# Supplementary material for: Genomic and Cis‐Regulatory Basis of a Plastic C3‐C4 Photosynthesis in Eleocharis Baldwinii
Source: Adv Sci (Weinh). 2025 May 30;12(32):e15681. doi: 10.1002/advs.202415681 (PMC12407342; doi:10.1002/advs.202415681)
Supplement: Supplementary file 2 — Supplemental Figures S1–S15 & Supplemental Tables S2–S24 [file ADVS-12-e15681-s002.xlsx]

## Sheet: Contents
Table of Contents
Supplementary Table 5: Basic statics of single-cell RNA-seq.
Supplementary Table 6: Marker genes used in cell type assignment.
Supplementary Table 7: Expression level of genes envolved in C4 pathway under main photosynthesis cell types (IMCs and KCs) of terrestrial and submerged.
Supplementary Table 8: selective pressures of C4 genes across subgenomes.
Supplementary Table 9: Single cell peak accessibility under terrestrial environment.
Supplementary Table 10: Single cell peak accessibility under submerged environment.
Supplementary Table 11: Different expressed genes of terrestrial and submerged inner mesophyll cells (IMCs).
Supplementary Table 12: Different expressed genes of terrestrial and submerged kranz cells (KCs).
Supplementary Table 13: Known motifs that releated to the different expressed genes between terrestrial and submerged IMCs.
Supplementary Table 14: Known motifs that releated to the different expressed genes between terrestrial and submerged KCs.
Supplementary Table 15: Different expressed genes between IMC and KC.
Supplementary Table 16: Known motifs that releated to the different expressed genes between IMCs and KCs under terrestrial environment.
Supplementary Table 17: Known motifs that releated to the different expressed genes between IMCs and KCs under submerged environment.
Supplementary Table 18: Differently expressed genes between IMC and OMC.
Supplementary Table 19: Known motifs that releated to the differently expressed genes between IMCs and OMCs.
Supplementary Table 20: Marker genes used in rice and maize cell types assignment.
Supplementary Table 21: Different expressed genes between mesophyll cells (MCs) and bundle sheath cells (BSCs) in maize leaf scRNA-seq data.
Supplementary Table 22: Different expressed genes between mesophyll cells (MCs) and bundle sheath cells (BSCs) in rice leaf scRNA-seq data.
Supplementary Table 23: Known motifs that releated to the different expressed genes between MCs and BSCs in maize.
Supplementary Table 24: Primers for RNA in situ hybridization.

## Sheet: S5
Supplementary Table 5: Basic statics of single-cell RNA-seq.
	Land							Aquatic					ABA
	Rep1	Rep2	Rep3	Rep4	Rep5	Rep6	Rep7	Rep1	Rep2	Rep3	Rep4	Rep5	Rep1	Rep2	Rep3
	R20210413002_Land	R20210413003_Land	R20210413004_Land	R210801004_Land	R397_Land	R398_Land	R399_Land	R20210419005_Aquatic	R20210419006_Aquatic	R20210419007_Aquatic	R210802001_Aquatic	R210802002_Aquatic	R518_Aquatic_ABA	R519_Aquatic_ABA	R520_Aquatic_ABA
Estimated Number of Cell	11320	13319	5077	3962	2828	2776	3207	3666	3898	4519	18124	18086	6248	5457	6246
Mean Genes per Cell	694	606	454	407	392	408	371	857	906	921	535	536	697	692	722
Mean UMI counts per cell	1092	1027	802	885	678	698	645	1591	1689	1697	940	931	1384	1357	1417
Mean reads per cell	33707	35563	79701	87970	73142	63232	51840	22495	24821	20782	18173	14788	32390	24400	35402
Median Genes per Cell	521	455	326	306	284	287	272	736	780	803	458	453	558	563	574
Median UMI Counts per Cell	770	722	539	602	470	480	456	1286	1362	1396	740	720	1009	1011	1026
Number of cells used for clustering	10211	11509	3952	2720	2076	2018	2221	3308	3518	4078	13345	13560	5637	4925	5636
Reads Mapped Antisense to Gene	0.285	0.297	0.295	0.249	0.165	0.154	0.163	0.334	0.334	0.327	0.344	0.343	0.339	0.342	0.343
Reads Mapped to Exonic Regions	0.222	0.241	0.231	0.217	0.125	0.111	0.122	0.316	0.316	0.305	0.382	0.38	0.385	0.39	0.392
Reads Mapped to Gene but Failed to Interpret Type	0.001	0.001	0.001	0.001	0.001	0.001	0.001	0.002	0.002	0.002	0.002	0.002	0.002	0.002	0.002
Reads Mapped to Genome (Map Quality >= 0)	0.834	0.859	0.656	0.757	0.771	0.804	0.792	0.257	0.456	0.27	0.694	0.626	0.739	0.71	0.725
Reads Mapped to Intergenic Regions	0.399	0.372	0.373	0.464	0.651	0.673	0.655	0.283	0.28	0.299	0.252	0.257	0.257	0.25	0.246
Reads Mapped to Intronic Regions	0.061	0.058	0.065	0.043	0.038	0.039	0.038	0.043	0.043	0.044	0.012	0.012	0.011	0.011	0.011
Reads Mapped to both Exonic and Intronic Regions	0.032	0.031	0.034	0.026	0.021	0.022	0.021	0.023	0.024	0.024	0.008	0.007	0.007	0.007	0.007
Total Genes Detected	42352	42269	40513	40183	41138	41501	41035	36555	37312	37657	35105	34315	35424	33910	34720

## Sheet: S6
Supplementary Table 6: Marker genes used in cell type assignment.
Eb.ID	Orth.ID	Name	Cell type	Ref
Eb5b05836	AT1G54040	ESP	epidermal pavement cells	Burow M, Rice M, Hause B, Gershenzon J, Wittstock U. Cell- and tissue-specific localization and regulation of the epithiospecifier protein in Arabidopsis thaliana. Plant Mol Biol. 2007 May;64(1-2):173-85
Eb5b05862	AT1G68530	CER6	guard cells	Hooker TS, Millar AA, Kunst L. Significance of the expression of the CER6 condensing enzyme for cuticular wax production in Arabidopsis. Plant Physiol. 2002 Aug;129(4):1568-80.
Eb2b21726	AT3G24140	FAMA	guard cells	Shirakawa M, Ueda H, Nagano AJ, Shimada T, Kohchi T, Hara-Nishimura I. FAMA is an essential component for the differentiation of two distinct cell types, myrosin cells and guard cells, in Arabidopsis. Plant Cell. 2014 Oct;26(10):4039-52.
Eb1a12662	LOC_Os09g17740	CAB1R	mesophylls	Tsutsumi K, Taniguchi Y, Kawasaki M, Taniguchi M, Miyake H. Expression of photosynthesis-related genes during the leaf development of a C3 plant rice as visualized by in situ hybridization. Plant Prod. Sci., 2006; 9(3): 232-241.
Eb4b30708	AT1G29910	CAB3	mesophylls	Susek RE, Ausubel FM, Chory J. Signal transduction mutants of Arabidopsis uncouple nuclear CAB and RBCS gene expression from chloroplast development. Cell. 1993 Sep 10;74(5):787-99.
Eb5b06961	Zm00001d044099	CAH1	mesophylls	Chang YM, Liu WY, Shih AC, Shen MN, Lu CH, Lu MY, Yang HW, Wang TY, Chen SC, Chen SM, Li WH, Ku MS. Characterizing regulatory and functional differentiation between maize mesophyll and bundle sheath cells by transcriptomic analysis. Plant Physiol. 2012 Sep;160(1):165-77.
Eb5a39367	Zm00001d046170	PEPC1	mesophylls	Chang YM, Liu WY, Shih AC, Shen MN, Lu CH, Lu MY, Yang HW, Wang TY, Chen SC, Chen SM, Li WH, Ku MS. Characterizing regulatory and functional differentiation between maize mesophyll and bundle sheath cells by transcriptomic analysis. Plant Physiol. 2012 Sep;160(1):165-77.
Eb1a12575	AT1G77990	SULTR2;2	bundle sheath cells	Kirschner S, Woodfield H, Prusko K, Koczor M, Gowik U, Hibberd JM, Westhoff P. Expression of SULTR2;2, encoding a low-affinity sulphur transporter, in the Arabidopsis bundle sheath and vein cells is mediated by a positive regulator. J Exp Bot. 2018 Sep 14;69(20):4897-4906.
Eb3a28530	Zm00001d000316	ME3	bundle sheath cells	Chang YM, Liu WY, Shih AC, Shen MN, Lu CH, Lu MY, Yang HW, Wang TY, Chen SC, Chen SM, Li WH, Ku MS. Characterizing regulatory and functional differentiation between maize mesophyll and bundle sheath cells by transcriptomic analysis. Plant Physiol. 2012 Sep;160(1):165-77.
Eb3b22932	AT1G79430	APL	phloem	Bonke M, Thitamadee S, Mähönen AP, Hauser MT, Helariutta Y. APL regulates vascular tissue identity in Arabidopsis. Nature. 2003 Nov 13;426(6963):181-6.
Eb2b21245	LOC_Os01g06500	PP2-A1	phloem	Dinant S, Clark AM, Zhu Y, Vilaine F, Palauqui JC, Kusiak C, Thompson GA. Diversity of the superfamily of phloem lectins (phloem protein 2) in angiosperms. Plant Physiol. 2003 Jan;131(1):114-28.
Eb2b19396	AT5G60490	FLA12	Mestome sheath	Endo S, Iwamoto K, Fukuda H. Overexpression and cosuppression of xylem-related genes in an early xylem differentiation stage-specific manner by the AtTED4 promoter. Plant Biotechnol J. 2018 Feb;16(2):451-458.
Eb5b07845	LOC_Os03g13210	POXN	xylem	Ito H, Hiraga S, Tsugawa H, Matsui H, Honma M, Otsuki Y, Murakami T, Ohashi Y. Xylem-specific expression of wound-inducible rice peroxidase genes in transgenic plants. Plant Sci. 2000 Jun 12;155(1):85-100.
Ebsg42720	LOC_Os02g08100	4CL3	xylem	Gui J, Shen J, Li L. Functional characterization of evolutionarily divergent 4-coumarate:coenzyme a ligases in rice. Plant Physiol. 2011 Oct;157(2):574-86.
Eb2a15869	AT1G67560	LOX6	xylem	Chauvin A, Caldelari D, Wolfender JL, Farmer EE. Four 13-lipoxygenases contribute to rapid jasmonate synthesis in wounded Arabidopsis thaliana leaves: a role for lipoxygenase 6 in responses to long-distance wound signals. New Phytol. 2013 Jan;197(2):566-575.
Eb5b06918	Zm00001d032152	CCR1	vascular sclerenchyma	Tamasloukht B, Wong Quai Lam MS, Martinez Y, Tozo K, Barbier O, Jourda C, Jauneau A, Borderies G, Balzergue S, Renou JP, Huguet S, Martinant JP, Tatout C, Lapierre C, Barrière Y, Goffner D, Pichon M. Characterization of a cinnamoyl-CoA reductase 1 (CCR1) mutant in maize: effects on lignification, fibre development, and global gene expression. J Exp Bot. 2011 Jul;62(11):3837-48.

## Sheet: S7
Supplementary Table 7: Expression level of genes envolved in C4 pathway under main photosynthesis cell types (IMCs and KCs) of terrestrial and submerged.
Gene id	Subgenome id	Paralogue id	Add tandem gene duplicates	Gene name	average expression in terrestrial		average expression in ABA treatment		average expression in submerged		Total expression level in terrestrial		Total expression level in aba		Total expression level in submerged		Expressional D-value	D-value in subgenome B	D-value in whole genome	Weight B/AB
					IMCs	KCs	IMCs	KCs	IMCs	KCs	IMCs	KCs	IMCs	KCs	IMCs	KCs
Eb5a39239	A	Eb5b06959	Eb5b06959/Eb5b06961/Eb5b06962	betaCA	2.78633	1.85561	1.3822	1.01896	1.72066	1.29408	12.3591	8.07356	8.19688	7.72132	7.8623	8.75407	0.930725	3.16915	5.06251	0.626003
Eb5b06959	B	Eb5a39239	Eb5a39239/Eb5a39238/Eb5a39236	betaCA	3.12828	1.6699	2.25881	1.41848	2.00859	1.21837							1.45837
Eb5a39238	A	Eb5b06961	Eb5b06961/Eb5b06959/Eb5b06962	betaCA	1.98021	1.01757	0.392637	0.198617	0.328186	0.167794							0.962638
Eb5b06961	B	Eb5a39238	Eb5a39238/Eb5a39239/Eb5a39236	betaCA	3.82112	2.11034	2.80541	1.71365	2.21776	1.43158							1.71078
Eb1b00227	B	Eb1a12305	Eb1a12305	betaCA	0.228165	0.307268	0.51546	0.54848	1.20415	0.769402
Eb1a12305	A	Eb1b00227	Eb1b00227	betaCA	0.146683	0.148403	0.149693	0.0517135	0.184104	0.0570254
Eb4b34161	B	Eb4a34544	Eb4a34544	betaCA	0.137258	0.705081	0.508487	2.05459	0.0961675	2.56679
Eb4a34544	A	Eb4b34161	Eb4b34161	betaCA	0.0841145	0.229282	0.174517	0.650118	0.0684028	1.20854
Eb5a39236	A	Eb5b06962	Eb5b06962/Eb5b06959/Eb5b06961	betaCA	0.020856	0.0144305	0.00139457	0.0105631	0.00633696	0.017449
Eb5b06962	B	Eb5a39236	Eb5a39236/Eb5a39239/Eb5a39238	betaCA	0.0261276	0.0156726	0.00827716	0.0561432	0.0279446	0.0230351
Eb5a39367	A	Eb5b06831	Eb5b06831/Eb5b06828	C4 PEPC	4.29941	2.72018	4.18298	3.43938	2.46025	2.02049	17.2927	11.8442	11.6095	9.49347	11.346	8.4761	1.57922	3.16409	5.64185	0.560825
Eb5b06831	B	Eb5a39367	Eb5a39367/Eb5a39357	C4 PEPC	4.58923	3.05544	2.72406	2.17352	1.94237	1.86381							1.53379
Eb5b06828	B		Eb5a39357/Eb5a39367	C4 PEPC	4.30145	2.67115	3.14445	2.29188	2.77876	1.70604							1.6303
Eb5a39357	A		Eb5b06828/Eb5b06831	C4 PEPC	3.71069	2.81215	1.38867	1.00577	1.02763	0.49129							0.898537
Eb4b33062	B	Eb4a35735	Eb4a35735	PEPC	0.0447391	0.0925005	0	0.0176407	0.0963933	0.108797
Eb4a35735	A	Eb4b33062	Eb4b33062	PEPC	0.0843886	0.107467	0.122539	0.32646	0.984785	0.685436
Eb4b33098	B			PEPC	0.0067534	0.0235707	0	0	0	0
Eb4a38307	A			PEPC	0.00231637	0.0142176	0	0	0	0.0885522
Eb4a38308	A			PEPC	0.015656	0.0148236	0	0.012204	0.000862058	0.0730605
Eb4a38309	A			PEPC	0.0160298	0.0295912	0	0.0774061	0.00477746	0.0409738
Eb5a40615	A	Eb5b05599	Eb5b05599	PEPC	0.189517	0.24557	0.046245	0.14386	1.79789	1.23153
Eb5b05599	B	Eb5a40615	Eb5a40615	PEPC	0.0324882	0.0575858	0.000591345	0.00535282	0.252311	0.166127
Eb3b22392	B	Eb3a30117	Eb3a30117	PPDK	4.6274	2.88145	4.68813	3.94666	3.59398	2.61213	7.92841	5.08178	6.84264	5.3844	4.98992	3.5245	1.74595		1.74595	0.667098
Eb3a30117	A	Eb3b22392	Eb3b22392/Eb3b22401	PPDK	2.92109	2.04981	1.9238	1.31764	1.25335	0.843028							0.871281
Eb3b22401	B		Eb3a30117	PPDK	0.379927	0.150523	0.230707	0.120099	0.14259	0.0693421
Eb5a38943	A	Eb5b07254	Eb5b07254	GLDP	0.352058	1.21211	0.496237	0.963131	0.817495	1.15549	0.677222	3.13872	2.08066	3.63231	3.12014	3.54394
Eb5b07254	B	Eb5a38943	Eb5a38943	GLDP	0.325164	1.92661	1.58442	2.66917	2.30265	2.38846
Eb3b23940	B	Eb3a28530	Eb3a28530	NAD-ME	1.05699	2.44006	0.113212	0.499999	0.0859377	1.11424	4.50843	12.6188	1.87611	6.39314	0.880597	7.89843	1.38307	2.45396	7.98859	0.307183
Eb3a28530	A	Eb3b23940	Eb3b23940	NAD-ME	1.70699	4.61208	0.975759	3.10576	0.568067	3.60013							2.90509
Eb3b25062	B	Eb3a27366	Eb3a27366	NAD-ME	0.718017	1.78891	0.105289	0.321953	0.0602914	0.467806							1.07089
Eb3a27366	A	Eb3b25062	Eb3b25062	NAD-ME	0.972122	3.60167	0.680011	2.45122	0.144329	2.55434							2.62954
Eb2a16167	A			NAD-ME	0.0543127	0.176076	0.0018369	0.0142129	0.0219721	0.161925
Eb2a17162	A	Eb2b17743	Eb2b17743	RuBisCO small subunit	1.52243	1.80853	2.47128	2.21396	2.80124	2.29657	5.69412	7.41812	8.24216	8.87684	9.2622	8.36405	-0.286104	-0.51021	-1.72101	0.296459
Eb2b17743	B	Eb2a17162	Eb2a17162	RuBisCO small subunit	2.31976	2.66545	3.15828	2.92717	3.31908	2.91837							-0.345692
Eb5a40901	A	Eb5b05319	Eb5b05319/Eb5b05318	RuBisCO small subunit	1.11607	2.04077	2.10601	2.91158	2.44061	2.55931							-0.9247
Eb5b05319	B	Eb5a40901	Eb5a40901	RuBisCO small subunit	0.394285	0.558803	0.493613	0.818439	0.681465	0.589794							-0.164517
Eb2a13682	A	Eb2b21030	Eb2b21030	RuBisCO small subunit	0.00447757	0.00256933	0	0	0.00242322	0
Eb2b21030	B	Eb2a13682	Eb2a13682	RuBisCO small subunit	0	0.00443807	0	0	0	0
Eb4b30980	B		Eb4b30976/Eb4b30979/Eb4b30975/Eb4b30982/Eb4b30983/Eb4b30984/Eb4b30985/Eb4b30988/Eb4b30990/Eb4b30986/Eb4b30989/Eb4a37894/Eb4a37895/Eb4a37896/Eb4a37893/Eb4a37890/Eb4a37889/Eb4a37887/Ebsg42115/Ebsg42116/Ebsg42110/Ebsg42114/Ebsg42109/Ebsg42108/Ebsg42113	RuBisCO small subunit	0.0434886	0.0369133	0	0.00458086	0.00184734	0
Eb5b05318	B		Eb5a40901	RuBisCO small subunit	0.293609	0.300644	0.0129766	0.00110914	0.0155437	0
Eb1b01280	B	Eb1a11229	Eb1a11229	NADP-MDH	0.845693	0.610649	0.230245	0.210962	0.485559	0.341849	8.97104	8.77242	9.24282	9.51196	8.48054	8.30286
Eb1a11229	A	Eb1b01280	Eb1b01280	NADP-MDH	2.51238	2.05213	2.3383	2.11229	2.75669	2.30364
Eb1b03176	B	Eb1a09257	Eb1a09257	NADP-MDH	0.216317	0.162721	0.187888	0.316599	0.0700886	0.178739
Eb1a09257	A	Eb1b03176	Eb1b03176	NADP-MDH	0.0213703	0.026434	0.00927476	0.0038597	0.00108499	0.00784951
Eb1a09626	A			NADP-MDH	0.0222519	0.0325585	0.00204858	0.0367495	0.0180051	0.0372794
Eb3b23128	B	Eb3a29338	Eb3a29338	NADP-MDH	0.0373442	0.0265193	0.111855	0.106425	0.124755	0.41314
Eb3a29338	A	Eb3b23128	Eb3b23128	NADP-MDH	0.0221842	0.00915626	0.0103343	0.0123275	0.219396	0.280256
Eb3b23794	B	Eb3a28685	Eb3a28685	NADP-MDH	0.814442	2.00556	1.83386	2.49835	1.58888	1.89297
Eb3a28685	A	Eb3b23794	Eb3b23794	NADP-MDH	0.494912	0.893305	0.411826	0.521217	0.661104	0.724071
Eb3b24723	B	Eb3a27750	Eb3a27750	NADP-MDH	0.588036	0.300118	0.262642	0.200135	0.239111	0.0807754
Eb3a27750	A	Eb3b24723	Eb3b24723	NADP-MDH	2.15117	0.882242	1.97229	1.25337	1.64557	0.991151
Eb5a40660	A	Eb5b05555	Eb5b05555	NADP-MDH	0.851014	1.34741	1.56669	1.95738	0.489613	0.870815
Eb5b05555	B	Eb5a40660	Eb5a40660	NADP-MDH	0.213095	0.265069	0.162564	0.179633	0.0649669	0.0739494
Eb5a40074	A	Eb5b06070	Eb5b06070	NADP-MDH	0.0862981	0.0625025	0.0732495	0.0609375	0.0572084	0.0552224
Eb5b06070	B	Eb5a40074	Eb5a40074	NADP-MDH	0.0945303	0.0960396	0.0697573	0.0417387	0.0585109	0.0511535
Eb4b33126	B	Eb4a35670	Eb4a35670	NADP-ME	0.227947	0.402239	0.00582409	0.0307535	0.0102431	0.120903	1.44117	2.70224	0.648921	0.829241	1.88506	2.82302
Eb4a35670	A	Eb4b33126	Eb4b33126	NADP-ME	0.556739	1.05512	0.132372	0.371783	0.0151033	0.598743
Eb4b33991	B	Eb4a34748	Eb4a34748/Eb4a34749	NADP-ME	0.0378502	0.0354016	0	0	0	0.0142067
Eb4a34748	A	Eb4b33991	Eb4b33991	NADP-ME	0.016337	0.026455	0	0	0	0
Eb4a34749	A		Eb4b33991	NADP-ME	0.0120274	0.0206069	0	0	0	0
Eb5a39073	A	Eb5b07118	Eb5b07118	NADP-ME	0.269984	0.767317	0.405153	0.321924	0.962551	1.36425
Eb5b07118	B	Eb5a39073	Eb5a39073	NADP-ME	0.320283	0.3951	0.105572	0.104781	0.897165	0.724924
Eb5a41283	A	Eb5b04960	Eb5b04960/Eb5b04959/Eb5a41284/Eb5a41277	PCKA	0.248488	0.261934	0.0584699	0.0367961	0.0844804	0.0763937	1.04626	1.36964	0.34399	0.67283	0.164607	0.371228
Eb5b04960	B	Eb5a41283	Eb5a41283/Eb5a41285/Eb5a41284/Eb5a41277	PCKA	0.747133	1.0951	0.28552	0.636034	0.0775563	0.289494
Eb5a41285	A	Eb5b04959	Eb5b04959/Eb5b04960	PCKA	0.00675088	0.000907215	0	0	0	0
Eb5b04959	B	Eb5a41285	Eb5a41285/Eb5a41283/Eb5a41284	PCKA	0.0354064	0.0117003	0	0	0	0.00533961
Eb5a41284	A		Eb5b04959/Eb5b04960/Eb5a41283	PCKA	0.00847773	0	0	0	0.00257067	0
Eb1b00142	B			AlaAT	0.0438306	0.0149901	0.344962	0.124828	0.0148171	0	16.6691	13.6176	14.385	12.5882	12.0095	10.6123
Eb1b02101	B	Eb1a10397	Eb1a10397	AlaAT	0.125392	0.113732	0.0326901	0.0596904	0.0871968	0.105498
Eb1a10397	A	Eb1b02101	Eb1b02101	AlaAT	0.0634056	0.0656673	0.380233	0.448782	0.902521	0.608247
Eb1b03017	B	Eb1a09430	Eb1a09430	AlaAT	0.0452581	0.115796	0.46185	0.340387	0.198304	0.163881
Eb1a09430	A	Eb1b03017	Eb1b03017	AlaAT	0.0320314	0.0615622	0.0407493	0.0219605	0.0112491	0.051985
Eb1a08295	A			AlaAT	0.0432881	0.0344998	0	0.00477579	0	0
Eb1a12219	A			AlaAT	0.0482861	0.0543645	0.0600159	0.0820995	0.127207	0.145697
Eb2a15711	A	Eb2b19081	Eb2b19081	AlaAT	0.0196904	0.00386362	0.00723735	0.00914228	0.00428248	0
Eb2b19081	B	Eb2a15711	Eb2a15711	AlaAT	0.00957571	0	0.0212563	0	0.0123581	0.00629012
Eb2a16177	A	Eb2b18642	Eb2b18642	AlaAT	1.47655	0.768504	0.333169	0.229248	0.157652	0.174893
Eb2b18642	B	Eb2a16177	Eb2a16177	AlaAT	3.12175	1.74897	2.1088	1.33741	1.51247	0.849318
Eb2b20191	B			AlaAT	0.0450682	0.0311003	0.100139	0.155097	0.0529653	0.0247006
Eb2b21161	B		Eb2a13528	AlaAT	0.247965	0.30857	0.0333655	0.0591103	0.011038	0.0362883
Eb3b22729	B	Eb3a29752	Eb3a29752	AlaAT	0.943395	1.06136	1.11391	0.996545	0.352592	0.36266
Eb3a29752	A	Eb3b22729	Eb3b22729	AlaAT	0.457142	0.425649	0.077476	0.0744331	0.155347	0.106563
Eb3b25385	B	Eb3a27048	Eb3a27048	AlaAT	0.0638033	0.054806	0.0344099	0.0190001	0.10493	0.0764816
Eb3a27048	A	Eb3b25385	Eb3b25385	AlaAT	0.345729	0.468055	0.955632	0.728036	0.902275	0.672939
Eb3b26193	B	Eb3a26275	Eb3a26275	AlaAT	0.0663334	0.0596138	0.0801009	0.0341743	0.0381723	0.0685045
Eb3a26275	A	Eb3b26193	Eb3b26193	AlaAT	0.0127013	0.0290487	0	0	0.00518961	0.00988915
Eb3a30315	A		Eb3b22195	AlaAT	0.0868921	0.0665298	0.0955316	0.0549852	0.187274	0.272927
Eb4b31078	B	Eb4a37781	Eb4a37781	AlaAT	0.30753	0.317555	0.316036	0.421783	0.23239	0.437172
Eb4a37781	A	Eb4b31078	Eb4b31078	AlaAT	0.150786	0.157378	0.0296049	0.0162984	0.0235254	0.0887945
Eb4b33157	B	Eb4a35643	Eb4a35643	AlaAT	0.0083629	0.00414154	0	0	0.00330117	0
Eb4a35643	A	Eb4b33157	Eb4b33157	AlaAT	0.00832321	0.0198575	0	0	0.00172996	0
Eb4b33419	B	Eb4a35375	Eb4a35375	AlaAT	0.764259	0.590558	0.440769	0.302284	0.197261	0.228639
Eb4a35375	A	Eb4b33419	Eb4b33419	AlaAT	1.91045	1.49352	1.86153	1.51584	0.971804	0.835571
Eb4b33529	B	Eb4a35260	Eb4a35260	AlaAT	0.0507643	0.0331895	0	0	0.00370423	0.00789864
Eb4b34427	B	Ebsg42407/Ebsg42940	Ebsg42407/Ebsg42940	AlaAT	0.123774	0.133209	0.261232	0.248743	0.129641	0.147339
Ebsg42407		Eb4b34427/Ebsg42940	Eb4b34427/Ebsg42940	AlaAT	0.0889835	0.157127	0.0852554	0.0565719	0.0979938	0.105825
Ebsg42940		Eb4b34427/Ebsg42407	Eb4b34427/Ebsg42407	AlaAT	0.106875	0.179547	0.203935	0.199102	0.139205	0.146727
Eb5a38579	A		Eb5b07652	AlaAT	2.44704	2.06016	2.34565	2.35832	2.52047	2.2688
Eb5a40819	A	Eb5b05395	Eb5b05395/Eb5b05393	AlaAT	0.0225542	0.0125903	0	0.016291	0.00573053	0.00591526
Eb5a40821	A		Eb5b05393/Eb5b05395	AlaAT	0.0624887	0.0951371	0	0	0.00387257	0.0161542
Eb5b05393	B		Eb5a40821/Eb5a40819	AlaAT	0.231482	0.248978	0.0280424	0.116246	0.0550607	0.0766318
Eb5a38579	A	Eb5b07652	Eb5b07652	AlaAT	2.44704	2.06016	2.34565	2.35832	2.52047	2.2688
Eb5b07652	B	Eb5a38579	Eb5a38579	AlaAT	0.640257	0.567803	0.18577	0.198734	0.265486	0.241315
Eb2a13936	A	Eb2b20765	Eb2b20765	AspAT	1.352	0.626755	1.38978	0.783821	1.10774	0.724419	7.48434	6.90531	4.59462	4.29586	2.79809	2.99596
Eb2b20765	B	Eb2a13936	Eb2a13936	AspAT	0.491037	0.261863	0.078667	0.0861565	0.115286	0.037995
Eb5a39403	A	Eb5b06785	Eb5b06785	AspAT	1.26007	0.687119	0.0962605	0.0220574	0.148933	0.0727149
Eb5b06785	B	Eb5a39403	Eb5a39403	AspAT	2.58802	1.58802	1.82101	1.12128	1.01503	0.692971
Eb5a40596	A	Eb5b05621	Eb5b05621	AspAT	1.40098	2.54293	1.14001	1.96313	0.374076	1.21314
Eb5b05621	B	Eb5a40596	Eb5a40596	AspAT	0.392235	1.19863	0.0688973	0.319417	0.0370244	0.254719

## Sheet: S8
Supplementary Table 8: selective pressures of C4 genes across subgenomes.
C4 genes in subgenome A	Ka/Ks compared to Cyperus esculentus	Subgenome	C4 enzyme	C4 genes in subgenome B	Ka/Ks compared to Cyperus esculentus	Subgenome	C4 enzyme	One-tailed P value for T-test: paired sample mean analysis
Eb2a15711_T01	0.133744	subA	AlaAT	Eb2b19081_T01	0.128952	subB	AlaAT	0.327309
Eb5a38579_T01	0.051907	subA	AlaAT	Eb5b07652_T01	0.0532404	subB	AlaAT
Eb3a29752_T01	0.10676	subA	AlaAT	Eb3b22729_T01	0.110769	subB	AlaAT
Eb4a35643_T01	0.0940099	subA	AlaAT	Eb4b33157_T01	0.0942285	subB	AlaAT
Eb5a40821_T03	0.161144	subA	AlaAT	Eb5b05393_T04	0.163749	subB	AlaAT
Eb3a26275_T01	0.175284	subA	AlaAT	Eb3b26193_T01	0.178357	subB	AlaAT
Eb3a27048_T01	0.0957847	subA	AlaAT	Eb3b25385_T01	0.102343	subB	AlaAT
Eb2a16177_T02	0.106342	subA	AlaAT	Eb2b18642_T01	0.111763	subB	AlaAT
Eb1a10397_T02	0.0952997	subA	AlaAT	Eb1b02101_T01	0.0897001	subB	AlaAT
Eb4a37781_T02	0.177304	subA	AlaAT	Eb4b31078_T01	0.172763	subB	AlaAT
Eb1a09430_T01	0.164498	subA	AlaAT	Eb1b03017_T01	0.144789	subB	AlaAT
Eb5a39403_T02	0.174416	subA	AspAT	Eb5b06785_T01	0.159246	subB	AspAT	0.437674
Eb2a13936_T03	0.0719781	subA	AspAT	Eb2b20765_T02	0.0868375	subB	AspAT
Eb5a40596_T01	0.0691258	subA	AspAT	Eb5b05621_T03	0.0647556	subB	AspAT
Eb5a39239_T01	0.184192	subA	betaCA	Eb5b06959_T01	0.231054	subB	betaCA	0.0972456
Eb4a34544_T05	0.184275	subA	betaCA	Eb4b34161_T01	0.189325	subB	betaCA
Eb1a12305_T02	0.184314	subA	betaCA	Eb1b00227_T01	0.203292	subB	betaCA
Eb5a38943_T02	0.0747132	subA	GLDP	Eb5b07254_T01	0.068966	subB	GLDP
Eb3a27366_T02	0.183531	subA	NAD-ME	Eb3b25062_T01	0.165583	subB	NAD-ME	0.325588
Eb3a28530_T02	0.117721	subA	NAD-ME	Eb3b23940_T04	0.122065	subB	NAD-ME
Eb3a28685_T01	0.0454062	subA	NADP-MDH	Eb3b23794_T02	0.0451773	subB	NADP-MDH	0.321888
Eb3a27750_T01	0.102885	subA	NADP-MDH	Eb3b24723_T01	0.104461	subB	NADP-MDH
Eb5a40074_T01	0.115518	subA	NADP-MDH	Eb5b06070_T02	0.109911	subB	NADP-MDH
Eb1a09257_T01	0.197124	subA	NADP-MDH	Eb1b03176_T01	0.200238	subB	NADP-MDH
Eb3a29338_T01	0.0731657	subA	NADP-MDH	Eb3b23128_T01	0.0640499	subB	NADP-MDH
Eb5a40660_T01	0.0352954	subA	NADP-MDH	Eb5b05555_T02	0.0392753	subB	NADP-MDH
Eb4a35670_T01	0.164606	subA	NADP-ME	Eb4b33126_T01	0.180217	subB	NADP-ME	0.402048
Eb5a39073_T01	0.132355	subA	NADP-ME	Eb5b07118_T02	0.102198	subB	NADP-ME
Eb5a41283_T01	0.0496126	subA	PCKA	Eb5b04960_T01	0.0477585	subB	PCKA
Eb5a39367_T03	0.0778088	subA	PEPC	Eb5b06831_T01	0.0724675	subB	PEPC	0.120996
Eb4a35735_T01	0.0933576	subA	PEPC	Eb4b33062_T01	0.0781256	subB	PEPC
Eb5a40615_T02	0.0545723	subA	PEPC	Eb5b05599_T01	0.0539371	subB	PEPC
Eb3a30117_T06	0.108948	subA	PPDK	Eb3b22392_T01	0.111551	subB	PPDK
Eb5a40901_T01	0.0572851	subA	rbcS	Eb5b05319_T01	0.0730438	subB	rbcS	0.00522143
Eb2a13682_T01	0.231545	subA	rbcS	Eb2b21030_T01	0.246795	subB	rbcS

## Sheet: S9
Supplementary Table 9: Single cell peak accessibility under terrestrial environment.
chromosome	start	end	score	replicateScoreQuantile	groupScoreQuantile	Reproducibility	Cell type	Replicates	distToGeneStart	nearestGene	peakType	distToTSS	nearestTSS	GC
chr1b	788873	789373	9.03423	0.703	0.564	4	KC	Land6	39669	Eb1b00001	Distal	39669	Eb1b00001	0.4351
chr1b	791448	791948	7.73153	0.43	0.275	2	IMC	Land6	37094	Eb1b00001	Distal	37094	Eb1b00001	0.3313
chr1b	828404	828904	5.59983	0.327	0.175	2	IMC	Land4	138	Eb1b00001	Promoter	138	Eb1b00001	0.3812
chr1b	849760	850260	7.73153	0.43	0.275	5	IMC	Land6	2802	Eb1b00002	Distal	2802	Eb1b00002	0.4032
chr1b	855121	855621	9.76135	0.665	0.513	2	KC	Land4	2557	Eb1b00002	Distal	2557	Eb1b00002	0.3792
chr1b	862138	862638	10.6294	0.553	0.427	4	IMC	Land5	162	Eb1b00003	Exonic	162	Eb1b00003	0.4451
chr1b	862980	863480	21.7825	0.723	0.639	5	IMC	Land4	678	Eb1b00003	Promoter	678	Eb1b00003	0.3653
chr1b	865071	865571	6.90876	0.422	0.261	3	IMC	Land1	2769	Eb1b00003	Distal	2769	Eb1b00003	0.3393
chr1b	866442	866942	46.2967	0.867	0.821	5	IMC	Land3	4140	Eb1b00003	Distal	4140	Eb1b00003	0.3273
chr1b	867864	868364	2.38909	0.17	0.059	2	KC	Land6	5562	Eb1b00003	Distal	5562	Eb1b00003	0.4112
chr1b	876150	876650	37.6048	0.833	0.776	5	IMC	Land6	1111	Eb1b00004	Promoter	1111	Eb1b00004	0.4012
chr1b	877354	877854	22.5773	0.875	0.812	5	KC	Land6	91	Eb1b00004	Promoter	91	Eb1b00004	0.3912
chr1b	883643	884143	3.70466	0.165	0.063	2	IMC	Land5	6380	Eb1b00004	Exonic	6380	Eb1b00004	0.3653
chr1b	884271	884771	11.9636	0.644	0.497	4	KC	Land5	7008	Eb1b00004	Distal	7008	Eb1b00004	0.3234
chr1b	884790	885290	8.66065	0.471	0.316	2	IMC	Land3	7527	Eb1b00004	Distal	7527	Eb1b00004	0.3912
chr1b	885330	885830	25.3057	0.891	0.838	4	KC	Land6	8067	Eb1b00004	Distal	8067	Eb1b00004	0.3713
chr1b	888416	888916	25.7911	0.761	0.688	5	IMC	Land4	11153	Eb1b00004	Distal	11153	Eb1b00004	0.3114
chr1b	890253	890753	4.95913	0.527	0.339	2	KC	Land6	12883	Eb1b00005	Distal	12883	Eb1b00005	0.3992
chr1b	903717	904217	7.57828	0.434	0.29	4	IMC	Land4	579	Eb1b00005	Promoter	579	Eb1b00005	0.3573
chr1b	908176	908676	4.57649	0.257	0.125	4	IMC	Land5	5038	Eb1b00005	Distal	5038	Eb1b00005	0.3413
chr1b	985242	985742	25.861	0.825	0.743	4	KC	Land5	36007	Eb1b00006	Distal	36007	Eb1b00006	0.3094
chr1b	989383	989883	7.95989	0.672	0.53	4	KC	Land6	31866	Eb1b00006	Distal	31866	Eb1b00006	0.4052
chr1b	997496	997996	43.2215	0.909	0.863	5	KC	Land5	23753	Eb1b00006	Distal	23753	Eb1b00006	0.3752
chr1b	1018741	1019241	4.95913	0.527	0.339	4	KC	Land6	2508	Eb1b00006	Distal	2508	Eb1b00006	0.3194
chr1b	1021162	1021662	25.3512	0.865	0.797	5	KC	Land4	87	Eb1b00006	Promoter	87	Eb1b00006	0.481
chr1b	1021843	1022343	4.47697	0.4	0.212	5	KC	Land4	592	Eb1b00006	Exonic	592	Eb1b00006	0.3772
chr1b	1022430	1022930	8.37346	0.849	0.776	5	KC	Land1	1179	Eb1b00006	Exonic	1179	Eb1b00006	0.3972
chr1b	1023649	1024149	9.74502	0.882	0.821	5	KC	Land1	2398	Eb1b00006	Exonic	2398	Eb1b00006	0.3333
chr1b	1024251	1024751	4.58551	0.596	0.437	3	KC	Land1	3000	Eb1b00006	Exonic	3000	Eb1b00006	0.3473
chr1b	1025034	1025534	4.58551	0.596	0.437	5	KC	Land1	2650	Eb1b00007	Exonic	2650	Eb1b00007	0.3014
chr1b	1027570	1028070	6.81908	0.565	0.379	4	KC	Land3	114	Eb1b00007	Exonic	114	Eb1b00007	0.3633
chr1b	1028166	1028666	4.04603	0.441	0.258	3	KC	Land6	480	Eb1b00007	Promoter	480	Eb1b00007	0.3413
chr1b	1029158	1029658	4.04603	0.441	0.258	3	KC	Land6	1472	Eb1b00007	Promoter	1472	Eb1b00007	0.3154
chr1b	1063906	1064406	4.47697	0.4	0.212	2	KC	Land4	30350	Eb1b00008	Distal	30350	Eb1b00008	0.3194
chr1b	1064415	1064915	44.4511	0.95	0.924	5	KC	Land6	29841	Eb1b00008	Distal	29841	Eb1b00008	0.4112
chr1b	1068141	1068641	2.38909	0.17	0.059	2	KC	Land6	26115	Eb1b00008	Distal	26115	Eb1b00008	0.4351
chr1b	1068791	1069291	5.91902	0.588	0.402	3	KC	Land6	25465	Eb1b00008	Distal	25465	Eb1b00008	0.3393
chr1b	1069410	1069910	8.62891	0.632	0.471	4	KC	Land4	24846	Eb1b00008	Distal	24846	Eb1b00008	0.3553
chr1b	1070646	1071146	23.9383	0.856	0.785	5	KC	Land4	23610	Eb1b00008	Distal	23610	Eb1b00008	0.3613
chr1b	1071352	1071852	3.82216	0.188	0.076	2	KC	Land5	22904	Eb1b00008	Distal	22904	Eb1b00008	0.2735
chr1b	1082146	1082646	2.89792	0.154	0.043	2	KC	Land3	12110	Eb1b00008	Distal	12110	Eb1b00008	0.3234
chr1b	1082895	1083395	3.4681	0.378	0.177	2	KC	Land1	11361	Eb1b00008	Distal	11361	Eb1b00008	0.4251
chr1b	1094057	1094557	89.7037	0.987	0.979	5	KC	Land6	199	Eb1b00008	Promoter	199	Eb1b00008	0.4351
chr1b	1106389	1106889	4.95913	0.527	0.339	2	KC	Land6	4291	Eb1b00011	Distal	4291	Eb1b00011	0.3872
chr1b	1107159	1107659	2.44101	0.149	0.024	2	KC	Land1	3521	Eb1b00011	Intronic	3521	Eb1b00011	0.3313
chr1b	1107812	1108312	4.01585	0.184	0.074	2	IMC	Land1	2868	Eb1b00011	Exonic	2868	Eb1b00011	0.4651
chr1b	1108366	1108866	5.63086	0.321	0.151	2	IMC	Land3	2314	Eb1b00011	Intronic	2314	Eb1b00011	0.3214
chr1b	1109055	1109555	2.38909	0.17	0.059	2	KC	Land6	1625	Eb1b00011	Promoter	1625	Eb1b00011	0.3313
chr1b	1109650	1110150	52.5325	0.933	0.898	5	KC	Land5	1030	Eb1b00011	Promoter	1030	Eb1b00011	0.495
chr1b	1112774	1113274	2.89792	0.154	0.043	2	KC	Land3	911	Eb1b00010	Promoter	911	Eb1b00010	0.3713
chr1b	1114217	1114717	3.4681	0.378	0.177	2	KC	Land1	2354	Eb1b00010	Exonic	2354	Eb1b00010	0.4192
chr1b	1115206	1115706	29.2311	0.897	0.843	4	KC	Land3	3343	Eb1b00010	Distal	3343	Eb1b00010	0.4052
chr1b	1118921	1119421	6.92053	0.634	0.485	5	KC	Land6	4044	Eb1b00012	Distal	4044	Eb1b00012	0.5389
chr1b	1120143	1120643	10.832	0.616	0.463	4	KC	Land5	2822	Eb1b00012	Distal	2822	Eb1b00012	0.2715
chr1b	1122328	1122828	3.82216	0.188	0.076	2	KC	Land5	637	Eb1b00012	Promoter	637	Eb1b00012	0.2595
chr1b	1123157	1123657	1.90561	0.053	0.006	2	KC	Land4	190	Eb1b00012	Exonic	190	Eb1b00012	0.3533
chr1b	1123828	1124328	4.58551	0.596	0.437	3	KC	Land1	861	Eb1b00012	Intronic	861	Eb1b00012	0.3273
chr1b	1125362	1125862	6.46999	0.545	0.359	2	KC	Land4	2395	Eb1b00012	Exonic	2395	Eb1b00012	0.2834
chr1b	1125958	1126458	9.03423	0.703	0.564	5	KC	Land6	2991	Eb1b00012	Distal	2991	Eb1b00012	0.3353
chr1b	1126939	1127439	6.92053	0.634	0.485	3	KC	Land6	3972	Eb1b00012	Exonic	3972	Eb1b00012	0.505
chr1b	1130288	1130788	6.6034	0.449	0.279	2	KC	Land5	1880	Eb1b00013	Intronic	1880	Eb1b00013	0.3194
chr1b	1131508	1132008	24.524	0.745	0.665	5	IMC	Land3	660	Eb1b00013	Exonic	660	Eb1b00013	0.3393
chr1b	1132686	1133186	46.0094	0.953	0.928	5	KC	Land6	516	Eb1b00013	Promoter	516	Eb1b00013	0.3473
chr1b	1134289	1134789	7.91742	0.615	0.455	3	KC	Land3	2119	Eb1b00013	Distal	2119	Eb1b00013	0.2894
chr1b	1136575	1137075	17.8469	0.816	0.729	3	KC	Land3	1209	Eb1b00014	Promoter	1209	Eb1b00014	0.2854
chr1b	1137913	1138413	58.8433	0.969	0.951	5	KC	Land6	127	Eb1b00014	Exonic	127	Eb1b00014	0.4471
chr1b	1138655	1139155	3.79548	0.291	0.108	2	KC	Land3	869	Eb1b00014	Intronic	869	Eb1b00014	0.3134
chr1b	1139478	1139978	8.62005	0.474	0.338	2	IMC	Land4	1692	Eb1b00014	Exonic	1692	Eb1b00014	0.3693
chr1b	1145127	1145627	3.55623	0.284	0.09	2	KC	Land4	7341	Eb1b00014	Distal	7341	Eb1b00014	0.2934
chr1b	1146551	1147051	55.5774	0.966	0.947	5	KC	Land6	8765	Eb1b00014	Distal	8765	Eb1b00014	0.3573
chr1b	1147286	1147786	17.1538	0.795	0.694	4	KC	Land4	9500	Eb1b00014	Distal	9500	Eb1b00014	0.4092
chr1b	1149359	1149859	17.8469	0.816	0.729	4	KC	Land3	10260	Eb1b00015	Distal	10260	Eb1b00015	0.3194
chr1b	1151291	1151791	62.1461	0.972	0.956	5	KC	Land6	8328	Eb1b00015	Distal	8328	Eb1b00015	0.4411
chr1b	1152319	1152819	115.052	0.993	0.988	5	KC	Land3	7300	Eb1b00015	Distal	7300	Eb1b00015	0.4431
chr1b	1154805	1155305	55.715	0.939	0.908	5	KC	Land5	4814	Eb1b00015	Distal	4814	Eb1b00015	0.3373
chr1b	1156180	1156680	23.9383	0.856	0.785	4	KC	Land4	3439	Eb1b00015	Distal	3439	Eb1b00015	0.3553
chr1b	1157080	1157580	4.58551	0.596	0.437	2	KC	Land1	2539	Eb1b00015	Distal	2539	Eb1b00015	0.2894
chr1b	1158617	1159117	7.53066	0.593	0.419	4	KC	Land4	1002	Eb1b00015	Promoter	1002	Eb1b00015	0.4072
chr1b	1185018	1185518	26.8407	0.78	0.709	5	IMC	Land5	35	Eb1b00017	Promoter	35	Eb1b00017	0.4651
chr1b	1191337	1191837	13.34	0.741	0.622	4	KC	Land4	52	Eb1b00018	Promoter	52	Eb1b00018	0.3812
chr1b	1192584	1193084	4.04603	0.441	0.258	2	KC	Land6	1193	Eb1b00018	Exonic	1193	Eb1b00018	0.4032
chr1b	1193193	1193693	4.66988	0.25	0.109	2	IMC	Land4	1802	Eb1b00018	Exonic	1802	Eb1b00018	0.4251
chr1b	1194686	1195186	8.78691	0.471	0.316	2	IMC	Land6	2961	Eb1b00020	Exonic	2961	Eb1b00020	0.3832
chr1b	1195906	1196406	4.78196	0.246	0.097	2	IMC	Land6	1741	Eb1b00020	Promoter	1741	Eb1b00020	0.3134
chr1b	1196667	1197167	15.8589	0.778	0.674	5	KC	Land4	980	Eb1b00020	Promoter	980	Eb1b00020	0.3832
chr1b	1197769	1198269	30.7314	0.904	0.853	5	KC	Land3	120	Eb1b00020	Exonic	120	Eb1b00020	0.4511
chr1b	1198448	1198948	9.05304	0.655	0.504	4	KC	Land3	311	Eb1b00019	Promoter	311	Eb1b00019	0.3293
chr1b	1199100	1199600	117.075	0.994	0.99	5	KC	Land6	963	Eb1b00019	Promoter	963	Eb1b00019	0.3693
chr1b	1199639	1200139	41.3672	0.944	0.914	4	KC	Land6	1502	Eb1b00019	Promoter	1502	Eb1b00019	0.3333
chr1b	1200411	1200911	5.59983	0.327	0.175	4	IMC	Land4	2274	Eb1b00019	Distal	2274	Eb1b00019	0.3513
chr1b	1200916	1201416	7.95989	0.672	0.53	2	KC	Land6	2779	Eb1b00019	Distal	2779	Eb1b00019	0.3493
chr1b	1204633	1205133	57.32	0.942	0.912	5	KC	Land5	6496	Eb1b00019	Distal	6496	Eb1b00019	0.3353
chr1b	1205492	1205992	9.03423	0.703	0.564	2	KC	Land6	7355	Eb1b00019	Distal	7355	Eb1b00019	0.3752
chr1b	1207415	1207915	6.6034	0.449	0.279	2	KC	Land5	9278	Eb1b00019	Distal	9278	Eb1b00019	0.3613
chr1b	1231641	1232141	18.6189	0.846	0.768	2	KC	Land6	7635	Eb1b00021	Distal	7635	Eb1b00021	0.3313
chr1b	1232992	1233492	5.91902	0.588	0.402	2	KC	Land6	6284	Eb1b00021	Distal	6284	Eb1b00021	0.2794
chr1b	1239284	1239784	11.2754	0.753	0.64	3	KC	Land6	6	Eb1b00021	Promoter	6	Eb1b00021	0.3573
chr1b	1239933	1240433	21.5113	0.732	0.648	5	IMC	Land5	655	Eb1b00021	Intronic	655	Eb1b00021	0.3114
chr1b	1240932	1241432	85.8471	0.972	0.956	5	KC	Land5	1654	Eb1b00021	Intronic	1654	Eb1b00021	0.3533
chr1b	1242254	1242754	5.90133	0.361	0.204	3	IMC	Land1	2976	Eb1b00021	Intronic	2976	Eb1b00021	0.4571
chr1b	1244996	1245496	15.2491	0.65	0.541	5	IMC	Land5	5718	Eb1b00021	Distal	5718	Eb1b00021	0.3892
chr1b	1245753	1246253	111.194	0.992	0.986	5	KC	Land3	6202	Eb1b00022	Distal	6202	Eb1b00022	0.4731
chr1b	1246806	1247306	24.524	0.745	0.665	5	IMC	Land3	5149	Eb1b00022	Distal	5149	Eb1b00022	0.3593
chr1b	1249805	1250305	9.05304	0.655	0.504	4	KC	Land3	2150	Eb1b00022	Intronic	2150	Eb1b00022	0.3393
chr1b	1251314	1251814	71.9438	0.973	0.957	5	KC	Land4	641	Eb1b00022	Exonic	641	Eb1b00022	0.4112
chr1b	1254009	1254509	9.74502	0.882	0.821	4	KC	Land1	2052	Eb1b00022	Distal	2052	Eb1b00022	0.3852
chr1b	1255315	1255815	4.04603	0.441	0.258	2	KC	Land6	3358	Eb1b00022	Distal	3358	Eb1b00022	0.3214
chr1b	1266235	1266735	16.9501	0.657	0.555	2	IMC	Land6	7226	Eb1b00023	Distal	7226	Eb1b00023	0.3533
chr1b	1267301	1267801	4.69828	0.244	0.085	3	IMC	Land3	6160	Eb1b00023	Distal	6160	Eb1b00023	0.3313
chr1b	1268006	1268506	9.53889	0.522	0.39	5	IMC	Land5	5455	Eb1b00023	Distal	5455	Eb1b00023	0.3752
chr1b	1269589	1270089	11.1603	0.905	0.859	5	KC	Land1	3872	Eb1b00023	Distal	3872	Eb1b00023	0.4471
chr1b	1273001	1273501	3.55623	0.284	0.09	2	KC	Land4	460	Eb1b00023	Promoter	460	Eb1b00023	0.3174
chr1b	1274125	1274625	5.91902	0.588	0.402	2	KC	Land6	662	Eb1b00023	Exonic	662	Eb1b00023	0.3733
chr1b	1275144	1275644	17.175	0.957	0.933	5	KC	Land1	1681	Eb1b00023	Exonic	1681	Eb1b00023	0.489
chr1b	1283159	1283659	4.93534	0.281	0.139	3	IMC	Land1	9696	Eb1b00023	Distal	9696	Eb1b00023	0.3094
chr1b	1283873	1284373	5.49368	0.336	0.19	4	IMC	Land5	10410	Eb1b00023	Distal	10410	Eb1b00023	0.2794
chr1b	1284389	1284889	18.9487	0.703	0.608	4	IMC	Land5	10926	Eb1b00023	Distal	10926	Eb1b00023	0.3353
chr1b	1286691	1287191	9.03423	0.703	0.564	3	KC	Land6	11104	Eb1b00024	Distal	11104	Eb1b00024	0.3293
chr1b	1287706	1288206	5.76293	0.502	0.314	2	KC	Land3	10089	Eb1b00024	Distal	10089	Eb1b00024	0.4391
chr1b	1290049	1290549	3.88373	0.158	0.042	2	IMC	Land6	7746	Eb1b00024	Distal	7746	Eb1b00024	0.3453
chr1b	1290569	1291069	2.69415	0.152	0.032	2	KC	Land4	7226	Eb1b00024	Exonic	7226	Eb1b00024	0.3812
chr1b	1291168	1291668	2.07618	0.054	0.009	2	KC	Land3	6627	Eb1b00024	Intronic	6627	Eb1b00024	0.3812
chr1b	1297849	1298349	11.426	0.717	0.578	3	KC	Land3	52	Eb1b00024	Promoter	52	Eb1b00024	0.4511
chr1b	1302014	1302514	4.95913	0.527	0.339	2	KC	Land6	3302	Eb1b00025	Exonic	3302	Eb1b00025	0.4152
chr1b	1320885	1321385	3.4681	0.378	0.177	2	KC	Land1	1463	Eb1b00026	Distal	1463	Eb1b00026	0.3633
chr1b	1332165	1332665	17.3385	0.835	0.753	5	KC	Land6	5968	Eb1b00028	Distal	5968	Eb1b00028	0.3393
chr1b	1333669	1334169	6.92053	0.634	0.485	2	KC	Land6	4464	Eb1b00028	Distal	4464	Eb1b00028	0.2914
chr1b	1338209	1338709	6.46999	0.545	0.359	4	KC	Land4	74	Eb1b00028	Promoter	74	Eb1b00028	0.3373
chr1b	1339436	1339936	8.37346	0.849	0.776	5	KC	Land1	1301	Eb1b00028	Promoter	1301	Eb1b00028	0.3613
chr1b	1342950	1343450	14.0583	0.629	0.515	5	IMC	Land5	279	Eb1b00029	Promoter	279	Eb1b00029	0.3932
chr1b	1343741	1344241	4.58551	0.596	0.437	5	KC	Land1	1070	Eb1b00029	Promoter	1070	Eb1b00029	0.3693
chr1b	1345025	1345525	4.04603	0.441	0.258	2	KC	Land6	352	Eb1b00030	Exonic	352	Eb1b00030	0.3673
chr1b	1361682	1362182	41.1598	0.86	0.811	5	IMC	Land5	11279	Eb1b00031	Distal	11279	Eb1b00031	0.3094
chr1b	1371772	1372272	44.6283	0.867	0.821	5	IMC	Land4	1189	Eb1b00031	Promoter	1189	Eb1b00031	0.3194
chr1b	1372764	1373264	4.95913	0.527	0.339	2	KC	Land6	197	Eb1b00031	Promoter	197	Eb1b00031	0.3214
chr1b	1373600	1374100	4.75243	0.414	0.232	3	KC	Land3	637	Eb1b00031	Intronic	637	Eb1b00031	0.3313
chr1b	1399463	1399963	9.76135	0.665	0.513	3	KC	Land4	106	Eb1b00033	Promoter	106	Eb1b00033	0.4351
chr1b	1404023	1404523	4.04603	0.441	0.258	3	KC	Land6	4452	Eb1b00033	Distal	4452	Eb1b00033	0.3174
chr1b	1416831	1417331	74.4233	0.932	0.905	5	IMC	Land6	6	Eb1b00034	Promoter	6	Eb1b00034	0.4371
chr1b	1418320	1418820	6.46999	0.545	0.359	2	KC	Land4	1481	Eb1b00034	Exonic	1481	Eb1b00034	0.4192
chr1b	1419914	1420414	5.59983	0.327	0.175	2	IMC	Land4	2158	Eb1b00035	Exonic	2158	Eb1b00035	0.3593
chr1b	1420610	1421110	18.9487	0.703	0.608	5	IMC	Land5	1462	Eb1b00035	Promoter	1462	Eb1b00035	0.3054
chr1b	1421383	1421883	28.099	0.904	0.853	5	KC	Land6	689	Eb1b00035	Promoter	689	Eb1b00035	0.3473
chr1b	1422069	1422569	10.6294	0.553	0.427	2	IMC	Land5	3	Eb1b00035	Promoter	3	Eb1b00035	0.3772
chr1b	1428064	1428564	19.9196	0.857	0.789	5	KC	Land6	5990	Eb1b00035	Distal	5990	Eb1b00035	0.3653
chr1b	1429309	1429809	12.4383	0.773	0.664	4	KC	Land6	7235	Eb1b00035	Distal	7235	Eb1b00035	0.3872
chr1b	1430096	1430596	4.57649	0.257	0.125	2	IMC	Land5	8022	Eb1b00035	Distal	8022	Eb1b00035	0.3094
chr1b	1431688	1432188	13.3025	0.592	0.475	3	IMC	Land6	9614	Eb1b00035	Distal	9614	Eb1b00035	0.3333
chr1b	1432583	1433083	4.47697	0.4	0.212	2	KC	Land4	10509	Eb1b00035	Distal	10509	Eb1b00035	0.2854
chr1b	1435427	1435927	2.99325	0.092	0.019	3	KC	Land5	13353	Eb1b00035	Distal	13353	Eb1b00035	0.3513
chr1b	1436442	1436942	17.3385	0.835	0.753	5	KC	Land6	14368	Eb1b00035	Distal	14368	Eb1b00035	0.3653
chr1b	1437187	1437687	9.05304	0.655	0.504	2	KC	Land3	15113	Eb1b00035	Distal	15113	Eb1b00035	0.491
chr1b	1451750	1452250	7.05102	0.801	0.704	5	KC	Land1	29676	Eb1b00035	Distal	29676	Eb1b00035	0.3872
chr1b	1453377	1453877	5.91902	0.588	0.402	4	KC	Land6	31303	Eb1b00035	Distal	31303	Eb1b00035	0.3912
chr1b	1460121	1460621	4.58551	0.596	0.437	2	KC	Land1	34997	Eb1b00036	Distal	34997	Eb1b00036	0.3353
chr1b	1463191	1463691	4.58551	0.596	0.437	2	KC	Land1	31927	Eb1b00036	Distal	31927	Eb1b00036	0.4571
chr1b	1466705	1467205	68.666	0.975	0.961	5	KC	Land3	28413	Eb1b00036	Distal	28413	Eb1b00036	0.4251
chr1b	1467274	1467774	1.66578	0.06	0.014	3	KC	Land6	27844	Eb1b00036	Distal	27844	Eb1b00036	0.2575
chr1b	1494845	1495345	9.05304	0.655	0.504	4	KC	Land3	273	Eb1b00036	Promoter	273	Eb1b00036	0.3333
chr1b	1496816	1497316	3.4681	0.378	0.177	2	KC	Land1	1696	Eb1b00036	Exonic	1696	Eb1b00036	0.525
chr1b	1498315	1498815	13.9172	0.764	0.656	5	KC	Land3	3195	Eb1b00036	Distal	3195	Eb1b00036	0.3313
chr1b	1499878	1500378	4.75243	0.414	0.232	3	KC	Land3	3903	Eb1b00037	Distal	3903	Eb1b00037	0.3613
chr1b	1500941	1501441	4.75243	0.414	0.232	2	KC	Land3	2840	Eb1b00037	Distal	2840	Eb1b00037	0.3433
chr1b	1501630	1502130	10.8425	0.538	0.399	2	IMC	Land3	2151	Eb1b00037	Distal	2151	Eb1b00037	0.3772
chr1b	1502153	1502653	13.1211	0.669	0.52	3	KC	Land5	1628	Eb1b00037	Promoter	1628	Eb1b00037	0.3832
chr1b	1502827	1503327	28.2122	0.79	0.722	5	IMC	Land5	954	Eb1b00037	Promoter	954	Eb1b00037	0.3693
chr1b	1528949	1529449	1.66578	0.06	0.014	2	KC	Land6	6724	Eb1b00038	Distal	6724	Eb1b00038	0.3573
chr1b	1548206	1548706	11.2754	0.753	0.64	2	KC	Land6	3602	Eb1b00040	Distal	3602	Eb1b00040	0.3992
chr1b	1568425	1568925	9.05304	0.655	0.504	2	KC	Land3	1451	Eb1b00041	Promoter	1451	Eb1b00041	0.3154
chr1b	1569732	1570232	131.401	0.994	0.99	5	KC	Land4	144	Eb1b00041	Promoter	144	Eb1b00041	0.4331
chr1b	1573322	1573822	3.4681	0.378	0.177	3	KC	Land1	3444	Eb1b00041	Intronic	3444	Eb1b00041	0.3772
chr1b	1574857	1575357	10.8425	0.538	0.399	2	IMC	Land3	4979	Eb1b00041	Distal	4979	Eb1b00041	0.3473
chr1b	1594477	1594977	25.3473	0.78	0.709	5	IMC	Land1	19816	Eb1b00042	Distal	19816	Eb1b00042	0.3952
chr1b	1595531	1596031	23.9331	0.883	0.828	5	KC	Land6	18762	Eb1b00042	Distal	18762	Eb1b00042	0.3114
chr1b	1611950	1612450	3.18719	0.316	0.148	2	KC	Land6	2343	Eb1b00042	Distal	2343	Eb1b00042	0.3433
chr1b	1614195	1614695	67.1327	0.955	0.93	5	KC	Land5	98	Eb1b00042	Promoter	98	Eb1b00042	0.4152
chr1b	1618460	1618960	8.37346	0.849	0.776	2	KC	Land1	4165	Eb1b00042	Distal	4165	Eb1b00042	0.3373
chr1b	1626380	1626880	4.95913	0.527	0.339	4	KC	Land6	12085	Eb1b00042	Distal	12085	Eb1b00042	0.3752
chr1b	1630274	1630774	9.03423	0.703	0.564	4	KC	Land6	10687	Eb1b00043	Distal	10687	Eb1b00043	0.2974
chr1b	1648037	1648537	19.9196	0.857	0.789	5	KC	Land6	89	Eb1b00044	Promoter	89	Eb1b00044	0.4311
chr1b	1648670	1649170	48.2912	0.945	0.915	4	KC	Land4	722	Eb1b00044	Promoter	722	Eb1b00044	0.3174
chr1b	1655827	1656327	11.9754	0.566	0.438	4	IMC	Land3	3797	Eb1b00045	Intronic	3797	Eb1b00045	0.3693
chr1b	1658623	1659123	31.7693	0.799	0.734	5	IMC	Land6	1001	Eb1b00045	Exonic	1001	Eb1b00045	0.3393
chr1b	1659737	1660237	10.9899	0.539	0.406	4	IMC	Land6	111	Eb1b00045	Promoter	111	Eb1b00045	0.3094
chr1b	1676433	1676933	61.4325	0.917	0.885	5	IMC	Land5	16807	Eb1b00045	Distal	16807	Eb1b00045	0.4491
chr1b	1683906	1684406	2.69415	0.152	0.032	2	KC	Land4	24280	Eb1b00045	Distal	24280	Eb1b00045	0.3194
chr1b	1691876	1692376	3.4681	0.378	0.177	2	KC	Land1	20801	Eb1b00046	Distal	20801	Eb1b00046	0.3074
chr1b	1704761	1705261	4.58551	0.596	0.437	4	KC	Land1	7916	Eb1b00046	Distal	7916	Eb1b00046	0.4391
chr1b	1709320	1709820	9.05304	0.655	0.504	4	KC	Land3	3357	Eb1b00046	Distal	3357	Eb1b00046	0.3852
chr1b	1712656	1713156	3.70466	0.165	0.063	3	IMC	Land5	21	Eb1b00046	Promoter	21	Eb1b00046	0.3792
chr1b	1713695	1714195	6.4522	0.398	0.25	2	IMC	Land5	1016	Eb1b00046	Promoter	1016	Eb1b00046	0.2774
chr1b	1714582	1715082	13.34	0.741	0.622	3	KC	Land4	1903	Eb1b00046	Promoter	1903	Eb1b00046	0.3693
chr1b	1717110	1717610	38.1956	0.847	0.795	5	IMC	Land5	4431	Eb1b00046	Distal	4431	Eb1b00046	0.3533
chr1b	1725040	1725540	6.81908	0.565	0.379	3	KC	Land3	8755	Eb1b00047	Distal	8755	Eb1b00047	0.4551
chr1b	1732429	1732929	12.4383	0.773	0.664	4	KC	Land6	1366	Eb1b00047	Distal	1366	Eb1b00047	0.3752
chr1b	1733104	1733604	50.9552	0.93	0.895	5	KC	Land5	691	Eb1b00047	Distal	691	Eb1b00047	0.4271
chr1b	1741135	1741635	4.04603	0.441	0.258	2	KC	Land6	7338	Eb1b00047	Distal	7338	Eb1b00047	0.3333
chr1b	1757240	1757740	8.65375	0.546	0.369	4	KC	Land5	23443	Eb1b00047	Distal	23443	Eb1b00047	0.3433
chr1b	1758157	1758657	3.70466	0.165	0.063	2	IMC	Land5	24360	Eb1b00047	Distal	24360	Eb1b00047	0.2954
chr1b	1800038	1800538	6.92053	0.634	0.485	2	KC	Land6	4410	Eb1b00048	Distal	4410	Eb1b00048	0.3653
chr1b	1804085	1804585	5.49368	0.336	0.19	2	IMC	Land5	8219	Eb1b00049	Distal	8219	Eb1b00049	0.4192
chr1b	1812474	1812974	47.8429	0.872	0.827	5	IMC	Land3	168	Eb1b00049	Promoter	168	Eb1b00049	0.4451
chr1b	1834526	1835026	3.4681	0.378	0.177	2	KC	Land1	707	Eb1b00050	Exonic	707	Eb1b00050	0.3273
chr1b	1835276	1835776	9.76135	0.665	0.513	2	KC	Land4	41	Eb1b00050	Promoter	41	Eb1b00050	0.3353
chr1b	1838858	1839358	221.407	0.995	0.992	5	IMC	Land4	3623	Eb1b00050	Distal	3623	Eb1b00050	0.4671
chr1b	1839707	1840207	27.1594	0.772	0.702	5	IMC	Land4	4472	Eb1b00050	Distal	4472	Eb1b00050	0.3613
chr1b	1851456	1851956	135.309	0.994	0.99	5	KC	Land4	319	Eb1b00051	Promoter	319	Eb1b00051	0.4371
chr1b	1859259	1859759	16.5133	0.801	0.704	5	KC	Land3	5809	Eb1b00052	Distal	5809	Eb1b00052	0.3293
chr1b	1864980	1865480	49.3991	0.877	0.834	5	IMC	Land3	88	Eb1b00052	Promoter	88	Eb1b00052	0.5269
chr1b	1897565	1898065	5.91902	0.588	0.402	2	KC	Land6	19057	Eb1b00053	Distal	19057	Eb1b00053	0.3573
chr1b	1926911	1927411	3.70466	0.165	0.063	2	IMC	Land5	16664	Eb1b00054	Distal	16664	Eb1b00054	0.2914
chr1b	1943335	1943835	177.455	0.999	0.998	5	KC	Land3	240	Eb1b00054	Promoter	240	Eb1b00054	0.3693
chr1b	1946229	1946729	11.2823	0.58	0.455	3	IMC	Land1	2652	Eb1b00054	Exonic	2652	Eb1b00054	0.507
chr1b	1947527	1948027	6.92053	0.634	0.485	2	KC	Land6	3950	Eb1b00054	Distal	3950	Eb1b00054	0.3693
chr1b	1953306	1953806	4.95913	0.527	0.339	2	KC	Land6	2018	Eb1b00055	Distal	2018	Eb1b00055	0.4132
chr1b	1954573	1955073	12.658	0.742	0.628	5	KC	Land3	751	Eb1b00055	Distal	751	Eb1b00055	0.3932
chr1b	1955494	1955994	26.7809	0.874	0.807	5	KC	Land4	168	Eb1b00055	Promoter	168	Eb1b00055	0.3872
chr1b	1957909	1958409	24.5051	0.814	0.726	5	KC	Land5	2583	Eb1b00055	Distal	2583	Eb1b00055	0.3353
chr1b	1961018	1961518	23.3915	0.864	0.795	3	KC	Land3	5692	Eb1b00055	Distal	5692	Eb1b00055	0.2894
chr1b	1970893	1971393	3.18719	0.316	0.148	3	KC	Land6	4544	Eb1b00056	Distal	4544	Eb1b00056	0.3932
chr1b	1971636	1972136	55.5774	0.966	0.947	5	KC	Land6	3801	Eb1b00056	Distal	3801	Eb1b00056	0.3792
chr1b	1972335	1972835	9.03423	0.703	0.564	3	KC	Land6	3102	Eb1b00056	Distal	3102	Eb1b00056	0.3593
chr1b	1975120	1975620	14.3032	0.692	0.548	4	KC	Land5	317	Eb1b00056	Promoter	317	Eb1b00056	0.3473
chr1b	1975958	1976458	4.75243	0.414	0.232	4	KC	Land3	519	Eb1b00056	Distal	519	Eb1b00056	0.3852
chr1b	1980362	1980862	3.18719	0.316	0.148	2	KC	Land6	4923	Eb1b00056	Distal	4923	Eb1b00056	0.3792
chr1b	1983220	1983720	10.7957	0.54	0.413	4	IMC	Land4	5368	Eb1b00057	Distal	5368	Eb1b00057	0.3513
chr1b	1984434	1984934	5.45074	0.484	0.293	2	KC	Land4	4154	Eb1b00057	Distal	4154	Eb1b00057	0.3533
chr1b	1987698	1988198	4.04603	0.441	0.258	2	KC	Land6	890	Eb1b00057	Promoter	890	Eb1b00057	0.4112
chr1b	1993855	1994355	3.88373	0.158	0.042	2	IMC	Land6	5265	Eb1b00057	Intronic	5265	Eb1b00057	0.3653
chr1b	1995561	1996061	12.6136	0.923	0.883	5	KC	Land1	5338	Eb1b00058	Exonic	5338	Eb1b00058	0.4192
chr1b	1998037	1998537	6.46999	0.545	0.359	3	KC	Land4	2862	Eb1b00058	Distal	2862	Eb1b00058	0.4052
chr1b	1998942	1999442	40.5967	0.846	0.793	5	IMC	Land6	1957	Eb1b00058	Promoter	1957	Eb1b00058	0.3493
chr1b	1999522	2000022	13.1344	0.591	0.469	3	IMC	Land3	1377	Eb1b00058	Promoter	1377	Eb1b00058	0.3593
chr1b	2000718	2001218	127.512	0.993	0.988	5	KC	Land4	181	Eb1b00058	Promoter	181	Eb1b00058	0.4092
chr1b	2001415	2001915	18.4705	0.809	0.723	3	KC	Land4	514	Eb1b00058	Exonic	514	Eb1b00058	0.507
chr1b	2002382	2002882	17.3385	0.835	0.753	5	KC	Land6	1481	Eb1b00058	Exonic	1481	Eb1b00058	0.4531
chr1b	2004075	2004575	6.90876	0.422	0.261	4	IMC	Land1	3174	Eb1b00058	Distal	3174	Eb1b00058	0.3154
chr1b	2005475	2005975	3.55623	0.284	0.09	2	KC	Land4	4574	Eb1b00058	Distal	4574	Eb1b00058	0.2814
chr1b	2009544	2010044	22.8192	0.745	0.665	4	IMC	Land5	8643	Eb1b00058	Distal	8643	Eb1b00058	0.3353
chr1b	2023416	2023916	24.5051	0.814	0.726	4	KC	Land5	8636	Eb1b00059	Distal	8636	Eb1b00059	0.4152
chr1b	2024628	2025128	4.58551	0.596	0.437	3	KC	Land1	7424	Eb1b00059	Distal	7424	Eb1b00059	0.3812
chr1b	2027771	2028271	39.9077	0.863	0.816	5	IMC	Land1	4281	Eb1b00059	Distal	4281	Eb1b00059	0.2954
chr1b	2032674	2033174	5.49368	0.336	0.19	2	IMC	Land5	620	Eb1b00059	Promoter	620	Eb1b00059	0.4271
chr1b	2056124	2056624	16.079	0.821	0.735	2	KC	Land6	22445	Eb1b00060	Distal	22445	Eb1b00060	0.3832
chr1b	2079329	2079829	17.9317	0.677	0.583	5	IMC	Land4	45650	Eb1b00060	Distal	45650	Eb1b00060	0.3852
chr1b	2088346	2088846	68.6067	0.926	0.897	5	IMC	Land4	54667	Eb1b00060	Distal	54667	Eb1b00060	0.4451
chr1b	2151433	2151933	13.6276	0.791	0.686	4	KC	Land6	12466	Eb1b00061	Distal	12466	Eb1b00061	0.3693
chr1b	2157460	2157960	3.4681	0.378	0.177	2	KC	Land1	6439	Eb1b00061	Distal	6439	Eb1b00061	0.4192
chr1b	2158233	2158733	2.38909	0.17	0.059	2	KC	Land6	5666	Eb1b00061	Distal	5666	Eb1b00061	0.4311
chr1b	2160011	2160511	20.5791	0.843	0.76	5	KC	Land3	3888	Eb1b00061	Intronic	3888	Eb1b00061	0.3633
chr1b	2161216	2161716	37.6048	0.833	0.776	5	IMC	Land6	2683	Eb1b00061	Exonic	2683	Eb1b00061	0.4032
chr1b	2205591	2206091	2.34389	0.031	0.007	2	IMC	Land1	41690	Eb1b00061	Distal	41690	Eb1b00061	0.3313
chr1b	2213887	2214387	24.4385	0.749	0.673	5	IMC	Land4	49986	Eb1b00061	Distal	49986	Eb1b00061	0.3513
chr1b	2214488	2214988	7.44789	0.447	0.301	4	IMC	Land5	50587	Eb1b00061	Distal	50587	Eb1b00061	0.3533
chr1b	2221027	2221527	12.1332	0.566	0.438	5	IMC	Land6	57126	Eb1b00061	Distal	57126	Eb1b00061	0.3034
chr1b	2221774	2222274	4.95913	0.527	0.339	3	KC	Land6	57873	Eb1b00061	Distal	57873	Eb1b00061	0.4012
chr1b	2223456	2223956	3.18719	0.316	0.148	3	KC	Land6	59555	Eb1b00061	Distal	59555	Eb1b00061	0.2655
chr1b	2282077	2282577	5.49368	0.336	0.19	2	IMC	Land5	3070	Eb1b00062	Distal	3070	Eb1b00062	0.2814
chr1b	2284446	2284946	4.69828	0.244	0.085	2	IMC	Land3	701	Eb1b00062	Promoter	701	Eb1b00062	0.3573
chr1b	2284982	2285482	9.53889	0.522	0.39	4	IMC	Land5	165	Eb1b00062	Promoter	165	Eb1b00062	0.3373
chr1b	2286571	2287071	18.9487	0.703	0.608	5	IMC	Land5	1422	Eb1b00062	Exonic	1422	Eb1b00062	0.3633
chr1b	2287510	2288010	31.7693	0.799	0.734	5	IMC	Land6	2361	Eb1b00062	Exonic	2361	Eb1b00062	0.3433
chr1b	2289676	2290176	10.9254	0.694	0.553	3	KC	Land4	4527	Eb1b00062	Intronic	4527	Eb1b00062	0.3234
chr1b	2293723	2294223	5.59983	0.327	0.175	2	IMC	Land4	8574	Eb1b00062	Exonic	8574	Eb1b00062	0.3892
chr1b	2294593	2295093	8.62891	0.632	0.471	2	KC	Land4	9444	Eb1b00062	Distal	9444	Eb1b00062	0.3234
chr1b	2296740	2297240	22.543	0.846	0.768	4	KC	Land4	11591	Eb1b00062	Distal	11591	Eb1b00062	0.4012
chr1b	2299918	2300418	4.58551	0.596	0.437	3	KC	Land1	14769	Eb1b00062	Distal	14769	Eb1b00062	0.3653
chr1b	2300679	2301179	2.44101	0.149	0.024	2	KC	Land1	15530	Eb1b00062	Distal	15530	Eb1b00062	0.3114
chr1b	2478051	2478551	16.6866	0.658	0.56	5	IMC	Land4	55979	Eb1b00063	Distal	55979	Eb1b00063	0.3673
chr1b	2478792	2479292	4.58551	0.596	0.437	2	KC	Land1	56720	Eb1b00063	Distal	56720	Eb1b00063	0.3174
chr1b	2481127	2481627	12.4497	0.607	0.493	5	IMC	Land1	57066	Eb1b00064	Distal	57066	Eb1b00064	0.4711
chr1b	2494740	2495240	4.01585	0.184	0.074	3	IMC	Land1	43453	Eb1b00064	Distal	43453	Eb1b00064	0.3593
chr1b	2508779	2509279	28.5427	0.783	0.715	5	IMC	Land4	29414	Eb1b00064	Distal	29414	Eb1b00064	0.3174
chr1b	2509918	2510418	2.38909	0.17	0.059	2	KC	Land6	28275	Eb1b00064	Distal	28275	Eb1b00064	0.2834
chr1b	2510579	2511079	4.04603	0.441	0.258	2	KC	Land6	27614	Eb1b00064	Distal	27614	Eb1b00064	0.4691
chr1b	2511902	2512402	14.0583	0.629	0.515	4	IMC	Land5	26291	Eb1b00064	Distal	26291	Eb1b00064	0.3972
chr1b	2533960	2534460	1.66578	0.06	0.014	2	KC	Land6	4233	Eb1b00064	Distal	4233	Eb1b00064	0.3892
chr1b	2536903	2537403	10.1403	0.73	0.612	4	KC	Land6	1290	Eb1b00064	Promoter	1290	Eb1b00064	0.3553
chr1b	2544045	2544545	12.1332	0.566	0.438	3	IMC	Land6	156	Eb1b00065	Promoter	156	Eb1b00065	0.483
chr1b	2552495	2552995	24.7853	0.747	0.67	5	IMC	Land6	7151	Eb1b00066	Distal	7151	Eb1b00066	0.3832
chr1b	2560312	2560812	3.4681	0.378	0.177	2	KC	Land1	664	Eb1b00066	Promoter	664	Eb1b00066	0.3413
chr1b	2578922	2579422	29.6889	0.889	0.833	4	KC	Land4	14885	Eb1b00068	Distal	14885	Eb1b00068	0.3493
chr1b	2593854	2594354	4.58551	0.596	0.437	2	KC	Land1	45	Eb1b00068	Promoter	45	Eb1b00068	0.3832
chr1b	2599557	2600057	4.66988	0.25	0.109	2	IMC	Land4	5748	Eb1b00068	Distal	5748	Eb1b00068	0.3074
chr1b	2600589	2601089	3.79548	0.291	0.108	2	KC	Land3	6780	Eb1b00068	Distal	6780	Eb1b00068	0.477
chr1b	2612308	2612808	17.9317	0.677	0.583	5	IMC	Land4	6855	Eb1b00069	Distal	6855	Eb1b00069	0.3832
chr1b	2615793	2616293	21.5113	0.732	0.648	5	IMC	Land5	3370	Eb1b00069	Distal	3370	Eb1b00069	0.3832
chr1b	2619216	2619716	15.4625	0.639	0.535	5	IMC	Land4	51	Eb1b00069	Promoter	51	Eb1b00069	0.475
chr1b	2622545	2623045	17.3385	0.835	0.753	4	KC	Land6	3380	Eb1b00069	Distal	3380	Eb1b00069	0.3752
chr1b	2629949	2630449	3.4681	0.378	0.177	2	KC	Land1	167	Eb1b00072	Promoter	167	Eb1b00072	0.3473
chr1b	2632452	2632952	2.95274	0.077	0.015	2	IMC	Land4	2334	Eb1b00072	Distal	2334	Eb1b00072	0.3573
chr1b	2664146	2664646	10.1403	0.73	0.612	2	KC	Land6	19535	Eb1b00073	Distal	19535	Eb1b00073	0.3333
chr1b	2670403	2670903	14.3032	0.692	0.548	5	KC	Land5	13278	Eb1b00073	Distal	13278	Eb1b00073	0.3673
chr1b	2679901	2680401	23.1844	0.732	0.648	5	IMC	Land3	3780	Eb1b00073	Distal	3780	Eb1b00073	0.3473
chr1b	2680758	2681258	6.92053	0.634	0.485	2	KC	Land6	2923	Eb1b00073	Distal	2923	Eb1b00073	0.2715
chr1b	2682162	2682662	7.95311	0.472	0.329	3	IMC	Land1	1519	Eb1b00073	Promoter	1519	Eb1b00073	0.3313
chr1b	2683152	2683652	97.9057	0.959	0.942	5	IMC	Land4	529	Eb1b00073	Promoter	529	Eb1b00073	0.4531
chr1b	2683712	2684212	5.59983	0.327	0.175	2	IMC	Land4	29	Eb1b00073	Promoter	29	Eb1b00073	0.3214
chr1b	2688426	2688926	6.71003	0.381	0.214	3	IMC	Land6	4743	Eb1b00073	Distal	4743	Eb1b00073	0.3074
chr1b	2692470	2692970	13.643	0.632	0.521	5	IMC	Land1	8787	Eb1b00073	Distal	8787	Eb1b00073	0.477
chr1b	2701781	2702281	5.49368	0.336	0.19	5	IMC	Land5	18098	Eb1b00073	Distal	18098	Eb1b00073	0.3293
chr1b	2709282	2709782	5.45074	0.484	0.293	2	KC	Land4	25599	Eb1b00073	Distal	25599	Eb1b00073	0.3992
chr1b	2709933	2710433	3.4681	0.378	0.177	2	KC	Land1	26250	Eb1b00073	Distal	26250	Eb1b00073	0.3453
chr1b	2713396	2713896	4.95913	0.527	0.339	2	KC	Land6	25354	Eb1b00074	Distal	25354	Eb1b00074	0.4431
chr1b	2732346	2732846	6.81908	0.565	0.379	4	KC	Land3	6404	Eb1b00074	Distal	6404	Eb1b00074	0.4351
chr1b	2733104	2733604	21.7825	0.723	0.639	5	IMC	Land4	5646	Eb1b00074	Distal	5646	Eb1b00074	0.3573
chr1b	2734095	2734595	3.4681	0.378	0.177	2	KC	Land1	4655	Eb1b00074	Distal	4655	Eb1b00074	0.3174
chr1b	2735752	2736252	48.1427	0.952	0.926	5	KC	Land3	2998	Eb1b00074	Distal	2998	Eb1b00074	0.3772
chr1b	2738153	2738653	3.03705	0.077	0.015	2	IMC	Land6	597	Eb1b00074	Exonic	597	Eb1b00074	0.5629
chr1b	2738774	2739274	63.6535	0.917	0.885	5	IMC	Land4	22	Eb1b00074	Promoter	22	Eb1b00074	0.4052
chr1b	2739358	2739858	5.78478	0.725	0.596	3	KC	Land1	606	Eb1b00074	Promoter	606	Eb1b00074	0.2914
chr1b	2795357	2795857	10.2236	0.688	0.542	2	KC	Land3	54787	Eb1b00075	Distal	54787	Eb1b00075	0.2994
chr1b	2815598	2816098	19.2686	0.688	0.593	5	IMC	Land3	34546	Eb1b00075	Distal	34546	Eb1b00075	0.3633
chr1b	2818913	2819413	7.73153	0.43	0.275	2	IMC	Land6	31231	Eb1b00075	Distal	31231	Eb1b00075	0.3673
chr1b	2819812	2820312	3.14923	0.091	0.028	2	IMC	Land1	30332	Eb1b00075	Distal	30332	Eb1b00075	0.5569
chr1b	2871205	2871705	12.1188	0.719	0.585	3	KC	Land4	2996	Eb1b00076	Distal	2996	Eb1b00076	0.3992
chr1b	2890453	2890953	3.4681	0.378	0.177	2	KC	Land1	5527	Eb1b00077	Distal	5527	Eb1b00077	0.3792
chr1b	2892402	2892902	29.5983	0.799	0.734	5	IMC	Land5	3578	Eb1b00077	Distal	3578	Eb1b00077	0.3493
chr1b	2908953	2909453	11.747	0.581	0.461	3	IMC	Land5	12971	Eb1b00077	Distal	12971	Eb1b00077	0.4471
chr1b	2915883	2916383	14.0583	0.629	0.515	5	IMC	Land5	11023	Eb1b00078	Distal	11023	Eb1b00078	0.3353
chr1b	2917425	2917925	4.66988	0.25	0.109	2	IMC	Land4	9481	Eb1b00078	Distal	9481	Eb1b00078	0.3253
chr1b	2921121	2921621	21.2394	0.866	0.801	4	KC	Land6	5785	Eb1b00078	Distal	5785	Eb1b00078	0.3633
chr1b	2922161	2922661	5.91902	0.588	0.402	2	KC	Land6	4745	Eb1b00078	Exonic	4745	Eb1b00078	0.3074
chr1b	2922696	2923196	53.0036	0.889	0.849	4	IMC	Land6	4210	Eb1b00078	Exonic	4210	Eb1b00078	0.3912
chr1b	2923275	2923775	105.366	0.982	0.971	5	KC	Land5	3631	Eb1b00078	Intronic	3631	Eb1b00078	0.3992
chr1b	2924333	2924833	16.5133	0.801	0.704	4	KC	Land3	2573	Eb1b00078	Intronic	2573	Eb1b00078	0.4052
chr1b	2925251	2925751	10.1403	0.73	0.612	3	KC	Land6	1655	Eb1b00078	Exonic	1655	Eb1b00078	0.4172
chr1b	2925867	2926367	3.55623	0.284	0.09	2	KC	Land4	1039	Eb1b00078	Exonic	1039	Eb1b00078	0.4571
chr1b	2926833	2927333	15.5082	0.712	0.573	4	KC	Land5	73	Eb1b00078	Promoter	73	Eb1b00078	0.4072
chr1b	2952141	2952641	28.6192	0.844	0.763	4	KC	Land5	25233	Eb1b00078	Distal	25233	Eb1b00078	0.3733
chr1b	2954137	2954637	7.61562	0.43	0.275	2	IMC	Land3	27229	Eb1b00078	Distal	27229	Eb1b00078	0.2914
chr1b	2954658	2955158	4.95913	0.527	0.339	2	KC	Land6	27750	Eb1b00078	Distal	27750	Eb1b00078	0.2715
chr1b	2958475	2958975	11.9636	0.644	0.497	3	KC	Land5	31567	Eb1b00078	Distal	31567	Eb1b00078	0.3134
chr1b	2968483	2968983	10.1426	0.549	0.42	4	IMC	Land1	41575	Eb1b00078	Distal	41575	Eb1b00078	0.3832
chr1b	2970326	2970826	5.90133	0.361	0.204	3	IMC	Land1	43418	Eb1b00078	Distal	43418	Eb1b00078	0.4411
chr1b	2971139	2971639	7.95989	0.672	0.53	2	KC	Land6	44231	Eb1b00078	Distal	44231	Eb1b00078	0.3333
chr1b	2986682	2987182	4.58551	0.596	0.437	2	KC	Land1	28886	Eb1b00079	Distal	28886	Eb1b00079	0.483
chr1b	2999195	2999695	8.65375	0.546	0.369	3	KC	Land5	16373	Eb1b00079	Distal	16373	Eb1b00079	0.2954
chr1b	3000250	3000750	13.6276	0.791	0.686	3	KC	Land6	15318	Eb1b00079	Distal	15318	Eb1b00079	0.3573
chr1b	3015489	3015989	13.6276	0.791	0.686	3	KC	Land6	79	Eb1b00079	Promoter	79	Eb1b00079	0.3613
chr1b	3016000	3016500	7.61122	0.502	0.314	2	KC	Land5	430	Eb1b00079	Exonic	430	Eb1b00079	0.491
chr1b	3018767	3019267	5.72554	0.322	0.163	2	IMC	Land6	3197	Eb1b00079	Distal	3197	Eb1b00079	0.3273
chr1b	3025056	3025556	24.524	0.745	0.665	5	IMC	Land3	9486	Eb1b00079	Distal	9486	Eb1b00079	0.3473
chr1b	3030654	3031154	25.3512	0.865	0.797	5	KC	Land4	13674	Eb1b00080	Distal	13674	Eb1b00080	0.3872
chr1b	3031610	3032110	32.412	0.817	0.756	5	IMC	Land5	12718	Eb1b00080	Distal	12718	Eb1b00080	0.3154
chr1b	3032940	3033440	5.76293	0.502	0.314	2	KC	Land3	11388	Eb1b00080	Distal	11388	Eb1b00080	0.3373
chr1b	3036924	3037424	4.78196	0.246	0.097	2	IMC	Land6	7404	Eb1b00080	Distal	7404	Eb1b00080	0.3673
chr1b	3039247	3039747	28.9315	0.781	0.713	5	IMC	Land6	5081	Eb1b00080	Distal	5081	Eb1b00080	0.3234
chr1b	3043445	3043945	9.03423	0.703	0.564	3	KC	Land6	883	Eb1b00080	Exonic	883	Eb1b00080	0.5269
chr1b	3044173	3044673	27.2515	0.768	0.692	5	IMC	Land3	155	Eb1b00080	Exonic	155	Eb1b00080	0.3892
chr1b	3048313	3048813	14.8604	0.654	0.549	5	IMC	Land1	3983	Eb1b00080	Distal	3983	Eb1b00080	0.3533
chr1b	3049693	3050193	4.69828	0.244	0.085	2	IMC	Land3	5363	Eb1b00080	Distal	5363	Eb1b00080	0.2435
chr1b	3050309	3050809	9.74502	0.882	0.821	5	KC	Land1	5979	Eb1b00080	Distal	5979	Eb1b00080	0.3433
chr1b	3053598	3054098	5.63305	0.381	0.195	4	KC	Land5	9268	Eb1b00080	Distal	9268	Eb1b00080	0.3513
chr1b	3054100	3054600	14.3032	0.692	0.548	5	KC	Land5	9770	Eb1b00080	Distal	9770	Eb1b00080	0.3852
chr1b	3054692	3055192	2.38909	0.17	0.059	2	KC	Land6	10362	Eb1b00080	Distal	10362	Eb1b00080	0.5489
chr1b	3066685	3067185	6.4522	0.398	0.25	3	IMC	Land5	4945	Eb1b00081	Distal	4945	Eb1b00081	0.3393
chr1b	3070682	3071182	18.2089	0.675	0.577	4	IMC	Land6	948	Eb1b00081	Promoter	948	Eb1b00081	0.2914
chr1b	3071438	3071938	90.0603	0.955	0.937	5	IMC	Land5	192	Eb1b00081	Promoter	192	Eb1b00081	0.3832
chr1b	3072157	3072657	6.90876	0.422	0.261	3	IMC	Land1	525	Eb1b00081	Exonic	525	Eb1b00081	0.3733
chr1b	3072894	3073394	4.57649	0.257	0.125	2	IMC	Land5	1262	Eb1b00081	Intronic	1262	Eb1b00081	0.3154
chr1b	3076792	3077292	8.65375	0.546	0.369	2	KC	Land5	5160	Eb1b00081	Distal	5160	Eb1b00081	0.3293
chr1b	3077407	3077907	57.2972	0.914	0.881	5	IMC	Land1	5775	Eb1b00081	Distal	5775	Eb1b00081	0.3633
chr1b	3093962	3094462	11.2823	0.58	0.455	3	IMC	Land1	15210	Eb1b00082	Distal	15210	Eb1b00082	0.3713
chr1b	3098391	3098891	3.81079	0.155	0.034	2	IMC	Land3	10781	Eb1b00082	Distal	10781	Eb1b00082	0.4331
chr1b	3099329	3099829	16.6866	0.658	0.56	5	IMC	Land4	9843	Eb1b00082	Distal	9843	Eb1b00082	0.3493
chr1b	3102611	3103111	7.73153	0.43	0.275	3	IMC	Land6	6561	Eb1b00082	Distal	6561	Eb1b00082	0.3214
chr1b	3108120	3108620	11.9754	0.566	0.438	2	IMC	Land3	1052	Eb1b00082	Promoter	1052	Eb1b00082	0.3772
chr1b	3109285	3109785	12.6136	0.923	0.883	5	KC	Land1	111	Eb1b00082	Intronic	111	Eb1b00082	0.4471
chr1b	3136898	3137398	35.3224	0.921	0.879	4	KC	Land3	348	Eb1b00086	Distal	348	Eb1b00086	0.4331
chr1b	3139890	3140390	3.79548	0.291	0.108	2	KC	Land3	28	Eb1b00087	Promoter	28	Eb1b00087	0.3912
chr1b	3140715	3141215	5.63086	0.321	0.151	2	IMC	Land3	853	Eb1b00087	Distal	853	Eb1b00087	0.3154
chr1b	3141435	3141935	4.01585	0.184	0.074	2	IMC	Land1	1573	Eb1b00087	Distal	1573	Eb1b00087	0.3194
chr1b	3145938	3146438	25.3057	0.891	0.838	5	KC	Land6	1195	Eb1b00088	Exonic	1195	Eb1b00088	0.4731
chr1b	3156487	3156987	5.91902	0.588	0.402	2	KC	Land6	4823	Eb1b00090	Exonic	4823	Eb1b00090	0.4591
chr1b	3161384	3161884	16.6866	0.658	0.56	4	IMC	Land4	72	Eb1b00090	Promoter	72	Eb1b00090	0.3792
chr1b	3166580	3167080	5.78478	0.725	0.596	2	KC	Land1	5268	Eb1b00090	Distal	5268	Eb1b00090	0.4391
chr1b	3167252	3167752	10.2236	0.688	0.542	5	KC	Land3	5940	Eb1b00090	Distal	5940	Eb1b00090	0.3832
chr1b	3169496	3169996	3.55623	0.284	0.09	3	KC	Land4	8184	Eb1b00090	Distal	8184	Eb1b00090	0.3393
chr1b	3203479	3203979	1.66578	0.06	0.014	2	KC	Land6	5052	Eb1b00091	Exonic	5052	Eb1b00091	0.3832
chr1b	3203985	3204485	5.90133	0.361	0.204	2	IMC	Land1	4546	Eb1b00091	Intronic	4546	Eb1b00091	0.3972
chr1b	3209619	3210119	4.69828	0.244	0.085	3	IMC	Land3	1086	Eb1b00091	Promoter	1086	Eb1b00091	0.3852
chr1b	3211041	3211541	3.82216	0.188	0.076	2	KC	Land5	152	Eb1b00092	Promoter	152	Eb1b00092	0.3413
chr1b	3223701	3224201	52.4336	0.903	0.867	5	IMC	Land1	12506	Eb1b00092	Distal	12506	Eb1b00092	0.4371
chr1b	3308880	3309380	10.1403	0.73	0.612	4	KC	Land6	456	Eb1b00095	Promoter	456	Eb1b00095	0.3633
chr1b	3324043	3324543	5.91902	0.588	0.402	3	KC	Land6	300	Eb1b00096	Intronic	300	Eb1b00096	0.3573
chr1b	3325655	3326155	49.9183	0.948	0.92	5	KC	Land4	1310	Eb1b00096	Promoter	1310	Eb1b00096	0.4391
chr1b	3326444	3326944	2.38909	0.17	0.059	2	KC	Land6	2099	Eb1b00096	Exonic	2099	Eb1b00096	0.3852
chr1b	3344405	3344905	4.58551	0.596	0.437	2	KC	Land1	1543	Eb1b00098	Promoter	1543	Eb1b00098	0.3752
chr1b	3365902	3366402	6.81908	0.565	0.379	2	KC	Land3	23040	Eb1b00098	Distal	23040	Eb1b00098	0.3214
chr1b	3367053	3367553	4.70451	0.293	0.124	2	KC	Land5	24191	Eb1b00098	Distal	24191	Eb1b00098	0.3832
chr1b	3368222	3368722	236.279	0.996	0.993	5	IMC	Land5	25360	Eb1b00098	Distal	25360	Eb1b00098	0.4012
chr1b	3390811	3391311	26.6946	0.898	0.846	4	KC	Land6	16268	Eb1b00099	Distal	16268	Eb1b00099	0.4251
chr1b	3395837	3396337	3.18719	0.316	0.148	3	KC	Land6	11242	Eb1b00099	Distal	11242	Eb1b00099	0.3852
chr1b	3400664	3401164	58.8433	0.969	0.951	5	KC	Land6	6415	Eb1b00099	Distal	6415	Eb1b00099	0.4032
chr1b	3405844	3406344	24.524	0.745	0.665	5	IMC	Land3	1235	Eb1b00099	Exonic	1235	Eb1b00099	0.4351
chr1b	3418493	3418993	10.6294	0.553	0.427	5	IMC	Land5	7044	Eb1b00100	Intronic	7044	Eb1b00100	0.3693
chr1b	3420609	3421109	4.66988	0.25	0.109	3	IMC	Land4	4928	Eb1b00100	Intronic	4928	Eb1b00100	0.3234
chr1b	3554395	3554895	13.0805	0.594	0.481	4	IMC	Land4	20324	Eb1b00101	Distal	20324	Eb1b00101	0.2715
chr1b	3561635	3562135	8.47772	0.487	0.348	3	IMC	Land5	13084	Eb1b00101	Distal	13084	Eb1b00101	0.2994
chr1b	3574514	3575014	82.6382	0.985	0.976	5	KC	Land6	205	Eb1b00101	Promoter	205	Eb1b00101	0.4531
chr1b	3575090	3575590	5.90133	0.361	0.204	2	IMC	Land1	369	Eb1b00101	Exonic	369	Eb1b00101	0.4491
chr1b	3584697	3585197	120.814	0.972	0.96	5	IMC	Land6	9976	Eb1b00101	Distal	9976	Eb1b00101	0.4371
chr1b	3629924	3630424	5.63305	0.381	0.195	2	KC	Land5	43751	Eb1b00102	Distal	43751	Eb1b00102	0.3593
chr1b	3640335	3640835	16.079	0.821	0.735	5	KC	Land6	33340	Eb1b00102	Distal	33340	Eb1b00102	0.3054
chr1b	3641025	3641525	9.03193	0.514	0.381	2	IMC	Land1	32650	Eb1b00102	Distal	32650	Eb1b00102	0.3273
chr1b	3642404	3642904	4.95913	0.527	0.339	4	KC	Land6	31271	Eb1b00102	Distal	31271	Eb1b00102	0.3473
chr1b	3643114	3643614	11.1603	0.905	0.859	3	KC	Land1	30561	Eb1b00102	Distal	30561	Eb1b00102	0.3373
chr1b	3654831	3655331	10.9254	0.694	0.553	3	KC	Land4	18844	Eb1b00102	Distal	18844	Eb1b00102	0.3693
chr1b	3673902	3674402	91.6113	0.959	0.942	5	IMC	Land1	225	Eb1b00102	Promoter	225	Eb1b00102	0.3613
chr1b	3711868	3712368	2.88536	0.081	0.022	2	IMC	Land5	36210	Eb1b00103	Distal	36210	Eb1b00103	0.3613
chr1b	3779172	3779672	12.4383	0.773	0.664	4	KC	Land6	5137	Eb1b00104	Distal	5137	Eb1b00104	0.3114
chr1b	3784470	3784970	8.65375	0.546	0.369	3	KC	Land5	159	Eb1b00104	Exonic	159	Eb1b00104	0.4491
chr1b	3785398	3785898	2.69415	0.152	0.032	4	KC	Land4	1087	Eb1b00104	Distal	1087	Eb1b00104	0.3313
chr1b	3785973	3786473	13.34	0.741	0.622	4	KC	Land4	1662	Eb1b00104	Distal	1662	Eb1b00104	0.3852
chr1b	3786972	3787472	7.53066	0.593	0.419	2	KC	Land4	2661	Eb1b00104	Distal	2661	Eb1b00104	0.3253
chr1b	3794327	3794827	10.1403	0.73	0.612	2	KC	Land6	10016	Eb1b00104	Distal	10016	Eb1b00104	0.2974
chr1b	3798624	3799124	25.3512	0.865	0.797	4	KC	Land4	14313	Eb1b00104	Distal	14313	Eb1b00104	0.3832
chr1b	3800132	3800632	4.04603	0.441	0.258	4	KC	Land6	15821	Eb1b00104	Distal	15821	Eb1b00104	0.3373
chr1b	3806813	3807313	16.079	0.821	0.735	4	KC	Land6	9952	Eb1b00105	Distal	9952	Eb1b00105	0.3194
chr1b	3808785	3809285	44.7474	0.913	0.869	5	KC	Land5	7980	Eb1b00105	Distal	7980	Eb1b00105	0.3393
chr1b	3821911	3822411	4.57649	0.257	0.125	2	IMC	Land5	2904	Eb1b00106	Intronic	2904	Eb1b00106	0.3613
chr1b	3823020	3823520	3.82216	0.188	0.076	3	KC	Land5	1795	Eb1b00106	Intronic	1795	Eb1b00106	0.3054
chr1b	3823564	3824064	18.4705	0.809	0.723	5	KC	Land4	1251	Eb1b00106	Intronic	1251	Eb1b00106	0.3353
chr1b	3824796	3825296	3.81079	0.155	0.034	3	IMC	Land3	19	Eb1b00106	Promoter	19	Eb1b00106	0.4271
chr1b	3839788	3840288	12.8906	0.606	0.487	5	IMC	Land5	14966	Eb1b00107	Distal	14966	Eb1b00107	0.3413
chr1b	3849036	3849536	4.04603	0.441	0.258	3	KC	Land6	5718	Eb1b00107	Distal	5718	Eb1b00107	0.3353
chr1b	3854863	3855363	31.1661	0.895	0.841	5	KC	Land4	107	Eb1b00107	Promoter	107	Eb1b00107	0.3752
chr1b	3860550	3861050	3.55623	0.284	0.09	3	KC	Land4	790	Eb1b00108	Intronic	790	Eb1b00108	0.3373
chr1b	3861386	3861886	43.6347	0.859	0.809	5	IMC	Land6	44	Eb1b00108	Promoter	44	Eb1b00108	0.3473
chr1b	3863124	3863624	81.2808	0.941	0.917	5	IMC	Land6	1782	Eb1b00108	Promoter	1782	Eb1b00108	0.3972
chr1b	3863660	3864160	4.93534	0.281	0.139	3	IMC	Land1	2318	Eb1b00108	Distal	2318	Eb1b00108	0.3333
chr1b	3873483	3873983	3.79548	0.291	0.108	3	KC	Land3	12122	Eb1b00109	Distal	12122	Eb1b00109	0.3393
chr1b	3879022	3879522	9.03423	0.703	0.564	2	KC	Land6	6583	Eb1b00109	Distal	6583	Eb1b00109	0.3852
chr1b	3880201	3880701	9.03423	0.703	0.564	2	KC	Land6	5404	Eb1b00109	Distal	5404	Eb1b00109	0.3912
chr1b	3885577	3886077	16.7354	0.73	0.612	3	KC	Land5	28	Eb1b00109	Promoter	28	Eb1b00109	0.481
chr1b	3888084	3888584	4.04603	0.441	0.258	3	KC	Land6	2477	Eb1b00109	Distal	2477	Eb1b00109	0.4651
chr1b	3902936	3903436	6.57062	0.386	0.237	2	IMC	Land4	1454	Eb1b00110	Intronic	1454	Eb1b00110	0.2954
chr1b	3903893	3904393	2.07618	0.054	0.009	3	KC	Land3	497	Eb1b00110	Exonic	497	Eb1b00110	0.4371
chr1b	3904449	3904949	9.72803	0.583	0.389	4	KC	Land5	57	Eb1b00110	Promoter	57	Eb1b00110	0.3992
chr1b	3904979	3905479	3.14923	0.091	0.028	2	IMC	Land1	587	Eb1b00110	Promoter	587	Eb1b00110	0.3852
chr1b	3919664	3920164	5.63305	0.381	0.195	2	KC	Land5	107	Eb1b00111	Exonic	107	Eb1b00111	0.4711
chr1b	3924855	3925355	6.90876	0.422	0.261	3	IMC	Land1	5298	Eb1b00111	Distal	5298	Eb1b00111	0.3433
chr1b	3929460	3929960	22.543	0.846	0.768	5	KC	Land4	5887	Eb1b00112	Distal	5887	Eb1b00112	0.3792
chr1b	3934248	3934748	5.76293	0.502	0.314	2	KC	Land3	1099	Eb1b00112	Exonic	1099	Eb1b00112	0.515
chr1b	3935362	3935862	7.05102	0.801	0.704	3	KC	Land1	13	Eb1b00112	Promoter	13	Eb1b00112	0.3872
chr1b	3937298	3937798	67.1634	0.976	0.962	5	KC	Land6	1949	Eb1b00112	Promoter	1949	Eb1b00112	0.4391
chr1b	3939026	3939526	5.63305	0.381	0.195	2	KC	Land5	3677	Eb1b00112	Distal	3677	Eb1b00112	0.3273
chr1b	3940616	3941116	3.70466	0.165	0.063	2	IMC	Land5	5267	Eb1b00112	Distal	5267	Eb1b00112	0.3453
chr1b	3954667	3955167	53.4453	0.899	0.862	5	IMC	Land5	1578	Eb1b00113	Promoter	1578	Eb1b00113	0.3333
chr1b	3956486	3956986	5.45074	0.484	0.293	3	KC	Land4	239	Eb1b00113	Exonic	239	Eb1b00113	0.4491
chr1b	3958705	3959205	19.9196	0.857	0.789	5	KC	Land6	2458	Eb1b00113	Intronic	2458	Eb1b00113	0.3533
chr1b	3959507	3960007	10.7957	0.54	0.413	3	IMC	Land4	2958	Eb1b00114	Intronic	2958	Eb1b00114	0.3214
chr1b	3960895	3961395	7.57828	0.434	0.29	2	IMC	Land4	1570	Eb1b00114	Promoter	1570	Eb1b00114	0.3912
chr1b	3962478	3962978	21.2729	0.741	0.66	5	IMC	Land1	11	Eb1b00114	Promoter	11	Eb1b00114	0.4671
chr1b	3968490	3968990	3.82216	0.188	0.076	2	KC	Land5	6023	Eb1b00114	Intronic	6023	Eb1b00114	0.3693
chr1b	3975242	3975742	9.72803	0.583	0.389	3	KC	Land5	12775	Eb1b00114	Distal	12775	Eb1b00114	0.3613
chr1b	3976022	3976522	2.95274	0.077	0.015	3	IMC	Land4	13555	Eb1b00114	Distal	13555	Eb1b00114	0.3273
chr1b	3978324	3978824	16.6866	0.658	0.56	5	IMC	Land4	15857	Eb1b00114	Distal	15857	Eb1b00114	0.4411
chr1b	3979616	3980116	5.45074	0.484	0.293	2	KC	Land4	17149	Eb1b00114	Distal	17149	Eb1b00114	0.2914
chr1b	3981816	3982316	49.3991	0.877	0.834	5	IMC	Land3	17096	Eb1b00115	Distal	17096	Eb1b00115	0.3214
chr1b	3986629	3987129	4.69828	0.244	0.085	2	IMC	Land3	12283	Eb1b00115	Distal	12283	Eb1b00115	0.3473
chr1b	3987424	3987924	20.3607	0.97	0.953	5	KC	Land1	11488	Eb1b00115	Distal	11488	Eb1b00115	0.4611
chr1b	4000531	4001031	16.9501	0.657	0.555	5	IMC	Land6	1617	Eb1b00115	Promoter	1617	Eb1b00115	0.3673
chr1b	4003269	4003769	9.03193	0.514	0.381	5	IMC	Land1	4355	Eb1b00115	Distal	4355	Eb1b00115	0.3553
chr1b	4016946	4017446	8.62005	0.474	0.338	4	IMC	Land4	18032	Eb1b00115	Distal	18032	Eb1b00115	0.3653
chr1b	4017846	4018346	15.5236	0.635	0.525	5	IMC	Land3	18932	Eb1b00115	Distal	18932	Eb1b00115	0.3633
chr1b	4050149	4050649	11.9253	0.568	0.448	4	IMC	Land4	5192	Eb1b00117	Distal	5192	Eb1b00117	0.4152
chr1b	4052337	4052837	5.59983	0.327	0.175	3	IMC	Land4	3004	Eb1b00117	Distal	3004	Eb1b00117	0.3413
chr1b	4055563	4056063	24.524	0.745	0.665	5	IMC	Land3	220	Eb1b00117	Promoter	220	Eb1b00117	0.3154
chr1b	4057354	4057854	23.972	0.768	0.692	5	IMC	Land1	2011	Eb1b00117	Distal	2011	Eb1b00117	0.4112
chr1b	4105480	4105980	3.82216	0.188	0.076	2	KC	Land5	29114	Eb1b00118	Distal	29114	Eb1b00118	0.3952
chr1b	4105982	4106482	10.832	0.616	0.463	3	KC	Land5	28612	Eb1b00118	Distal	28612	Eb1b00118	0.4152
chr1b	4109311	4109811	20.5558	0.704	0.612	5	IMC	Land3	25283	Eb1b00118	Distal	25283	Eb1b00118	0.3713
chr1b	4110202	4110702	9.69323	0.509	0.373	2	IMC	Land4	24392	Eb1b00118	Distal	24392	Eb1b00118	0.3313
chr1b	4133097	4133597	15.6241	0.948	0.92	5	KC	Land1	1497	Eb1b00118	Promoter	1497	Eb1b00118	0.3633
chr1b	4134431	4134931	20.2208	0.717	0.627	5	IMC	Land5	163	Eb1b00118	Promoter	163	Eb1b00118	0.3373
chr1b	4135916	4136416	20.5791	0.843	0.76	5	KC	Land3	1320	Eb1b00118	Distal	1320	Eb1b00118	0.3772
chr1b	4207627	4208127	9.03423	0.703	0.564	3	KC	Land6	40595	Eb1b00119	Distal	40595	Eb1b00119	0.3713
chr1b	4218123	4218623	4.95913	0.527	0.339	3	KC	Land6	30099	Eb1b00119	Distal	30099	Eb1b00119	0.3194
chr1b	4219404	4219904	4.04603	0.441	0.258	2	KC	Land6	28818	Eb1b00119	Distal	28818	Eb1b00119	0.4271
chr1b	4222600	4223100	25.3057	0.891	0.838	5	KC	Land6	25622	Eb1b00119	Distal	25622	Eb1b00119	0.4132
chr1b	4252617	4253117	19.4875	0.692	0.597	5	IMC	Land6	4393	Eb1b00119	Distal	4393	Eb1b00119	0.3114
chr1b	4253176	4253676	4.66988	0.25	0.109	2	IMC	Land4	4952	Eb1b00119	Distal	4952	Eb1b00119	0.3413
chr1b	4260518	4261018	97.8759	0.989	0.982	5	KC	Land3	12294	Eb1b00119	Distal	12294	Eb1b00119	0.4012
chr1b	4274871	4275371	14.3175	0.614	0.498	4	IMC	Land3	125	Eb1b00120	Promoter	125	Eb1b00120	0.3613
chr1b	4275897	4276397	41.7066	0.904	0.853	5	KC	Land5	49	Eb1b00121	Promoter	49	Eb1b00121	0.3653
chr1b	4282264	4282764	3.4681	0.378	0.177	2	KC	Land1	6316	Eb1b00121	Distal	6316	Eb1b00121	0.4152
chr1b	4292403	4292903	26.8407	0.78	0.709	5	IMC	Land5	4513	Eb1b00122	Distal	4513	Eb1b00122	0.4132
chr1b	4293520	4294020	11.426	0.717	0.578	3	KC	Land3	3396	Eb1b00122	Distal	3396	Eb1b00122	0.3912
chr1b	4328600	4329100	12.4383	0.773	0.664	4	KC	Land6	26055	Eb1b00124	Distal	26055	Eb1b00124	0.4491
chr1b	4331056	4331556	4.47697	0.4	0.212	2	KC	Land4	23599	Eb1b00124	Distal	23599	Eb1b00124	0.3353
chr1b	4343464	4343964	7.95311	0.472	0.329	2	IMC	Land1	11191	Eb1b00124	Distal	11191	Eb1b00124	0.3154
chr1b	4346236	4346736	19.1965	0.694	0.603	5	IMC	Land4	8419	Eb1b00124	Distal	8419	Eb1b00124	0.4531
chr1b	4353209	4353709	26.6946	0.898	0.846	3	KC	Land6	1446	Eb1b00124	Promoter	1446	Eb1b00124	0.477
chr1b	4353930	4354430	3.18719	0.316	0.148	2	KC	Land6	725	Eb1b00124	Promoter	725	Eb1b00124	0.3234
chr1b	4355103	4355603	8.66065	0.471	0.316	2	IMC	Land3	446	Eb1b00124	Exonic	446	Eb1b00124	0.4471
chr1b	4356744	4357244	4.70451	0.293	0.124	2	KC	Land5	2087	Eb1b00124	Distal	2087	Eb1b00124	0.3852
chr1b	4361161	4361661	7.95989	0.672	0.53	3	KC	Land6	417	Eb1b00125	Intronic	417	Eb1b00125	0.3952
chr1b	4362878	4363378	5.76293	0.502	0.314	4	KC	Land3	2134	Eb1b00125	Distal	2134	Eb1b00125	0.3194
chr1b	4367234	4367734	5.91902	0.588	0.402	2	KC	Land6	1012	Eb1b00126	Distal	1012	Eb1b00126	0.3952
chr1b	4367917	4368417	3.78519	0.16	0.051	2	IMC	Land4	329	Eb1b00126	Exonic	329	Eb1b00126	0.3713
chr1b	4368585	4369085	40.0971	0.848	0.797	5	IMC	Land4	337	Eb1b00126	Promoter	337	Eb1b00126	0.4152
chr1b	4370291	4370791	3.82216	0.188	0.076	2	KC	Land5	1	Eb1b00127	Promoter	1	Eb1b00127	0.3533
chr1b	4374271	4374771	3.18719	0.316	0.148	3	KC	Land6	3977	Eb1b00127	Distal	3977	Eb1b00127	0.3094
chr1b	4407055	4407555	4.58551	0.596	0.437	2	KC	Land1	6325	Eb1b00128	Distal	6325	Eb1b00128	0.3972
chr1b	4407620	4408120	15.8589	0.778	0.674	4	KC	Land4	5760	Eb1b00128	Distal	5760	Eb1b00128	0.3293
chr1b	4413266	4413766	24.1436	0.757	0.68	5	IMC	Land5	114	Eb1b00128	Promoter	114	Eb1b00128	0.4092
chr1b	4420185	4420685	20.2208	0.717	0.627	5	IMC	Land5	2651	Eb1b00129	Distal	2651	Eb1b00129	0.487
chr1b	4455372	4455872	7.57828	0.434	0.29	2	IMC	Land4	3811	Eb1b00130	Distal	3811	Eb1b00130	0.4072
chr1b	4459369	4459869	3.4681	0.378	0.177	2	KC	Land1	184	Eb1b00130	Promoter	184	Eb1b00130	0.3293
chr1b	4481988	4482488	28.2271	0.881	0.816	5	KC	Land4	5330	Eb1b00132	Distal	5330	Eb1b00132	0.3453
chr1b	4491805	4492305	13.3025	0.592	0.475	2	IMC	Land6	4485	Eb1b00132	Intronic	4485	Eb1b00132	0.3353
chr1b	4494861	4495361	6.60486	0.382	0.225	2	IMC	Land3	7541	Eb1b00132	Intronic	7541	Eb1b00132	0.3792
chr1b	4496123	4496623	9.05304	0.655	0.504	2	KC	Land3	8803	Eb1b00132	Distal	8803	Eb1b00132	0.2854
chr1b	4514283	4514783	6.71003	0.381	0.214	3	IMC	Land6	3630	Eb1b00133	Distal	3630	Eb1b00133	0.3772
chr1b	4517572	4518072	16.1008	0.675	0.577	5	IMC	Land1	341	Eb1b00133	Exonic	341	Eb1b00133	0.3812
chr1b	4523579	4524079	39.0948	0.84	0.786	5	IMC	Land6	5664	Eb1b00133	Distal	5664	Eb1b00133	0.3972
chr1b	4524353	4524853	6.46999	0.545	0.359	4	KC	Land4	6438	Eb1b00133	Distal	6438	Eb1b00133	0.3393
chr1b	4532308	4532808	2.38909	0.17	0.059	3	KC	Land6	1833	Eb1b00134	Promoter	1833	Eb1b00134	0.3812
chr1b	4532832	4533332	12.4383	0.773	0.664	4	KC	Land6	1309	Eb1b00134	Promoter	1309	Eb1b00134	0.3653
chr1b	4535097	4535597	6.60486	0.382	0.225	2	IMC	Land3	954	Eb1b00134	Distal	954	Eb1b00134	0.499
chr1b	4571601	4572101	6.6034	0.449	0.279	2	KC	Land5	4663	Eb1b00137	Intronic	4663	Eb1b00137	0.3513
chr1b	4583362	4583862	5.91902	0.588	0.402	2	KC	Land6	785	Eb1b00139	Intronic	785	Eb1b00139	0.3413
chr1b	4584225	4584725	2.34389	0.031	0.007	3	IMC	Land1	76	Eb1b00139	Promoter	76	Eb1b00139	0.479
chr1b	4584797	4585297	40.5967	0.846	0.793	5	IMC	Land6	648	Eb1b00139	Promoter	648	Eb1b00139	0.3653
chr1b	4586082	4586582	9.73688	0.507	0.361	3	IMC	Land3	1933	Eb1b00139	Promoter	1933	Eb1b00139	0.3453
chr1b	4586950	4587450	8.65375	0.546	0.369	2	KC	Land5	2087	Eb1b00140	Distal	2087	Eb1b00140	0.3273
chr1b	4587736	4588236	3.18719	0.316	0.148	2	KC	Land6	1301	Eb1b00140	Exonic	1301	Eb1b00140	0.3054
chr1b	4589056	4589556	9.87374	0.507	0.361	3	IMC	Land6	17	Eb1b00140	Promoter	17	Eb1b00140	0.3473
chr1b	4589884	4590384	35.6694	0.827	0.77	5	IMC	Land4	845	Eb1b00140	Promoter	845	Eb1b00140	0.3134
chr1b	4591712	4592212	16.7514	0.654	0.549	2	IMC	Land3	2673	Eb1b00140	Distal	2673	Eb1b00140	0.3493
chr1b	4598262	4598762	14.26	0.618	0.509	5	IMC	Land4	3753	Eb1b00141	Distal	3753	Eb1b00141	0.3273
chr1b	4599124	4599624	23.1019	0.737	0.657	5	IMC	Land4	2891	Eb1b00141	Distal	2891	Eb1b00141	0.3593
chr1b	4601241	4601741	91.0685	0.95	0.93	5	IMC	Land3	774	Eb1b00141	Promoter	774	Eb1b00141	0.3932
chr1b	4601897	4602397	44.4511	0.95	0.924	5	KC	Land6	118	Eb1b00141	Promoter	118	Eb1b00141	0.4212
chr1b	4602408	4602908	4.70451	0.293	0.124	3	KC	Land5	391	Eb1b00141	Intronic	391	Eb1b00141	0.4351
chr1b	4611187	4611687	19.2686	0.688	0.593	5	IMC	Land3	1825	Eb1b00142	Promoter	1825	Eb1b00142	0.3074
chr1b	4612129	4612629	12.4497	0.607	0.493	3	IMC	Land1	883	Eb1b00142	Promoter	883	Eb1b00142	0.3553
chr1b	4628447	4628947	14.8417	0.807	0.718	3	KC	Land6	27	Eb1b00143	Promoter	27	Eb1b00143	0.3313
chr1b	4629158	4629658	21.2394	0.866	0.801	4	KC	Land6	682	Eb1b00143	Exonic	682	Eb1b00143	0.3453
chr1b	4637846	4638346	7.61122	0.502	0.314	2	KC	Land5	5941	Eb1b00144	Intronic	5941	Eb1b00144	0.475
chr1b	4639920	4640420	5.45074	0.484	0.293	3	KC	Land4	3867	Eb1b00144	Intronic	3867	Eb1b00144	0.481
chr1b	4640874	4641374	3.03705	0.077	0.015	2	IMC	Land6	2913	Eb1b00144	Intronic	2913	Eb1b00144	0.3553
chr1b	4642209	4642709	9.87374	0.507	0.361	3	IMC	Land6	1578	Eb1b00144	Promoter	1578	Eb1b00144	0.3593
chr1b	4643378	4643878	2.38909	0.17	0.059	2	KC	Land6	409	Eb1b00144	Promoter	409	Eb1b00144	0.3393
chr1b	4655863	4656363	4.95913	0.527	0.339	2	KC	Land6	2109	Eb1b00145	Exonic	2109	Eb1b00145	0.3433
chr1b	4657980	4658480	36.7312	0.84	0.786	5	IMC	Land5	6	Eb1b00145	Promoter	6	Eb1b00145	0.4032
chr1b	4677965	4678465	73.6305	0.934	0.908	5	IMC	Land4	19991	Eb1b00145	Distal	19991	Eb1b00145	0.4072
chr1b	4701580	4702080	10.9899	0.539	0.406	4	IMC	Land6	1182	Eb1b00146	Promoter	1182	Eb1b00146	0.3194
chr1b	4702861	4703361	9.05304	0.655	0.504	3	KC	Land3	97	Eb1b00146	Promoter	97	Eb1b00146	0.4331
chr1b	4711076	4711576	10.1426	0.549	0.42	5	IMC	Land1	2706	Eb1b00147	Distal	2706	Eb1b00147	0.3513
chr1b	4711756	4712256	13.1211	0.669	0.52	2	KC	Land5	2026	Eb1b00147	Distal	2026	Eb1b00147	0.3014
chr1b	4712639	4713139	7.73153	0.43	0.275	3	IMC	Land6	1143	Eb1b00147	Exonic	1143	Eb1b00147	0.4032
chr1b	4713636	4714136	16.4616	0.669	0.565	5	IMC	Land5	146	Eb1b00147	Exonic	146	Eb1b00147	0.3733
chr1b	4721364	4721864	4.75243	0.414	0.232	2	KC	Land3	1320	Eb1b00148	Promoter	1320	Eb1b00148	0.2914
chr1b	4762264	4762764	5.63086	0.321	0.151	4	IMC	Land3	22830	Eb1b00149	Distal	22830	Eb1b00149	0.3453
chr1b	4779691	4780191	4.69828	0.244	0.085	2	IMC	Land3	5403	Eb1b00149	Distal	5403	Eb1b00149	0.4092
chr1b	4780214	4780714	6.57062	0.386	0.237	3	IMC	Land4	4880	Eb1b00149	Distal	4880	Eb1b00149	0.3772
chr1b	4782651	4783151	2.88536	0.081	0.022	2	IMC	Land5	2443	Eb1b00149	Distal	2443	Eb1b00149	0.2555
chr1b	4783284	4783784	1.53218	0.005	0.001	2	IMC	Land6	1810	Eb1b00149	Distal	1810	Eb1b00149	0.2894
chr1b	4784666	4785166	7.91742	0.615	0.455	2	KC	Land3	428	Eb1b00149	Exonic	428	Eb1b00149	0.3613
chr1b	4785508	4786008	16.7514	0.654	0.549	4	IMC	Land3	412	Eb1b00149	Promoter	412	Eb1b00149	0.3633
chr1b	4786107	4786607	17.3634	0.693	0.6	5	IMC	Land1	1011	Eb1b00149	Promoter	1011	Eb1b00149	0.4012
chr1b	4786670	4787170	10.9899	0.539	0.406	3	IMC	Land6	1574	Eb1b00149	Promoter	1574	Eb1b00149	0.3713
chr1b	4787626	4788126	28.9315	0.781	0.713	5	IMC	Land6	2530	Eb1b00149	Distal	2530	Eb1b00149	0.3313
chr1b	4789365	4789865	16.7354	0.73	0.612	2	KC	Land5	4269	Eb1b00149	Distal	4269	Eb1b00149	0.4092
chr1b	4806116	4806616	44.7611	0.861	0.813	5	IMC	Land3	21020	Eb1b00149	Distal	21020	Eb1b00149	0.3553
chr1b	4813507	4814007	13.34	0.741	0.622	4	KC	Land4	28411	Eb1b00149	Distal	28411	Eb1b00149	0.4431
chr1b	4815532	4816032	10.832	0.616	0.463	3	KC	Land5	30436	Eb1b00149	Distal	30436	Eb1b00149	0.3872
chr1b	4822855	4823355	7.95311	0.472	0.329	2	IMC	Land1	37759	Eb1b00149	Distal	37759	Eb1b00149	0.4212
chr1b	4823831	4824331	32.2471	0.91	0.866	5	KC	Land3	38735	Eb1b00149	Distal	38735	Eb1b00149	0.4212
chr1b	4838930	4839430	4.95913	0.527	0.339	3	KC	Land6	36943	Eb1b00150	Distal	36943	Eb1b00150	0.3074
chr1b	4841190	4841690	3.4681	0.378	0.177	2	KC	Land1	34683	Eb1b00150	Distal	34683	Eb1b00150	0.3693
chr1b	4842039	4842539	9.74502	0.882	0.821	4	KC	Land1	33834	Eb1b00150	Distal	33834	Eb1b00150	0.525
chr1b	4843860	4844360	7.05102	0.801	0.704	3	KC	Land1	32013	Eb1b00150	Distal	32013	Eb1b00150	0.4152
chr1b	4844956	4845456	4.66988	0.25	0.109	3	IMC	Land4	30917	Eb1b00150	Distal	30917	Eb1b00150	0.4611
chr1b	4846209	4846709	7.95989	0.672	0.53	2	KC	Land6	29664	Eb1b00150	Distal	29664	Eb1b00150	0.3533
chr1b	4846790	4847290	7.91742	0.615	0.455	4	KC	Land3	29083	Eb1b00150	Distal	29083	Eb1b00150	0.4291
chr1b	4847576	4848076	13.6276	0.791	0.686	5	KC	Land6	28297	Eb1b00150	Distal	28297	Eb1b00150	0.3034
chr1b	4848961	4849461	11.2823	0.58	0.455	3	IMC	Land1	26912	Eb1b00150	Distal	26912	Eb1b00150	0.4112
chr1b	4849689	4850189	7.57828	0.434	0.29	3	IMC	Land4	26184	Eb1b00150	Distal	26184	Eb1b00150	0.3593
chr1b	4855020	4855520	18	0.672	0.571	4	IMC	Land3	20853	Eb1b00150	Distal	20853	Eb1b00150	0.3034
chr1b	4856061	4856561	12.4383	0.773	0.664	5	KC	Land6	19812	Eb1b00150	Distal	19812	Eb1b00150	0.3752
chr1b	4866865	4867365	5.63086	0.321	0.151	2	IMC	Land3	9008	Eb1b00150	Distal	9008	Eb1b00150	0.3812
chr1b	4874777	4875277	4.75243	0.414	0.232	2	KC	Land3	1096	Eb1b00150	Promoter	1096	Eb1b00150	0.3393
chr1b	4875505	4876005	11.426	0.717	0.578	5	KC	Land3	368	Eb1b00150	Promoter	368	Eb1b00150	0.3493
chr1b	4876417	4876917	3.78519	0.16	0.051	2	IMC	Land4	542	Eb1b00150	Intronic	542	Eb1b00150	0.3892
chr1b	4877262	4877762	6.90876	0.422	0.261	3	IMC	Land1	1387	Eb1b00150	Exonic	1387	Eb1b00150	0.4032
chr1b	4877899	4878399	8.62005	0.474	0.338	5	IMC	Land4	2024	Eb1b00150	Exonic	2024	Eb1b00150	0.4112
chr1b	4879101	4879601	31.4362	0.861	0.793	4	KC	Land5	3226	Eb1b00150	Exonic	3226	Eb1b00150	0.3693
chr1b	4879840	4880340	21.976	0.854	0.782	5	KC	Land3	3965	Eb1b00150	Distal	3965	Eb1b00150	0.3313
chr1b	4880765	4881265	9.73688	0.507	0.361	5	IMC	Land3	4890	Eb1b00150	Distal	4890	Eb1b00150	0.3313
chr1b	4883315	4883815	16.6866	0.658	0.56	5	IMC	Land4	7440	Eb1b00150	Distal	7440	Eb1b00150	0.3453
chr1b	4886711	4887211	16.079	0.821	0.735	5	KC	Land6	10836	Eb1b00150	Distal	10836	Eb1b00150	0.3473
chr1b	4892537	4893037	23.9383	0.856	0.785	5	KC	Land4	16662	Eb1b00150	Distal	16662	Eb1b00150	0.3433
chr1b	4894177	4894677	71.2934	0.934	0.908	5	IMC	Land5	18302	Eb1b00150	Distal	18302	Eb1b00150	0.3952
chr1b	4899362	4899862	8.47772	0.487	0.348	2	IMC	Land5	23487	Eb1b00150	Distal	23487	Eb1b00150	0.2894
chr1b	4901959	4902459	3.18719	0.316	0.148	2	KC	Land6	25583	Eb1b00151	Distal	25583	Eb1b00151	0.2675
chr1b	4903648	4904148	19.251	0.763	0.652	4	KC	Land5	23894	Eb1b00151	Distal	23894	Eb1b00151	0.2914
chr1b	4904245	4904745	4.66988	0.25	0.109	3	IMC	Land4	23297	Eb1b00151	Distal	23297	Eb1b00151	0.2914
chr1b	4908264	4908764	18.2089	0.675	0.577	4	IMC	Land6	19278	Eb1b00151	Distal	19278	Eb1b00151	0.3074
chr1b	4908987	4909487	14.0583	0.629	0.515	4	IMC	Land5	18555	Eb1b00151	Distal	18555	Eb1b00151	0.2894
chr1b	4910963	4911463	38.7111	0.894	0.84	4	KC	Land5	16579	Eb1b00151	Distal	16579	Eb1b00151	0.3373
chr1b	4925248	4925748	2.95274	0.077	0.015	2	IMC	Land4	2294	Eb1b00151	Intronic	2294	Eb1b00151	0.3932
chr1b	4926252	4926752	7.44789	0.447	0.301	3	IMC	Land5	1290	Eb1b00151	Exonic	1290	Eb1b00151	0.4052
chr1b	4927375	4927875	9.05304	0.655	0.504	4	KC	Land3	167	Eb1b00151	Exonic	167	Eb1b00151	0.493
chr1b	4928173	4928673	3.18719	0.316	0.148	2	KC	Land6	629	Eb1b00151	Promoter	629	Eb1b00151	0.4491
chr1b	4941738	4942238	17.8469	0.816	0.729	4	KC	Land3	198	Eb1b00152	Exonic	198	Eb1b00152	0.4092
chr1b	4964032	4964532	5.76293	0.502	0.314	2	KC	Land3	793	Eb1b00153	Exonic	793	Eb1b00153	0.3932
chr1b	4965025	4965525	37.2162	0.918	0.875	5	KC	Land4	198	Eb1b00153	Promoter	198	Eb1b00153	0.4311
chr1b	4977462	4977962	6.57062	0.386	0.237	3	IMC	Land4	12369	Eb1b00154	Distal	12369	Eb1b00154	0.3094
chr1b	4978418	4978918	3.14923	0.091	0.028	2	IMC	Land1	11413	Eb1b00154	Distal	11413	Eb1b00154	0.3154
chr1b	4980496	4980996	12.658	0.742	0.628	5	KC	Land3	9335	Eb1b00154	Distal	9335	Eb1b00154	0.3832
chr1b	4998987	4999487	2.38909	0.17	0.059	2	KC	Land6	4490	Eb1b00155	Distal	4490	Eb1b00155	0.2834
chr1b	5009319	5009819	7.95989	0.672	0.53	4	KC	Land6	14822	Eb1b00155	Distal	14822	Eb1b00155	0.3094
chr1b	5010084	5010584	3.18719	0.316	0.148	2	KC	Land6	15587	Eb1b00155	Distal	15587	Eb1b00155	0.2954
chr1b	5012407	5012907	15.6241	0.948	0.92	5	KC	Land1	17910	Eb1b00155	Distal	17910	Eb1b00155	0.3952
chr1b	5077779	5078279	8.65375	0.546	0.369	2	KC	Land5	24293	Eb1b00156	Distal	24293	Eb1b00156	0.2834
chr1b	5081409	5081909	3.70466	0.165	0.063	2	IMC	Land5	27923	Eb1b00156	Distal	27923	Eb1b00156	0.5289
chr1b	5088337	5088837	7.61122	0.502	0.314	2	KC	Land5	34285	Eb1b00157	Distal	34285	Eb1b00157	0.505
chr1b	5089477	5089977	12.4383	0.773	0.664	3	KC	Land6	33145	Eb1b00157	Distal	33145	Eb1b00157	0.3174
chr1b	5092510	5093010	10.1403	0.73	0.612	4	KC	Land6	30112	Eb1b00157	Distal	30112	Eb1b00157	0.3074
chr1b	5093012	5093512	4.57649	0.257	0.125	2	IMC	Land5	29610	Eb1b00157	Distal	29610	Eb1b00157	0.3034
chr1b	5095295	5095795	58.9369	0.917	0.885	5	IMC	Land1	27327	Eb1b00157	Distal	27327	Eb1b00157	0.4271
chr1b	5101375	5101875	15.5082	0.712	0.573	3	KC	Land5	21247	Eb1b00157	Distal	21247	Eb1b00157	0.3074
chr1b	5123366	5123866	12.1188	0.719	0.585	4	KC	Land4	742	Eb1b00157	Exonic	742	Eb1b00157	0.3533
chr1b	5136046	5136546	5.45074	0.484	0.293	2	KC	Land4	13422	Eb1b00157	Distal	13422	Eb1b00157	0.2495
chr1b	5140486	5140986	10.9254	0.694	0.553	4	KC	Land4	17862	Eb1b00157	Distal	17862	Eb1b00157	0.3952
chr1b	5153493	5153993	31.4362	0.861	0.793	5	KC	Land5	30869	Eb1b00157	Distal	30869	Eb1b00157	0.3613
chr1b	5154799	5155299	4.70451	0.293	0.124	2	KC	Land5	32175	Eb1b00157	Distal	32175	Eb1b00157	0.3733
chr1b	5156271	5156771	4.57649	0.257	0.125	2	IMC	Land5	33647	Eb1b00157	Distal	33647	Eb1b00157	0.3693
chr1b	5233919	5234419	9.03423	0.703	0.564	2	KC	Land6	8238	Eb1b00158	Intronic	8238	Eb1b00158	0.2974
chr1b	5238087	5238587	3.18719	0.316	0.148	3	KC	Land6	4070	Eb1b00158	Intronic	4070	Eb1b00158	0.3433
chr1b	5238672	5239172	5.59983	0.327	0.175	3	IMC	Land4	3485	Eb1b00158	Intronic	3485	Eb1b00158	0.2515
chr1b	5239181	5239681	4.70451	0.293	0.124	2	KC	Land5	2976	Eb1b00158	Intronic	2976	Eb1b00158	0.3214
chr1b	5240941	5241441	10.8425	0.538	0.399	3	IMC	Land3	1216	Eb1b00158	Exonic	1216	Eb1b00158	0.2834
chr1b	5241618	5242118	10.2236	0.688	0.542	4	KC	Land3	539	Eb1b00158	Intronic	539	Eb1b00158	0.3772
chr1b	5242270	5242770	9.73688	0.507	0.361	5	IMC	Land3	111	Eb1b00158	Promoter	111	Eb1b00158	0.3194
chr1b	5244280	5244780	63.0559	0.92	0.889	5	IMC	Land5	2121	Eb1b00158	Distal	2121	Eb1b00158	0.3393
chr1b	5244890	5245390	3.70466	0.165	0.063	3	IMC	Land5	2731	Eb1b00158	Distal	2731	Eb1b00158	0.3992
chr1b	5246484	5246984	31.455	0.798	0.73	5	IMC	Land3	4325	Eb1b00158	Distal	4325	Eb1b00158	0.3752
chr1b	5247606	5248106	4.58551	0.596	0.437	2	KC	Land1	5447	Eb1b00158	Distal	5447	Eb1b00158	0.3413
chr1b	5252283	5252783	12.1188	0.719	0.585	4	KC	Land4	10124	Eb1b00158	Distal	10124	Eb1b00158	0.3373
chr1b	5254018	5254518	9.69323	0.509	0.373	4	IMC	Land4	11859	Eb1b00158	Distal	11859	Eb1b00158	0.3952
chr1b	5258176	5258676	9.76135	0.665	0.513	4	KC	Land4	16017	Eb1b00158	Distal	16017	Eb1b00158	0.3293
chr1b	5262193	5262693	4.47697	0.4	0.212	2	KC	Land4	20034	Eb1b00158	Distal	20034	Eb1b00158	0.3553
chr1b	5264696	5265196	7.53066	0.593	0.419	4	KC	Land4	20877	Eb1b00159	Distal	20877	Eb1b00159	0.479
chr1b	5281637	5282137	9.72803	0.583	0.389	4	KC	Land5	3936	Eb1b00159	Distal	3936	Eb1b00159	0.2475
chr1b	5283389	5283889	6.81908	0.565	0.379	2	KC	Land3	2184	Eb1b00159	Distal	2184	Eb1b00159	0.2994
chr1b	5285528	5286028	10.7957	0.54	0.413	5	IMC	Land4	45	Eb1b00159	Promoter	45	Eb1b00159	0.4591
chr1b	5291079	5291579	7.61122	0.502	0.314	3	KC	Land5	5504	Eb1b00159	Distal	5504	Eb1b00159	0.4671
chr1b	5293275	5293775	19.1965	0.694	0.603	5	IMC	Land4	7700	Eb1b00159	Distal	7700	Eb1b00159	0.3713
chr1b	5295137	5295637	2.44101	0.149	0.024	3	KC	Land1	7359	Eb1b00160	Exonic	7359	Eb1b00160	0.3693
chr1b	5302456	5302956	82.3614	0.94	0.916	5	IMC	Land3	40	Eb1b00160	Promoter	40	Eb1b00160	0.3633
chr1b	5303076	5303576	5.91902	0.588	0.402	3	KC	Land6	578	Eb1b00160	Promoter	578	Eb1b00160	0.3114
chr1b	5314116	5314616	9.74502	0.882	0.821	5	KC	Land1	11618	Eb1b00160	Distal	11618	Eb1b00160	0.3333
chr1b	5314623	5315123	11.1603	0.905	0.859	5	KC	Land1	12125	Eb1b00160	Distal	12125	Eb1b00160	0.3513
chr1b	5372643	5373143	18	0.672	0.571	5	IMC	Land3	18587	Eb1b00161	Distal	18587	Eb1b00161	0.4052
chr1b	5402335	5402835	6.57062	0.386	0.237	4	IMC	Land4	11103	Eb1b00161	Distal	11103	Eb1b00161	0.3353
chr1b	5404352	5404852	14.0583	0.629	0.515	5	IMC	Land5	13120	Eb1b00161	Distal	13120	Eb1b00161	0.3573
chr1b	5405509	5406009	28.2122	0.79	0.722	5	IMC	Land5	14277	Eb1b00161	Distal	14277	Eb1b00161	0.3094
chr1b	5409694	5410194	4.04603	0.441	0.258	2	KC	Land6	18462	Eb1b00161	Distal	18462	Eb1b00161	0.4232
chr1b	5413114	5413614	4.66988	0.25	0.109	2	IMC	Land4	20022	Eb1b00162	Distal	20022	Eb1b00162	0.3214
chr1b	5413966	5414466	8.62005	0.474	0.338	3	IMC	Land4	19170	Eb1b00162	Distal	19170	Eb1b00162	0.3273
chr1b	5414635	5415135	17.6952	0.687	0.588	5	IMC	Land5	18501	Eb1b00162	Distal	18501	Eb1b00162	0.3194
chr1b	5421947	5422447	4.69828	0.244	0.085	2	IMC	Land3	11189	Eb1b00162	Distal	11189	Eb1b00162	0.493
chr1b	5422540	5423040	5.78478	0.725	0.596	2	KC	Land1	10596	Eb1b00162	Distal	10596	Eb1b00162	0.5369
chr1b	5424812	5425312	4.57649	0.257	0.125	2	IMC	Land5	8324	Eb1b00162	Distal	8324	Eb1b00162	0.4571
chr1b	5427010	5427510	155.053	0.984	0.976	5	IMC	Land6	6126	Eb1b00162	Distal	6126	Eb1b00162	0.4271
chr1b	5427543	5428043	1.47744	0.005	0.001	3	IMC	Land4	5593	Eb1b00162	Distal	5593	Eb1b00162	0.3493
chr1b	5430288	5430788	10.6294	0.553	0.427	4	IMC	Land5	2848	Eb1b00162	Distal	2848	Eb1b00162	0.2914
chr1b	5432308	5432808	4.70451	0.293	0.124	2	KC	Land5	828	Eb1b00162	Promoter	828	Eb1b00162	0.3054
chr1b	5433154	5433654	17.9317	0.677	0.583	5	IMC	Land4	16	Eb1b00162	Promoter	16	Eb1b00162	0.3892
chr1b	5434791	5435291	3.82216	0.188	0.076	2	KC	Land5	1653	Eb1b00162	Intronic	1653	Eb1b00162	0.3134
chr1b	5435543	5436043	8.62891	0.632	0.471	4	KC	Land4	2405	Eb1b00162	Intronic	2405	Eb1b00162	0.3034
chr1b	5436500	5437000	25.3512	0.865	0.797	4	KC	Land4	3362	Eb1b00162	Distal	3362	Eb1b00162	0.2515
chr1b	5437013	5437513	19.251	0.763	0.652	4	KC	Land5	3875	Eb1b00162	Distal	3875	Eb1b00162	0.2655
chr1b	5445601	5446101	230.143	0.994	0.99	5	IMC	Land3	12463	Eb1b00162	Distal	12463	Eb1b00162	0.4172
chr1b	5473259	5473759	5.91902	0.588	0.402	5	KC	Land6	14449	Eb1b00163	Distal	14449	Eb1b00163	0.3413
chr1b	5479366	5479866	319.846	1	1	5	KC	Land5	8342	Eb1b00163	Distal	8342	Eb1b00163	0.4311
chr1b	5479908	5480408	13.9172	0.764	0.656	3	KC	Land3	7800	Eb1b00163	Distal	7800	Eb1b00163	0.4651
chr1b	5483325	5483825	25.3057	0.891	0.838	5	KC	Land6	4383	Eb1b00163	Distal	4383	Eb1b00163	0.3553
chr1b	5486509	5487009	33.921	0.836	0.782	5	IMC	Land1	1199	Eb1b00163	Promoter	1199	Eb1b00163	0.3234
chr1b	5487346	5487846	23.9331	0.883	0.828	5	KC	Land6	362	Eb1b00163	Promoter	362	Eb1b00163	0.3733
chr1b	5492126	5492626	5.45074	0.484	0.293	3	KC	Land4	4416	Eb1b00163	Distal	4416	Eb1b00163	0.3353
chr1b	5493173	5493673	5.91902	0.588	0.402	3	KC	Land6	5463	Eb1b00163	Distal	5463	Eb1b00163	0.2535
chr1b	5493999	5494499	14.8417	0.807	0.718	3	KC	Land6	6289	Eb1b00163	Distal	6289	Eb1b00163	0.3413
chr1b	5506272	5506772	9.87374	0.507	0.361	4	IMC	Land6	2193	Eb1b00164	Distal	2193	Eb1b00164	0.3194
chr1b	5507732	5508232	5.45074	0.484	0.293	3	KC	Land4	733	Eb1b00164	Promoter	733	Eb1b00164	0.3333
chr1b	5508314	5508814	19.9196	0.857	0.789	5	KC	Land6	151	Eb1b00164	Promoter	151	Eb1b00164	0.3373
chr1b	5510187	5510687	14.8417	0.807	0.718	4	KC	Land6	1720	Eb1b00164	Intronic	1720	Eb1b00164	0.3493
chr1b	5511472	5511972	7.95989	0.672	0.53	3	KC	Land6	3005	Eb1b00164	Exonic	3005	Eb1b00164	0.499
chr1b	5512120	5512620	154.072	0.993	0.988	5	KC	Land5	3653	Eb1b00164	Intronic	3653	Eb1b00164	0.4291
chr1b	5513180	5513680	52.3484	0.962	0.941	5	KC	Land6	4713	Eb1b00164	Exonic	4713	Eb1b00164	0.3792
chr1b	5514012	5514512	10.1403	0.73	0.612	5	KC	Land6	5545	Eb1b00164	Intronic	5545	Eb1b00164	0.3333
chr1b	5514680	5515180	40.0371	0.935	0.9	5	KC	Land3	6213	Eb1b00164	Intronic	6213	Eb1b00164	0.3733
chr1b	5516055	5516555	15.2031	0.783	0.679	4	KC	Land3	7588	Eb1b00164	Intronic	7588	Eb1b00164	0.2754
chr1b	5516671	5517171	16.079	0.821	0.735	5	KC	Land6	8204	Eb1b00164	Intronic	8204	Eb1b00164	0.3014
chr1b	5518023	5518523	5.59983	0.327	0.175	2	IMC	Land4	9556	Eb1b00164	Intronic	9556	Eb1b00164	0.3034
chr1b	5520314	5520814	9.74502	0.882	0.821	5	KC	Land1	11847	Eb1b00164	Intronic	11847	Eb1b00164	0.3932
chr1b	5521143	5521643	12.1188	0.719	0.585	4	KC	Land4	12676	Eb1b00164	Intronic	12676	Eb1b00164	0.3214
chr1b	5522739	5523239	4.58551	0.596	0.437	3	KC	Land1	14272	Eb1b00164	Exonic	14272	Eb1b00164	0.3493
chr1b	5527422	5527922	3.18719	0.316	0.148	2	KC	Land6	18955	Eb1b00164	Exonic	18955	Eb1b00164	0.2715
chr1b	5528541	5529041	6.92053	0.634	0.485	4	KC	Land6	20074	Eb1b00164	Intronic	20074	Eb1b00164	0.3034
chr1b	5545066	5545566	67.1288	0.919	0.888	5	IMC	Land3	36599	Eb1b00164	Distal	36599	Eb1b00164	0.3812
chr1b	5621577	5622077	4.57649	0.257	0.125	2	IMC	Land5	20574	Eb1b00165	Distal	20574	Eb1b00165	0.3014
chr1b	5633357	5633857	12.1188	0.719	0.585	4	KC	Land4	8794	Eb1b00165	Distal	8794	Eb1b00165	0.3433
chr1b	5638187	5638687	3.18719	0.316	0.148	4	KC	Land6	3964	Eb1b00165	Distal	3964	Eb1b00165	0.2515
chr1b	5639492	5639992	59.8175	0.914	0.881	5	IMC	Land5	2659	Eb1b00165	Distal	2659	Eb1b00165	0.3393
chr1b	5660040	5660540	6.90876	0.422	0.261	2	IMC	Land1	7543	Eb1b00166	Distal	7543	Eb1b00166	0.3353
chr1b	5667551	5668051	131.133	0.975	0.964	5	IMC	Land3	32	Eb1b00166	Promoter	32	Eb1b00166	0.4411
chr1b	5676730	5677230	6.71003	0.381	0.214	4	IMC	Land6	1572	Eb1b00167	Promoter	1572	Eb1b00167	0.3533
chr1b	5677368	5677868	6.92053	0.634	0.485	3	KC	Land6	934	Eb1b00167	Promoter	934	Eb1b00167	0.2814
chr1b	5678077	5678577	141.056	0.982	0.974	5	IMC	Land5	225	Eb1b00167	Promoter	225	Eb1b00167	0.3972
chr1b	5678983	5679483	6.92053	0.634	0.485	2	KC	Land6	679	Eb1b00167	Intronic	679	Eb1b00167	0.3293
chr1b	5681552	5682052	4.78196	0.246	0.097	2	IMC	Land6	3248	Eb1b00167	Intronic	3248	Eb1b00167	0.3733
chr1b	5684949	5685449	4.95913	0.527	0.339	2	KC	Land6	6645	Eb1b00167	Intronic	6645	Eb1b00167	0.3413
chr1b	5687792	5688292	4.93534	0.281	0.139	2	IMC	Land1	9488	Eb1b00167	Distal	9488	Eb1b00167	0.3792
chr1b	5696014	5696514	9.03423	0.703	0.564	2	KC	Land6	5992	Eb1b00168	Distal	5992	Eb1b00168	0.3393
chr1b	5700579	5701079	16.6866	0.658	0.56	4	IMC	Land4	1427	Eb1b00168	Promoter	1427	Eb1b00168	0.3633
chr1b	5701764	5702264	167.241	0.988	0.982	5	IMC	Land4	242	Eb1b00168	Promoter	242	Eb1b00168	0.3792
chr1b	5702590	5703090	6.4522	0.398	0.25	4	IMC	Land5	582	Eb1b00168	Exonic	582	Eb1b00168	0.3134
chr1b	5703287	5703787	2.88536	0.081	0.022	3	IMC	Land5	1279	Eb1b00168	Intronic	1279	Eb1b00168	0.3852
chr1b	5704063	5704563	10.7957	0.54	0.413	5	IMC	Land4	2055	Eb1b00168	Intronic	2055	Eb1b00168	0.3253
chr1b	5705162	5705662	14.0583	0.629	0.515	3	IMC	Land5	3154	Eb1b00168	Intronic	3154	Eb1b00168	0.3074
chr1b	5705709	5706209	4.04603	0.441	0.258	3	KC	Land6	3701	Eb1b00168	Intronic	3701	Eb1b00168	0.2535
chr1b	5706367	5706867	13.6276	0.791	0.686	5	KC	Land6	4359	Eb1b00168	Intronic	4359	Eb1b00168	0.3713
chr1b	5711777	5712277	3.82216	0.188	0.076	2	KC	Land5	9769	Eb1b00168	Distal	9769	Eb1b00168	0.3593
chr1b	5712720	5713220	18.9487	0.703	0.608	5	IMC	Land5	10712	Eb1b00168	Distal	10712	Eb1b00168	0.3872
chr1b	5713978	5714478	50.8189	0.887	0.848	4	IMC	Land4	11970	Eb1b00168	Distal	11970	Eb1b00168	0.3513
chr1b	5714930	5715430	8.66065	0.471	0.316	3	IMC	Land3	12922	Eb1b00168	Distal	12922	Eb1b00168	0.3393
chr1b	5715792	5716292	89.0891	0.952	0.933	5	IMC	Land4	13784	Eb1b00168	Distal	13784	Eb1b00168	0.3134
chr1b	5716304	5716804	14.26	0.618	0.509	2	IMC	Land4	14296	Eb1b00168	Distal	14296	Eb1b00168	0.2695
chr1b	5717415	5717915	16.9501	0.657	0.555	5	IMC	Land6	15407	Eb1b00168	Distal	15407	Eb1b00168	0.2894
chr1b	5743496	5743996	69.3576	0.924	0.895	5	IMC	Land6	8201	Eb1b00169	Distal	8201	Eb1b00169	0.3413
chr1b	5750429	5750929	4.01585	0.184	0.074	2	IMC	Land1	1268	Eb1b00169	Promoter	1268	Eb1b00169	0.3054
chr1b	5751225	5751725	4.78196	0.246	0.097	2	IMC	Land6	472	Eb1b00169	Promoter	472	Eb1b00169	0.4072
chr1b	5756155	5756655	5.49368	0.336	0.19	3	IMC	Land5	2454	Eb1b00172	Distal	2454	Eb1b00172	0.3433
chr1b	5756935	5757435	13.643	0.632	0.521	5	IMC	Land1	3234	Eb1b00172	Distal	3234	Eb1b00172	0.3313
chr1b	5757484	5757984	13.1344	0.591	0.469	4	IMC	Land3	3783	Eb1b00172	Distal	3783	Eb1b00172	0.3353
chr1b	5759385	5759885	92.5973	0.955	0.937	5	IMC	Land4	5684	Eb1b00172	Distal	5684	Eb1b00172	0.4072
chr1b	5759951	5760451	8.66065	0.471	0.316	2	IMC	Land3	6250	Eb1b00172	Distal	6250	Eb1b00172	0.3952
chr1b	5763997	5764497	2.69415	0.152	0.032	2	KC	Land4	10296	Eb1b00172	Distal	10296	Eb1b00172	0.3393
chr1b	5764616	5765116	4.66988	0.25	0.109	2	IMC	Land4	10028	Eb1b00173	Distal	10028	Eb1b00173	0.3713
chr1b	5772979	5773479	4.75243	0.414	0.232	2	KC	Land3	1665	Eb1b00173	Promoter	1665	Eb1b00173	0.4072
chr1b	5774495	5774995	19.4875	0.692	0.597	5	IMC	Land6	149	Eb1b00173	Promoter	149	Eb1b00173	0.3613
chr1b	5786696	5787196	4.04603	0.441	0.258	2	KC	Land6	3523	Eb1b00174	Distal	3523	Eb1b00174	0.3194
chr1b	5787641	5788141	4.75243	0.414	0.232	2	KC	Land3	2578	Eb1b00174	Exonic	2578	Eb1b00174	0.3733
chr1b	5790421	5790921	12.1332	0.566	0.438	3	IMC	Land6	200	Eb1b00174	Promoter	200	Eb1b00174	0.497
chr1b	5793320	5793820	2.99325	0.092	0.019	2	KC	Land5	3099	Eb1b00174	Distal	3099	Eb1b00174	0.4032
chr1b	5798624	5799124	28.6192	0.844	0.763	4	KC	Land5	8403	Eb1b00174	Distal	8403	Eb1b00174	0.3613
chr1b	5826079	5826579	5.72554	0.322	0.163	2	IMC	Land6	35858	Eb1b00174	Distal	35858	Eb1b00174	0.3194
chr1b	5863649	5864149	14.5872	0.76	0.649	4	KC	Land4	12163	Eb1b00175	Distal	12163	Eb1b00175	0.3433
chr1b	5875923	5876423	2.69415	0.152	0.032	2	KC	Land4	109	Eb1b00175	Exonic	109	Eb1b00175	0.3633
chr1b	5884530	5885030	16.079	0.821	0.735	5	KC	Land6	1605	Eb1b00176	Promoter	1605	Eb1b00176	0.3872
chr1b	5885821	5886321	12.1188	0.719	0.585	4	KC	Land4	314	Eb1b00176	Promoter	314	Eb1b00176	0.3493
chr1b	5891062	5891562	12.4383	0.773	0.664	3	KC	Land6	4925	Eb1b00176	Intronic	4925	Eb1b00176	0.3832
chr1b	5892933	5893433	4.47697	0.4	0.212	2	KC	Land4	6796	Eb1b00176	Intronic	6796	Eb1b00176	0.4411
chr1b	5909913	5910413	3.70466	0.165	0.063	2	IMC	Land5	13481	Eb1b00177	Distal	13481	Eb1b00177	0.2415
chr1b	5912269	5912769	7.73153	0.43	0.275	2	IMC	Land6	11125	Eb1b00177	Distal	11125	Eb1b00177	0.3533
chr1b	5923158	5923658	3.78519	0.16	0.051	2	IMC	Land4	236	Eb1b00177	Promoter	236	Eb1b00177	0.501
chr1b	5964894	5965394	18.2089	0.675	0.577	3	IMC	Land6	10626	Eb1b00178	Distal	10626	Eb1b00178	0.3553
chr1b	5973171	5973671	5.63305	0.381	0.195	3	KC	Land5	2349	Eb1b00178	Distal	2349	Eb1b00178	0.3693
chr1b	5975538	5976038	17.3385	0.835	0.753	4	KC	Land6	16	Eb1b00178	Promoter	16	Eb1b00178	0.4591
chr1b	5976535	5977035	11.426	0.717	0.578	3	KC	Land3	1013	Eb1b00178	Distal	1013	Eb1b00178	0.3533
chr1b	5977171	5977671	32.6579	0.902	0.849	5	KC	Land4	1649	Eb1b00178	Distal	1649	Eb1b00178	0.3313
chr1b	5984944	5985444	3.82216	0.188	0.076	2	KC	Land5	9422	Eb1b00178	Distal	9422	Eb1b00178	0.3174
chr1b	5986185	5986685	16.7354	0.73	0.612	2	KC	Land5	9843	Eb1b00179	Distal	9843	Eb1b00179	0.4291
chr1b	5996094	5996594	27.5343	0.77	0.7	3	IMC	Land6	64	Eb1b00179	Promoter	64	Eb1b00179	0.4032
chr1b	6003020	6003520	13.643	0.632	0.521	3	IMC	Land1	937	Eb1b00180	Promoter	937	Eb1b00180	0.3533
chr1b	6008280	6008780	19.8082	0.823	0.74	5	KC	Land4	6197	Eb1b00180	Distal	6197	Eb1b00180	0.3353
chr1b	6025547	6026047	5.72554	0.322	0.163	2	IMC	Land6	5347	Eb1b00181	Distal	5347	Eb1b00181	0.4012
chr1b	6032996	6033496	7.95989	0.672	0.53	4	KC	Land6	2100	Eb1b00181	Distal	2100	Eb1b00181	0.3733
chr1b	6047381	6047881	4.58551	0.596	0.437	2	KC	Land1	14270	Eb1b00182	Distal	14270	Eb1b00182	0.3333
chr1b	6050052	6050552	8.62891	0.632	0.471	3	KC	Land4	11599	Eb1b00182	Distal	11599	Eb1b00182	0.3892
chr1b	6056759	6057259	5.76293	0.502	0.314	2	KC	Land3	4892	Eb1b00182	Distal	4892	Eb1b00182	0.3253
chr1b	6057490	6057990	6.46999	0.545	0.359	3	KC	Land4	4161	Eb1b00182	Distal	4161	Eb1b00182	0.3313
chr1b	6058176	6058676	4.04603	0.441	0.258	3	KC	Land6	3475	Eb1b00182	Distal	3475	Eb1b00182	0.4052
chr1b	6059227	6059727	163.457	0.988	0.982	5	IMC	Land1	2424	Eb1b00182	Distal	2424	Eb1b00182	0.4232
chr1b	6059946	6060446	5.76293	0.502	0.314	4	KC	Land3	1705	Eb1b00182	Distal	1705	Eb1b00182	0.3353
chr1b	6061383	6061883	38.3926	0.857	0.808	5	IMC	Land1	268	Eb1b00182	Exonic	268	Eb1b00182	0.4032
chr1b	6062073	6062573	31.0051	0.82	0.761	5	IMC	Land1	420	Eb1b00182	Promoter	420	Eb1b00182	0.4192
chr1b	6062651	6063151	5.63086	0.321	0.151	2	IMC	Land3	998	Eb1b00182	Promoter	998	Eb1b00182	0.3034
chr1b	6063890	6064390	4.70451	0.293	0.124	2	KC	Land5	2237	Eb1b00182	Distal	2237	Eb1b00182	0.2655
chr1b	6066267	6066767	5.76293	0.502	0.314	2	KC	Land3	4614	Eb1b00182	Distal	4614	Eb1b00182	0.2495
chr1b	6068102	6068602	20.7853	0.707	0.616	5	IMC	Land6	4610	Eb1b00183	Distal	4610	Eb1b00183	0.3174
chr1b	6072152	6072652	4.95913	0.527	0.339	2	KC	Land6	560	Eb1b00183	Intronic	560	Eb1b00183	0.3253
chr1b	6072663	6073163	38.7282	0.836	0.782	5	IMC	Land3	49	Eb1b00183	Promoter	49	Eb1b00183	0.4012
chr1b	6076157	6076657	9.05304	0.655	0.504	2	KC	Land3	3443	Eb1b00183	Distal	3443	Eb1b00183	0.4232
chr1b	6094940	6095440	57.8185	0.901	0.865	5	IMC	Land6	4667	Eb1b00184	Distal	4667	Eb1b00184	0.3353
chr1b	6096319	6096819	16.079	0.821	0.735	4	KC	Land6	3288	Eb1b00184	Distal	3288	Eb1b00184	0.3094
chr1b	6096930	6097430	4.75243	0.414	0.232	3	KC	Land3	2677	Eb1b00184	Distal	2677	Eb1b00184	0.3094
chr1b	6098009	6098509	3.82216	0.188	0.076	2	KC	Land5	1598	Eb1b00184	Promoter	1598	Eb1b00184	0.2635
chr1b	6098881	6099381	35.7814	0.822	0.763	5	IMC	Land3	726	Eb1b00184	Promoter	726	Eb1b00184	0.3353
chr1b	6099703	6100203	66.7278	0.969	0.951	5	KC	Land4	94	Eb1b00184	Promoter	94	Eb1b00184	0.4631
chr1b	6101272	6101772	27.2325	0.835	0.753	4	KC	Land5	1663	Eb1b00184	Exonic	1663	Eb1b00184	0.3253
chr1b	6102864	6103364	9.03423	0.703	0.564	4	KC	Land6	3255	Eb1b00184	Distal	3255	Eb1b00184	0.3713
chr1b	6131260	6131760	10.1403	0.73	0.612	3	KC	Land6	5061	Eb1b00185	Distal	5061	Eb1b00185	0.3673
chr1b	6146211	6146711	4.70451	0.293	0.124	3	KC	Land5	9888	Eb1b00185	Distal	9888	Eb1b00185	0.3733
chr1b	6148352	6148852	27.5343	0.77	0.7	5	IMC	Land6	12029	Eb1b00185	Distal	12029	Eb1b00185	0.3932
chr1b	6149557	6150057	17.1538	0.795	0.694	4	KC	Land4	13234	Eb1b00185	Distal	13234	Eb1b00185	0.4112
chr1b	6152223	6152723	25.3206	0.982	0.971	5	KC	Land1	15900	Eb1b00185	Distal	15900	Eb1b00185	0.3373
chr1b	6152974	6153474	4.47697	0.4	0.212	2	KC	Land4	16651	Eb1b00185	Distal	16651	Eb1b00185	0.3553
chr1b	6153947	6154447	7.53066	0.593	0.419	3	KC	Land4	17624	Eb1b00185	Distal	17624	Eb1b00185	0.3453
chr1b	6155227	6155727	37.2162	0.918	0.875	5	KC	Land4	18904	Eb1b00185	Distal	18904	Eb1b00185	0.3134
chr1b	6172493	6172993	4.04603	0.441	0.258	2	KC	Land6	32922	Eb1b00186	Distal	32922	Eb1b00186	0.3832
chr1b	6173221	6173721	3.18719	0.316	0.148	2	KC	Land6	32194	Eb1b00186	Distal	32194	Eb1b00186	0.479
chr1b	6178674	6179174	10.1403	0.73	0.612	2	KC	Land6	26741	Eb1b00186	Distal	26741	Eb1b00186	0.4072
chr1b	6179444	6179944	8.78691	0.471	0.316	3	IMC	Land6	25971	Eb1b00186	Distal	25971	Eb1b00186	0.2595
chr1b	6199338	6199838	7.95989	0.672	0.53	4	KC	Land6	6077	Eb1b00186	Distal	6077	Eb1b00186	0.3353
chr1b	6205027	6205527	84.0897	0.942	0.919	5	IMC	Land3	388	Eb1b00186	Promoter	388	Eb1b00186	0.3513
chr1b	6205922	6206422	7.95311	0.472	0.329	2	IMC	Land1	505	Eb1b00186	Exonic	505	Eb1b00186	0.491
chr1b	6206753	6207253	41.2511	0.996	0.993	5	KC	Land1	1336	Eb1b00186	Exonic	1336	Eb1b00186	0.487
chr1b	6207344	6207844	19.9196	0.857	0.789	5	KC	Land6	1927	Eb1b00186	Distal	1927	Eb1b00186	0.3433
chr1b	6209142	6209642	10.1403	0.73	0.612	5	KC	Land6	3725	Eb1b00186	Distal	3725	Eb1b00186	0.3593
chr1b	6220508	6221008	4.78196	0.246	0.097	2	IMC	Land6	15091	Eb1b00186	Distal	15091	Eb1b00186	0.3194
chr1b	6221582	6222082	19.8082	0.823	0.74	4	KC	Land4	16165	Eb1b00186	Distal	16165	Eb1b00186	0.3174
chr1b	6227316	6227816	88.2494	0.949	0.928	5	IMC	Land6	18284	Eb1b00187	Distal	18284	Eb1b00187	0.4012
chr1b	6227889	6228389	78.7211	0.941	0.917	5	IMC	Land4	17711	Eb1b00187	Distal	17711	Eb1b00187	0.4192
chr1b	6249251	6249751	13.34	0.741	0.622	3	KC	Land4	3649	Eb1b00187	Distal	3649	Eb1b00187	0.2794
chr1b	6250979	6251479	7.91742	0.615	0.455	2	KC	Land3	5377	Eb1b00187	Distal	5377	Eb1b00187	0.3872
chr1b	6261624	6262124	5.91902	0.588	0.402	3	KC	Land6	2102	Eb1b00188	Distal	2102	Eb1b00188	0.3174
chr1b	6262335	6262835	3.79548	0.291	0.108	2	KC	Land3	1391	Eb1b00188	Distal	1391	Eb1b00188	0.3034
chr1b	6262862	6263362	104.273	0.968	0.954	5	IMC	Land1	864	Eb1b00188	Exonic	864	Eb1b00188	0.4711
chr1b	6263947	6264447	15.4625	0.639	0.535	5	IMC	Land4	219	Eb1b00188	Promoter	219	Eb1b00188	0.3593
chr1b	6265511	6266011	3.4681	0.378	0.177	2	KC	Land1	1783	Eb1b00188	Promoter	1783	Eb1b00188	0.4311
chr1b	6267632	6268132	3.79548	0.291	0.108	2	KC	Land3	283	Eb1b00189	Promoter	283	Eb1b00189	0.4411
chr1b	6291516	6292016	22.1014	0.721	0.635	5	IMC	Land6	8007	Eb1b00191	Distal	8007	Eb1b00191	0.3373
chr1b	6292446	6292946	12.4383	0.773	0.664	5	KC	Land6	7077	Eb1b00191	Distal	7077	Eb1b00191	0.3194
chr1b	6292994	6293494	14.4958	0.615	0.504	3	IMC	Land6	6529	Eb1b00191	Distal	6529	Eb1b00191	0.3373
chr1b	6293724	6294224	15.5236	0.635	0.525	4	IMC	Land3	5799	Eb1b00191	Distal	5799	Eb1b00191	0.3194
chr1b	6309598	6310098	2.89792	0.154	0.043	2	KC	Land3	10073	Eb1b00191	Distal	10073	Eb1b00191	0.4012
chr1b	6311724	6312224	5.76293	0.502	0.314	2	KC	Land3	9479	Eb1b00192	Distal	9479	Eb1b00192	0.3174
chr1b	6315008	6315508	1.02583	0.011	0.002	2	KC	Land6	6195	Eb1b00192	Distal	6195	Eb1b00192	0.3333
chr1b	6315584	6316084	4.04603	0.441	0.258	3	KC	Land6	5619	Eb1b00192	Distal	5619	Eb1b00192	0.3533
chr1b	6318497	6318997	2.99325	0.092	0.019	2	KC	Land5	2706	Eb1b00192	Distal	2706	Eb1b00192	0.3673
chr1b	6335911	6336411	9.03423	0.703	0.564	2	KC	Land6	14706	Eb1b00192	Distal	14706	Eb1b00192	0.3014
chr1b	6336436	6336936	27.7461	0.89	0.835	5	KC	Land3	15231	Eb1b00192	Distal	15231	Eb1b00192	0.3573
chr1b	6337247	6337747	4.70451	0.293	0.124	3	KC	Land5	16042	Eb1b00192	Distal	16042	Eb1b00192	0.3034
chr1b	6357001	6357501	9.03423	0.703	0.564	3	KC	Land6	1177	Eb1b00193	Exonic	1177	Eb1b00193	0.3792
chr1b	6357875	6358375	7.53066	0.593	0.419	2	KC	Land4	2051	Eb1b00193	Distal	2051	Eb1b00193	0.3992
chr1b	6358806	6359306	4.47697	0.4	0.212	2	KC	Land4	2982	Eb1b00193	Distal	2982	Eb1b00193	0.3214
chr1b	6367033	6367533	5.91902	0.588	0.402	3	KC	Land6	53	Eb1b00194	Promoter	53	Eb1b00194	0.3733
chr1b	6367968	6368468	7.53066	0.593	0.419	4	KC	Land4	880	Eb1b00194	Exonic	880	Eb1b00194	0.4251
chr1b	6371637	6372137	4.57649	0.257	0.125	2	IMC	Land5	4549	Eb1b00194	Distal	4549	Eb1b00194	0.3952
chr1b	6420528	6421028	4.04603	0.441	0.258	2	KC	Land6	41794	Eb1b00195	Distal	41794	Eb1b00195	0.4012
chr1b	6428216	6428716	7.57828	0.434	0.29	3	IMC	Land4	49482	Eb1b00195	Distal	49482	Eb1b00195	0.3353
chr1b	6437683	6438183	18.6469	0.71	0.624	5	IMC	Land1	58949	Eb1b00195	Distal	58949	Eb1b00195	0.3713
chr1b	6452372	6452872	6.60486	0.382	0.225	3	IMC	Land3	73638	Eb1b00195	Distal	73638	Eb1b00195	0.3832
chr1b	6452936	6453436	23.9331	0.883	0.828	4	KC	Land6	74202	Eb1b00195	Distal	74202	Eb1b00195	0.4112
chr1b	6456510	6457010	24.1436	0.757	0.68	5	IMC	Land5	77776	Eb1b00195	Distal	77776	Eb1b00195	0.4192
chr1b	6491159	6491659	5.63086	0.321	0.151	2	IMC	Land3	79217	Eb1b00196	Distal	79217	Eb1b00196	0.3733
chr1b	6571570	6572070	3.70466	0.165	0.063	2	IMC	Land5	1192	Eb1b00196	Intronic	1192	Eb1b00196	0.4212
chr1b	6584528	6585028	63.2924	0.965	0.946	5	KC	Land4	14150	Eb1b00196	Intronic	14150	Eb1b00196	0.3932
chr1b	6585976	6586476	21.2394	0.866	0.801	4	KC	Land6	15598	Eb1b00196	Intronic	15598	Eb1b00196	0.2954
chr1b	6586726	6587226	3.03705	0.077	0.015	2	IMC	Land6	16348	Eb1b00196	Intronic	16348	Eb1b00196	0.3353
chr1b	6591458	6591958	7.95989	0.672	0.53	2	KC	Land6	21080	Eb1b00196	Intronic	21080	Eb1b00196	0.2994
chr1b	6618070	6618570	271.515	0.998	0.997	5	IMC	Land4	11135	Eb1b00197	Distal	11135	Eb1b00197	0.4232
chr1b	6618596	6619096	23.9331	0.883	0.828	3	KC	Land6	10609	Eb1b00197	Distal	10609	Eb1b00197	0.4212
chr1b	6620644	6621144	1.90561	0.053	0.006	2	KC	Land4	8561	Eb1b00197	Distal	8561	Eb1b00197	0.3912
chr1b	6621437	6621937	11.747	0.581	0.461	5	IMC	Land5	7768	Eb1b00197	Distal	7768	Eb1b00197	0.3812
chr1b	6627255	6627755	8.37346	0.849	0.776	5	KC	Land1	1950	Eb1b00197	Distal	1950	Eb1b00197	0.4112
chr1b	6628845	6629345	5.63086	0.321	0.151	2	IMC	Land3	360	Eb1b00197	Exonic	360	Eb1b00197	0.5828
chr1b	6629716	6630216	12.6136	0.923	0.883	5	KC	Land1	509	Eb1b00197	Promoter	509	Eb1b00197	0.3912
chr1b	6635444	6635944	5.76293	0.502	0.314	3	KC	Land3	6237	Eb1b00197	Distal	6237	Eb1b00197	0.4072
chr1b	6636099	6636599	5.45074	0.484	0.293	3	KC	Land4	6892	Eb1b00197	Distal	6892	Eb1b00197	0.3293
chr1b	6638280	6638780	5.76293	0.502	0.314	2	KC	Land3	9073	Eb1b00197	Distal	9073	Eb1b00197	0.3034
chr1b	6641128	6641628	2.89792	0.154	0.043	2	KC	Land3	11921	Eb1b00197	Distal	11921	Eb1b00197	0.3134
chr1b	6655810	6656310	6.6034	0.449	0.279	2	KC	Land5	26603	Eb1b00197	Distal	26603	Eb1b00197	0.4132
chr1b	6656313	6656813	4.47697	0.4	0.212	4	KC	Land4	27106	Eb1b00197	Distal	27106	Eb1b00197	0.3313
chr1b	6656825	6657325	14.26	0.618	0.509	5	IMC	Land4	27618	Eb1b00197	Distal	27618	Eb1b00197	0.3234
chr1b	6657430	6657930	4.78196	0.246	0.097	3	IMC	Land6	28223	Eb1b00197	Distal	28223	Eb1b00197	0.2415
chr1b	6657965	6658465	34.3265	0.815	0.752	5	IMC	Land3	28758	Eb1b00197	Distal	28758	Eb1b00197	0.3852
chr1b	6761203	6761703	35.3399	0.929	0.892	5	KC	Land6	98295	Eb1b00198	Distal	98295	Eb1b00198	0.3613
chr1b	6762015	6762515	25.3512	0.865	0.797	5	KC	Land4	97483	Eb1b00198	Distal	97483	Eb1b00198	0.3633
chr1b	6827815	6828315	3.18719	0.316	0.148	2	KC	Land6	31683	Eb1b00198	Distal	31683	Eb1b00198	0.3872
chr1b	6846178	6846678	4.75243	0.414	0.232	4	KC	Land3	13320	Eb1b00198	Distal	13320	Eb1b00198	0.3673
chr1b	6846950	6847450	51.8747	0.895	0.857	5	IMC	Land5	12548	Eb1b00198	Distal	12548	Eb1b00198	0.3493
chr1b	6851803	6852303	12.4383	0.773	0.664	5	KC	Land6	7695	Eb1b00198	Distal	7695	Eb1b00198	0.4052
chr1b	6853483	6853983	20.7853	0.707	0.616	5	IMC	Land6	6015	Eb1b00198	Distal	6015	Eb1b00198	0.3493
chr1b	6859658	6860158	88.0496	0.956	0.938	5	IMC	Land1	158	Eb1b00198	Promoter	158	Eb1b00198	0.4052
chr1b	6860466	6860966	7.73153	0.43	0.275	5	IMC	Land6	966	Eb1b00198	Promoter	966	Eb1b00198	0.3353
chr1b	6861320	6861820	17.3385	0.835	0.753	3	KC	Land6	1820	Eb1b00198	Promoter	1820	Eb1b00198	0.4012
chr1b	6915219	6915719	16.9501	0.657	0.555	5	IMC	Land6	2552	Eb1b00199	Intronic	2552	Eb1b00199	0.3214
chr1b	6916440	6916940	46.1605	0.872	0.827	5	IMC	Land4	1331	Eb1b00199	Intronic	1331	Eb1b00199	0.3293
chr1b	6917782	6918282	22.5773	0.875	0.812	4	KC	Land6	9	Eb1b00199	Promoter	9	Eb1b00199	0.3653
chr1b	6918935	6919435	3.81079	0.155	0.034	2	IMC	Land3	1162	Eb1b00199	Promoter	1162	Eb1b00199	0.3932
chr1b	6920891	6921391	15.7121	0.637	0.53	5	IMC	Land6	3118	Eb1b00199	Distal	3118	Eb1b00199	0.4431
chr1b	6921992	6922492	27.5343	0.77	0.7	5	IMC	Land6	4219	Eb1b00199	Distal	4219	Eb1b00199	0.4232
chr1b	6923207	6923707	5.59983	0.327	0.175	4	IMC	Land4	5434	Eb1b00199	Distal	5434	Eb1b00199	0.3733
chr1b	6946896	6947396	13.1344	0.591	0.469	3	IMC	Land3	18000	Eb1b00200	Distal	18000	Eb1b00200	0.3433
chr1b	6951580	6952080	26.6946	0.898	0.846	4	KC	Land6	13316	Eb1b00200	Distal	13316	Eb1b00200	0.3653
chr1b	6952358	6952858	14.3175	0.614	0.498	5	IMC	Land3	12538	Eb1b00200	Distal	12538	Eb1b00200	0.3413
chr1b	6960796	6961296	5.90133	0.361	0.204	2	IMC	Land1	4100	Eb1b00200	Distal	4100	Eb1b00200	0.3253
chr1b	6961641	6962141	13.1211	0.669	0.52	2	KC	Land5	3255	Eb1b00200	Distal	3255	Eb1b00200	0.3114
chr1b	6962406	6962906	9.87374	0.507	0.361	2	IMC	Land6	2490	Eb1b00200	Exonic	2490	Eb1b00200	0.3234
chr1b	6964862	6965362	6.57062	0.386	0.237	4	IMC	Land4	34	Eb1b00200	Promoter	34	Eb1b00200	0.3992
chr1b	6974775	6975275	7.95989	0.672	0.53	3	KC	Land6	9877	Eb1b00200	Distal	9877	Eb1b00200	0.3154
chr1b	6979600	6980100	23.1019	0.737	0.657	4	IMC	Land4	14702	Eb1b00200	Distal	14702	Eb1b00200	0.3573
chr1b	7017890	7018390	7.91742	0.615	0.455	2	KC	Land3	52992	Eb1b00200	Distal	52992	Eb1b00200	0.3174
chr1b	7023238	7023738	7.95989	0.672	0.53	2	KC	Land6	51613	Eb1b00201	Distal	51613	Eb1b00201	0.2635
chr1b	7030658	7031158	31.0051	0.82	0.761	5	IMC	Land1	44193	Eb1b00201	Distal	44193	Eb1b00201	0.3333
chr1b	7032517	7033017	7.57828	0.434	0.29	2	IMC	Land4	42334	Eb1b00201	Distal	42334	Eb1b00201	0.3593
chr1b	7034446	7034946	21.2729	0.741	0.66	5	IMC	Land1	40405	Eb1b00201	Distal	40405	Eb1b00201	0.3872
chr1b	7048634	7049134	4.57649	0.257	0.125	3	IMC	Land5	26217	Eb1b00201	Distal	26217	Eb1b00201	0.4232
chr1b	7051680	7052180	3.18719	0.316	0.148	2	KC	Land6	23171	Eb1b00201	Distal	23171	Eb1b00201	0.3792
chr1b	7063529	7064029	16.7514	0.654	0.549	3	IMC	Land3	11322	Eb1b00201	Distal	11322	Eb1b00201	0.4351
chr1b	7069518	7070018	10.1403	0.73	0.612	5	KC	Land6	5333	Eb1b00201	Distal	5333	Eb1b00201	0.3493
chr1b	7074722	7075222	9.03423	0.703	0.564	5	KC	Land6	129	Eb1b00201	Exonic	129	Eb1b00201	0.485
chr1b	7157107	7157607	12.4383	0.773	0.664	4	KC	Land6	39370	Eb1b00202	Distal	39370	Eb1b00202	0.4311
chr1b	7196439	7196939	16.4616	0.669	0.565	4	IMC	Land5	38	Eb1b00202	Promoter	38	Eb1b00202	0.3453
chr1b	7229640	7230140	25.861	0.825	0.743	5	KC	Land5	17559	Eb1b00204	Distal	17559	Eb1b00204	0.3912
chr1b	7253483	7253983	9.05304	0.655	0.504	2	KC	Land3	1927	Eb1b00205	Promoter	1927	Eb1b00205	0.4331
chr1b	7254156	7254656	34.1637	0.908	0.862	5	KC	Land4	1254	Eb1b00205	Promoter	1254	Eb1b00205	0.3752
chr1b	7255491	7255991	25.3512	0.865	0.797	5	KC	Land4	79	Eb1b00205	Promoter	79	Eb1b00205	0.4691
chr1b	7260963	7261463	4.75243	0.414	0.232	3	KC	Land3	2341	Eb1b00206	Distal	2341	Eb1b00206	0.3174
chr1b	7277211	7277711	4.04603	0.441	0.258	2	KC	Land6	0	Eb1b00209	Promoter	0	Eb1b00209	0.4052
chr1b	7278104	7278604	17.9832	0.747	0.633	4	KC	Land5	893	Eb1b00209	Promoter	893	Eb1b00209	0.3333
chr1b	7279200	7279700	8.62891	0.632	0.471	2	KC	Land4	677	Eb1b00210	Promoter	677	Eb1b00210	0.3613
chr1b	7280024	7280524	6.90876	0.422	0.261	2	IMC	Land1	145	Eb1b00210	Exonic	145	Eb1b00210	0.4112
chr1b	7288632	7289132	4.93534	0.281	0.139	3	IMC	Land1	2246	Eb1b00211	Distal	2246	Eb1b00211	0.4491
chr1b	7289166	7289666	3.81079	0.155	0.034	2	IMC	Land3	1712	Eb1b00211	Promoter	1712	Eb1b00211	0.3493
chr1b	7290419	7290919	92.5973	0.955	0.937	5	IMC	Land4	459	Eb1b00211	Promoter	459	Eb1b00211	0.4551
chr1b	7290926	7291426	9.53889	0.522	0.39	2	IMC	Land5	46	Eb1b00211	Promoter	46	Eb1b00211	0.525
chr1b	7292276	7292776	44.7474	0.913	0.869	4	KC	Land5	1396	Eb1b00211	Intronic	1396	Eb1b00211	0.3892
chr1b	7292820	7293320	1.66578	0.06	0.014	3	KC	Land6	1940	Eb1b00211	Distal	1940	Eb1b00211	0.3074
chr1b	7293470	7293970	25.7911	0.761	0.688	4	IMC	Land4	2590	Eb1b00211	Distal	2590	Eb1b00211	0.3613
chr1b	7294401	7294901	4.04603	0.441	0.258	2	KC	Land6	3521	Eb1b00211	Exonic	3521	Eb1b00211	0.3613
chr1b	7296075	7296575	6.92053	0.634	0.485	2	KC	Land6	2879	Eb1b00212	Exonic	2879	Eb1b00212	0.495
chr1b	7299217	7299717	63.8276	0.913	0.879	5	IMC	Land3	261	Eb1b00212	Promoter	261	Eb1b00212	0.3932
chr1b	7300609	7301109	8.66065	0.471	0.316	3	IMC	Land3	1653	Eb1b00212	Promoter	1653	Eb1b00212	0.3573
chr1b	7304213	7304713	4.58551	0.596	0.437	3	KC	Land1	199	Eb1b00213	Exonic	199	Eb1b00213	0.4251
chr1b	7307733	7308233	8.62891	0.632	0.471	3	KC	Land4	3319	Eb1b00213	Distal	3319	Eb1b00213	0.3393
chr1b	7308594	7309094	5.91902	0.588	0.402	5	KC	Land6	4180	Eb1b00213	Distal	4180	Eb1b00213	0.3174
chr1b	7309895	7310395	4.04603	0.441	0.258	3	KC	Land6	5481	Eb1b00213	Distal	5481	Eb1b00213	0.3313
chr1b	7319321	7319821	6.92053	0.634	0.485	4	KC	Land6	14907	Eb1b00213	Distal	14907	Eb1b00213	0.2994
chr1b	7322059	7322559	12.4497	0.607	0.493	4	IMC	Land1	17645	Eb1b00213	Distal	17645	Eb1b00213	0.4152
chr1b	7336387	7336887	25.3512	0.865	0.797	5	KC	Land4	13069	Eb1b00214	Distal	13069	Eb1b00214	0.3373
chr1b	7340235	7340735	6.46999	0.545	0.359	3	KC	Land4	9221	Eb1b00214	Distal	9221	Eb1b00214	0.2934
chr1b	7341849	7342349	4.04603	0.441	0.258	2	KC	Land6	7607	Eb1b00214	Distal	7607	Eb1b00214	0.3194
chr1b	7345996	7346496	8.47772	0.487	0.348	3	IMC	Land5	3460	Eb1b00214	Distal	3460	Eb1b00214	0.3373
chr1b	7347528	7348028	2.17906	0.026	0.004	2	IMC	Land4	1928	Eb1b00214	Promoter	1928	Eb1b00214	0.3174
chr1b	7348064	7348564	29.6889	0.889	0.833	5	KC	Land4	1392	Eb1b00214	Promoter	1392	Eb1b00214	0.4132
chr1b	7349211	7349711	135.309	0.994	0.99	5	KC	Land4	245	Eb1b00214	Promoter	245	Eb1b00214	0.509
chr1b	7350040	7350540	6.92053	0.634	0.485	3	KC	Land6	582	Eb1b00214	Exonic	582	Eb1b00214	0.525
chr1b	7351192	7351692	7.57828	0.434	0.29	2	IMC	Land4	1734	Eb1b00214	Exonic	1734	Eb1b00214	0.4391
chr1b	7352404	7352904	5.63086	0.321	0.151	2	IMC	Land3	2946	Eb1b00214	Exonic	2946	Eb1b00214	0.3832
chr1b	7353167	7353667	5.59983	0.327	0.175	2	IMC	Land4	3709	Eb1b00214	Exonic	3709	Eb1b00214	0.3852
chr1b	7354172	7354672	5.45074	0.484	0.293	2	KC	Land4	4714	Eb1b00214	Exonic	4714	Eb1b00214	0.3733
chr1b	7354935	7355435	14.26	0.618	0.509	5	IMC	Land4	5477	Eb1b00214	Exonic	5477	Eb1b00214	0.4291
chr1b	7355571	7356071	22.5773	0.875	0.812	4	KC	Land6	6113	Eb1b00214	Intronic	6113	Eb1b00214	0.3353
chr1b	7356583	7357083	4.57649	0.257	0.125	2	IMC	Land5	7125	Eb1b00214	Distal	7125	Eb1b00214	0.2994
chr1b	7357796	7358296	46.0094	0.953	0.928	5	KC	Land6	8338	Eb1b00214	Distal	8338	Eb1b00214	0.3952
chr1b	7358303	7358803	38.3294	0.937	0.904	5	KC	Land6	8845	Eb1b00214	Distal	8845	Eb1b00214	0.3533
chr1b	7358915	7359415	7.61122	0.502	0.314	2	KC	Land5	9457	Eb1b00214	Distal	9457	Eb1b00214	0.2994
chr1b	7369674	7370174	7.05102	0.801	0.704	5	KC	Land1	14657	Eb1b00215	Distal	14657	Eb1b00215	0.3513
chr1b	7370287	7370787	38.6093	0.842	0.788	5	IMC	Land4	14044	Eb1b00215	Distal	14044	Eb1b00215	0.3253
chr1b	7371348	7371848	30.9532	0.915	0.871	4	KC	Land6	12983	Eb1b00215	Distal	12983	Eb1b00215	0.3114
chr1b	7373620	7374120	107.807	0.992	0.986	5	KC	Land6	10711	Eb1b00215	Distal	10711	Eb1b00215	0.3812
chr1b	7378229	7378729	22.5773	0.875	0.812	5	KC	Land6	6102	Eb1b00215	Distal	6102	Eb1b00215	0.3812
chr1b	7381697	7382197	2.44101	0.149	0.024	2	KC	Land1	2634	Eb1b00215	Distal	2634	Eb1b00215	0.3074
chr1b	7382453	7382953	61.4325	0.917	0.885	5	IMC	Land5	1878	Eb1b00215	Promoter	1878	Eb1b00215	0.3313
chr1b	7384173	7384673	70.2737	0.929	0.901	5	IMC	Land4	158	Eb1b00215	Promoter	158	Eb1b00215	0.3653
chr1b	7384713	7385213	12.4497	0.607	0.493	2	IMC	Land1	380	Eb1b00215	Exonic	380	Eb1b00215	0.4132
chr1b	7385442	7385942	4.04603	0.441	0.258	3	KC	Land6	1109	Eb1b00215	Exonic	1109	Eb1b00215	0.505
chr1b	7386704	7387204	16.079	0.821	0.735	4	KC	Land6	2371	Eb1b00215	Exonic	2371	Eb1b00215	0.3932
chr1b	7389751	7390251	7.95311	0.472	0.329	4	IMC	Land1	4849	Eb1b00216	Distal	4849	Eb1b00216	0.4112
chr1b	7406114	7406614	4.04603	0.441	0.258	5	KC	Land6	155	Eb1b00218	Promoter	155	Eb1b00218	0.3693
chr1b	7406654	7407154	9.03423	0.703	0.564	4	KC	Land6	695	Eb1b00218	Promoter	695	Eb1b00218	0.3174
chr1b	7415754	7416254	25.4844	0.769	0.697	4	IMC	Land5	33	Eb1b00219	Promoter	33	Eb1b00219	0.3633
chr1b	7420466	7420966	3.18719	0.316	0.148	2	KC	Land6	2029	Eb1b00220	Intronic	2029	Eb1b00220	0.3812
chr1b	7422033	7422533	6.81908	0.565	0.379	3	KC	Land3	462	Eb1b00220	Exonic	462	Eb1b00220	0.485
chr1b	7439172	7439672	4.69828	0.244	0.085	2	IMC	Land3	10838	Eb1b00221	Distal	10838	Eb1b00221	0.6188
chr1b	7450168	7450668	4.04603	0.441	0.258	2	KC	Land6	156	Eb1b00221	Exonic	156	Eb1b00221	0.4391
chr1b	7466178	7466678	6.46999	0.545	0.359	3	KC	Land4	2007	Eb1b00223	Distal	2007	Eb1b00223	0.4052
chr1b	7467089	7467589	4.95913	0.527	0.339	4	KC	Land6	2918	Eb1b00223	Distal	2918	Eb1b00223	0.3733
chr1b	7472138	7472638	4.47697	0.4	0.212	2	KC	Land4	4119	Eb1b00224	Distal	4119	Eb1b00224	0.3812
chr1b	7478593	7479093	11.426	0.717	0.578	3	KC	Land3	1200	Eb1b00225	Distal	1200	Eb1b00225	0.3792
chr1b	7496778	7497278	6.46999	0.545	0.359	3	KC	Land4	6902	Eb1b00226	Distal	6902	Eb1b00226	0.3573
chr1b	7498471	7498971	11.2823	0.58	0.455	5	IMC	Land1	6092	Eb1b00227	Distal	6092	Eb1b00227	0.3433
chr1b	7500586	7501086	3.18719	0.316	0.148	2	KC	Land6	3977	Eb1b00227	Distal	3977	Eb1b00227	0.3313
chr1b	7502359	7502859	38.1956	0.847	0.795	5	IMC	Land5	2204	Eb1b00227	Distal	2204	Eb1b00227	0.3034
chr1b	7504365	7504865	41.6348	0.938	0.907	5	KC	Land3	198	Eb1b00227	Promoter	198	Eb1b00227	0.3553
chr1b	7507656	7508156	5.45074	0.484	0.293	2	KC	Land4	3091	Eb1b00227	Exonic	3091	Eb1b00227	0.3533
chr1b	7536804	7537304	3.4681	0.378	0.177	2	KC	Land1	14845	Eb1b00228	Distal	14845	Eb1b00228	0.2954
chr1b	7538266	7538766	1.66578	0.06	0.014	3	KC	Land6	13383	Eb1b00228	Distal	13383	Eb1b00228	0.2595
chr1b	7539036	7539536	6.92053	0.634	0.485	3	KC	Land6	12613	Eb1b00228	Distal	12613	Eb1b00228	0.4371
chr1b	7548991	7549491	4.58551	0.596	0.437	4	KC	Land1	2658	Eb1b00228	Distal	2658	Eb1b00228	0.2974
chr1b	7551973	7552473	36.7312	0.84	0.786	5	IMC	Land5	322	Eb1b00228	Promoter	322	Eb1b00228	0.3673
chr1b	7576014	7576514	10.9254	0.694	0.553	4	KC	Land4	14857	Eb1b00229	Distal	14857	Eb1b00229	0.3373
chr1b	7584673	7585173	3.4681	0.378	0.177	2	KC	Land1	6198	Eb1b00229	Distal	6198	Eb1b00229	0.3613
chr1b	7586206	7586706	21.2729	0.741	0.66	5	IMC	Land1	4665	Eb1b00229	Distal	4665	Eb1b00229	0.3772
chr1b	7590938	7591438	22.5773	0.875	0.812	4	KC	Land6	65	Eb1b00229	Promoter	65	Eb1b00229	0.4511
chr1b	7593857	7594357	4.04603	0.441	0.258	3	KC	Land6	2895	Eb1b00230	Distal	2895	Eb1b00230	0.3772
chr1b	7594374	7594874	7.95989	0.672	0.53	3	KC	Land6	2378	Eb1b00230	Distal	2378	Eb1b00230	0.3713
chr1b	7596813	7597313	15.5236	0.635	0.525	3	IMC	Land3	59	Eb1b00230	Promoter	59	Eb1b00230	0.501
chr1b	7607434	7607934	6.46999	0.545	0.359	3	KC	Land4	19	Eb1b00231	Promoter	19	Eb1b00231	0.4032
chr1b	7620687	7621187	28.099	0.904	0.853	5	KC	Land6	73	Eb1b00233	Promoter	73	Eb1b00233	0.4731
chr1b	7647309	7647809	12.8906	0.606	0.487	3	IMC	Land5	10820	Eb1b00235	Distal	10820	Eb1b00235	0.3932
chr1b	7647935	7648435	3.79548	0.291	0.108	2	KC	Land3	10194	Eb1b00235	Distal	10194	Eb1b00235	0.3253
chr1b	7651279	7651779	7.95311	0.472	0.329	2	IMC	Land1	6850	Eb1b00235	Distal	6850	Eb1b00235	0.3313
chr1b	7666100	7666600	77.232	0.965	0.946	5	KC	Land5	7969	Eb1b00235	Intronic	7969	Eb1b00235	0.3832
chr1b	7667435	7667935	7.95989	0.672	0.53	5	KC	Land6	9304	Eb1b00235	Intronic	9304	Eb1b00235	0.3952
chr1b	7683012	7683512	18.7551	0.964	0.944	4	KC	Land1	24881	Eb1b00235	Distal	24881	Eb1b00235	0.3413
chr1b	7710475	7710975	6.57062	0.386	0.237	2	IMC	Land4	18956	Eb1b00236	Distal	18956	Eb1b00236	0.4092
chr1b	7714556	7715056	6.81908	0.565	0.379	2	KC	Land3	14875	Eb1b00236	Distal	14875	Eb1b00236	0.3693
chr1b	7715397	7715897	3.55623	0.284	0.09	2	KC	Land4	14034	Eb1b00236	Distal	14034	Eb1b00236	0.3014
chr1b	7716051	7716551	4.58551	0.596	0.437	4	KC	Land1	13380	Eb1b00236	Distal	13380	Eb1b00236	0.3713
chr1b	7716590	7717090	14.5872	0.76	0.649	4	KC	Land4	12841	Eb1b00236	Distal	12841	Eb1b00236	0.3373
chr1b	7718064	7718564	20.5791	0.843	0.76	5	KC	Land3	11367	Eb1b00236	Distal	11367	Eb1b00236	0.3932
chr1b	7719138	7719638	17.3385	0.835	0.753	4	KC	Land6	10293	Eb1b00236	Distal	10293	Eb1b00236	0.3293
chr1b	7721810	7722310	41.8919	0.931	0.896	5	KC	Land4	7621	Eb1b00236	Distal	7621	Eb1b00236	0.3174
chr1b	7722523	7723023	23.9383	0.856	0.785	4	KC	Land4	6908	Eb1b00236	Distal	6908	Eb1b00236	0.3214
chr1b	7723437	7723937	3.18719	0.316	0.148	3	KC	Land6	5994	Eb1b00236	Distal	5994	Eb1b00236	0.3533
chr1b	7727523	7728023	3.4681	0.378	0.177	2	KC	Land1	1908	Eb1b00236	Promoter	1908	Eb1b00236	0.3733
chr1b	7728252	7728752	39.8424	0.94	0.909	5	KC	Land6	1179	Eb1b00236	Promoter	1179	Eb1b00236	0.4271
chr1b	7729509	7730009	12.658	0.742	0.628	4	KC	Land3	76	Eb1b00236	Promoter	76	Eb1b00236	0.3533
chr1b	7731119	7731619	2.89792	0.154	0.043	2	KC	Land3	1686	Eb1b00236	Intronic	1686	Eb1b00236	0.3413
chr1b	7731651	7732151	2.38909	0.17	0.059	2	KC	Land6	2218	Eb1b00236	Intronic	2218	Eb1b00236	0.3733
chr1b	7732749	7733249	4.58551	0.596	0.437	2	KC	Land1	3316	Eb1b00236	Intronic	3316	Eb1b00236	0.3832
chr1b	7734961	7735461	12.6136	0.923	0.883	5	KC	Land1	5528	Eb1b00236	Distal	5528	Eb1b00236	0.3293
chr1b	7746889	7747389	11.9253	0.568	0.448	3	IMC	Land4	5529	Eb1b00237	Distal	5529	Eb1b00237	0.3952
chr1b	7782043	7782543	25.3057	0.891	0.838	5	KC	Land6	1838	Eb1b00238	Promoter	1838	Eb1b00238	0.3952
chr1b	7786645	7787145	15.2031	0.783	0.679	3	KC	Land3	2762	Eb1b00238	Distal	2762	Eb1b00238	0.2874
chr1b	7797757	7798257	4.58551	0.596	0.437	4	KC	Land1	9542	Eb1b00239	Distal	9542	Eb1b00239	0.3553
chr1b	7801001	7801501	2.44101	0.149	0.024	3	KC	Land1	6298	Eb1b00239	Distal	6298	Eb1b00239	0.3573
chr1b	7802980	7803480	4.69828	0.244	0.085	2	IMC	Land3	4319	Eb1b00239	Distal	4319	Eb1b00239	0.3812
chr1b	7804044	7804544	12.1188	0.719	0.585	3	KC	Land4	3255	Eb1b00239	Distal	3255	Eb1b00239	0.3713
chr1b	7807385	7807885	3.55623	0.284	0.09	2	KC	Land4	84	Eb1b00239	Promoter	84	Eb1b00239	0.3812
chr1b	7809881	7810381	32.4018	0.92	0.877	5	KC	Land6	2580	Eb1b00239	Distal	2580	Eb1b00239	0.3752
chr1b	7815474	7815974	8.62891	0.632	0.471	4	KC	Land4	3403	Eb1b00240	Distal	3403	Eb1b00240	0.3293
chr1b	7816873	7817373	3.18719	0.316	0.148	2	KC	Land6	2004	Eb1b00240	Distal	2004	Eb1b00240	0.487
chr1b	7817420	7817920	5.78478	0.725	0.596	4	KC	Land1	1457	Eb1b00240	Distal	1457	Eb1b00240	0.3792
chr1b	7819065	7819565	14.8417	0.807	0.718	5	KC	Land6	186	Eb1b00240	Promoter	186	Eb1b00240	0.4012
chr1b	7822335	7822835	43.6347	0.859	0.809	5	IMC	Land6	1790	Eb1b00241	Promoter	1790	Eb1b00241	0.4631
chr1b	7823664	7824164	93.4876	0.985	0.976	5	KC	Land4	461	Eb1b00241	Promoter	461	Eb1b00241	0.3772
chr1b	7824306	7824806	25.3512	0.865	0.797	4	KC	Land4	179	Eb1b00241	Exonic	179	Eb1b00241	0.3992
chr1b	7831714	7832214	9.05304	0.655	0.504	3	KC	Land3	174	Eb1b00242	Promoter	174	Eb1b00242	0.3553
chr1b	7849960	7850460	23.972	0.768	0.692	5	IMC	Land1	191	Eb1b00243	Exonic	191	Eb1b00243	0.495
chr1b	7858724	7859224	10.832	0.616	0.463	4	KC	Land5	8955	Eb1b00243	Distal	8955	Eb1b00243	0.3054
chr1b	7860147	7860647	9.03423	0.703	0.564	5	KC	Land6	10378	Eb1b00243	Distal	10378	Eb1b00243	0.3733
chr1b	7860728	7861228	30.9532	0.915	0.871	4	KC	Land6	10454	Eb1b00244	Distal	10454	Eb1b00244	0.3134
chr1b	7862001	7862501	20.5378	0.777	0.67	4	KC	Land5	9181	Eb1b00244	Distal	9181	Eb1b00244	0.3633
chr1b	7868998	7869498	7.61122	0.502	0.314	2	KC	Land5	2184	Eb1b00244	Exonic	2184	Eb1b00244	0.3593
chr1b	7869629	7870129	6.46999	0.545	0.359	3	KC	Land4	1553	Eb1b00244	Intronic	1553	Eb1b00244	0.3473
chr1b	7919867	7920367	3.82216	0.188	0.076	2	KC	Land5	14931	Eb1b00245	Distal	14931	Eb1b00245	0.3733
chr1b	7922470	7922970	2.69415	0.152	0.032	2	KC	Land4	12328	Eb1b00245	Distal	12328	Eb1b00245	0.4092
chr1b	7922971	7923471	8.47772	0.487	0.348	3	IMC	Land5	11827	Eb1b00245	Distal	11827	Eb1b00245	0.4451
chr1b	7923826	7924326	4.66988	0.25	0.109	2	IMC	Land4	10972	Eb1b00245	Distal	10972	Eb1b00245	0.4371
chr1b	7927652	7928152	4.58551	0.596	0.437	3	KC	Land1	7146	Eb1b00245	Distal	7146	Eb1b00245	0.4032
chr1b	7930529	7931029	34.2175	0.819	0.759	5	IMC	Land4	4269	Eb1b00245	Distal	4269	Eb1b00245	0.3493
chr1b	7935077	7935577	64.3628	0.915	0.883	5	IMC	Land6	277	Eb1b00245	Promoter	277	Eb1b00245	0.4331
chr1b	7936156	7936656	3.55623	0.284	0.09	2	KC	Land4	1356	Eb1b00245	Promoter	1356	Eb1b00245	0.2934
chr1b	7936981	7937481	7.53066	0.593	0.419	3	KC	Land4	2181	Eb1b00245	Distal	2181	Eb1b00245	0.3234
chr1b	7995301	7995801	5.45074	0.484	0.293	2	KC	Land4	41730	Eb1b00246	Distal	41730	Eb1b00246	0.3892
chr1b	7996642	7997142	8.47772	0.487	0.348	3	IMC	Land5	40389	Eb1b00246	Distal	40389	Eb1b00246	0.3992
chr1b	8000739	8001239	3.70466	0.165	0.063	2	IMC	Land5	36292	Eb1b00246	Distal	36292	Eb1b00246	0.3772
chr1b	8038563	8039063	4.04603	0.441	0.258	3	KC	Land6	1530	Eb1b00246	Promoter	1530	Eb1b00246	0.3453
chr1b	8045306	8045806	8.62891	0.632	0.471	4	KC	Land4	8273	Eb1b00246	Distal	8273	Eb1b00246	0.3932
chr1b	8065715	8066215	10.9254	0.694	0.553	5	KC	Land4	10409	Eb1b00247	Distal	10409	Eb1b00247	0.4012
chr1b	8066962	8067462	14.5872	0.76	0.649	5	KC	Land4	9162	Eb1b00247	Distal	9162	Eb1b00247	0.3932
chr1b	8075589	8076089	14.103	0.937	0.904	3	KC	Land1	535	Eb1b00247	Promoter	535	Eb1b00247	0.2854
chr1b	8076219	8076719	5.63086	0.321	0.151	3	IMC	Land3	93	Eb1b00247	Promoter	93	Eb1b00247	0.4351
chr1b	8088345	8088845	5.91902	0.588	0.402	2	KC	Land6	12219	Eb1b00247	Distal	12219	Eb1b00247	0.3273
chr1b	8089827	8090327	11.426	0.717	0.578	3	KC	Land3	13701	Eb1b00247	Distal	13701	Eb1b00247	0.3653
chr1b	8090955	8091455	43.2443	0.942	0.912	5	KC	Land3	14829	Eb1b00247	Distal	14829	Eb1b00247	0.4491
chr1b	8092058	8092558	3.18719	0.316	0.148	2	KC	Land6	15932	Eb1b00247	Distal	15932	Eb1b00247	0.4012
chr1b	8092595	8093095	4.04603	0.441	0.258	2	KC	Land6	16469	Eb1b00247	Distal	16469	Eb1b00247	0.4471
chr1b	8098993	8099493	2.38909	0.17	0.059	2	KC	Land6	17165	Eb1b00248	Distal	17165	Eb1b00248	0.3892
chr1b	8115602	8116102	34.6613	0.817	0.756	4	IMC	Land6	556	Eb1b00248	Promoter	556	Eb1b00248	0.3513
chr1b	8116565	8117065	12.1188	0.719	0.585	2	KC	Land4	405	Eb1b00248	Exonic	405	Eb1b00248	0.3812
chr1b	8117457	8117957	7.53066	0.593	0.419	4	KC	Land4	1297	Eb1b00248	Intronic	1297	Eb1b00248	0.3333
chr1b	8118685	8119185	12.1332	0.566	0.438	2	IMC	Land6	2525	Eb1b00248	Intronic	2525	Eb1b00248	0.3673
chr1b	8123675	8124175	1.66578	0.06	0.014	2	KC	Land6	1446	Eb1b00249	Intronic	1446	Eb1b00249	0.3014
chr1b	8124317	8124817	7.53066	0.593	0.419	3	KC	Land4	804	Eb1b00249	Intronic	804	Eb1b00249	0.3094
chr1b	8125296	8125796	27.0153	0.985	0.976	5	KC	Land1	173	Eb1b00249	Promoter	173	Eb1b00249	0.4611
chr1b	8126532	8127032	51.4651	0.957	0.933	4	KC	Land3	1409	Eb1b00249	Promoter	1409	Eb1b00249	0.3393
chr1b	8130044	8130544	7.95989	0.672	0.53	4	KC	Land6	4921	Eb1b00249	Distal	4921	Eb1b00249	0.3154
chr1b	8138345	8138845	21.2394	0.866	0.801	3	KC	Land6	13222	Eb1b00249	Distal	13222	Eb1b00249	0.3373
chr1b	8138880	8139380	4.58551	0.596	0.437	3	KC	Land1	13757	Eb1b00249	Distal	13757	Eb1b00249	0.3553
chr1b	8149383	8149883	35.2789	0.833	0.776	5	IMC	Land5	24260	Eb1b00249	Intronic	24260	Eb1b00249	0.4052
chr1b	8152986	8153486	9.03423	0.703	0.564	3	KC	Land6	27863	Eb1b00249	Intronic	27863	Eb1b00249	0.3772
chr1b	8192556	8193056	18.9487	0.703	0.608	5	IMC	Land5	2955	Eb1b00250	Distal	2955	Eb1b00250	0.3892
chr1b	8203051	8203551	17.6952	0.687	0.588	5	IMC	Land5	8	Eb1b00251	Promoter	8	Eb1b00251	0.4311
chr1b	8208125	8208625	11.9754	0.566	0.438	5	IMC	Land3	299	Eb1b00252	Promoter	299	Eb1b00252	0.4172
chr1b	8214160	8214660	4.70451	0.293	0.124	3	KC	Land5	5734	Eb1b00252	Distal	5734	Eb1b00252	0.3733
chr1b	8215370	8215870	39.9077	0.863	0.816	5	IMC	Land1	6944	Eb1b00252	Distal	6944	Eb1b00252	0.4251
chr1b	8216288	8216788	2.07618	0.054	0.009	2	KC	Land3	7862	Eb1b00252	Intronic	7862	Eb1b00252	0.4571
chr1b	8216885	8217385	115.261	0.97	0.957	5	IMC	Land6	8459	Eb1b00252	Intronic	8459	Eb1b00252	0.3792
chr1b	8224337	8224837	4.04603	0.441	0.258	2	KC	Land6	2856	Eb1b00253	Intronic	2856	Eb1b00253	0.3273
chr1b	8225077	8225577	21.5113	0.732	0.648	5	IMC	Land5	2116	Eb1b00253	Intronic	2116	Eb1b00253	0.3353
chr1b	8225748	8226248	14.0583	0.629	0.515	4	IMC	Land5	1445	Eb1b00253	Intronic	1445	Eb1b00253	0.3034
chr1b	8263714	8264214	123.656	0.972	0.96	5	IMC	Land3	18045	Eb1b00254	Distal	18045	Eb1b00254	0.3892
chr1b	8265484	8265984	3.79548	0.291	0.108	2	KC	Land3	16275	Eb1b00254	Distal	16275	Eb1b00254	0.4032
chr1b	8266333	8266833	7.44789	0.447	0.301	2	IMC	Land5	15426	Eb1b00254	Distal	15426	Eb1b00254	0.3234
chr1b	8291171	8291671	4.04603	0.441	0.258	2	KC	Land6	1589	Eb1b00255	Distal	1589	Eb1b00255	0.3074
chr1b	8291908	8292408	5.63086	0.321	0.151	2	IMC	Land3	852	Eb1b00255	Exonic	852	Eb1b00255	0.4691
chr1b	8292693	8293193	5.45074	0.484	0.293	2	KC	Land4	67	Eb1b00255	Promoter	67	Eb1b00255	0.3772
chr1b	8295819	8296319	144.679	0.997	0.995	5	KC	Land3	312	Eb1b00256	Promoter	312	Eb1b00256	0.475
chr1b	8300693	8301193	5.45074	0.484	0.293	2	KC	Land4	3171	Eb1b00257	Distal	3171	Eb1b00257	0.3653
chr1b	8302419	8302919	24.4385	0.749	0.673	5	IMC	Land4	1445	Eb1b00257	Exonic	1445	Eb1b00257	0.3393
chr1b	8303831	8304331	41.4348	0.87	0.824	5	IMC	Land1	33	Eb1b00257	Promoter	33	Eb1b00257	0.3633
chr1b	8306813	8307313	10.9254	0.694	0.553	3	KC	Land4	2947	Eb1b00257	Distal	2947	Eb1b00257	0.4072
chr1b	8324666	8325166	68.8519	0.977	0.963	5	KC	Land6	1628	Eb1b00258	Distal	1628	Eb1b00258	0.4012
chr1b	8326454	8326954	21.8429	0.791	0.686	3	KC	Land5	158	Eb1b00258	Promoter	158	Eb1b00258	0.3333
chr1b	8327179	8327679	9.74502	0.882	0.821	5	KC	Land1	184	Eb1b00259	Promoter	184	Eb1b00259	0.487
chr1b	8327697	8328197	13.643	0.632	0.521	5	IMC	Land1	332	Eb1b00259	Promoter	332	Eb1b00259	0.4172
chr1b	8328229	8328729	44.866	0.946	0.916	5	KC	Land3	455	Eb1b00260	Promoter	455	Eb1b00260	0.3533
chr1b	8328953	8329453	2.88536	0.081	0.022	2	IMC	Land5	267	Eb1b00260	Promoter	267	Eb1b00260	0.3832
chr1b	8331445	8331945	51.4651	0.957	0.933	5	KC	Land3	854	Eb1b00261	Promoter	854	Eb1b00261	0.4172
chr1b	8332620	8333120	33.8642	0.925	0.887	5	KC	Land6	319	Eb1b00261	Exonic	319	Eb1b00261	0.3713
chr1b	8333428	8333928	2.17906	0.026	0.004	2	IMC	Land4	1127	Eb1b00261	Exonic	1127	Eb1b00261	0.4291
chr1b	8338222	8338722	9.69323	0.509	0.373	4	IMC	Land4	5921	Eb1b00261	Intronic	5921	Eb1b00261	0.3313
chr1b	13545411	13545911	30.9984	0.808	0.745	5	IMC	Land5	1522	Eb1b00267	Promoter	1522	Eb1b00267	0.3673
chr1b	13660218	13660718	16.079	0.821	0.735	5	KC	Land6	116329	Eb1b00267	Distal	116329	Eb1b00267	0.3513
chr1b	13677707	13678207	20.5558	0.704	0.612	5	IMC	Land3	133818	Eb1b00267	Distal	133818	Eb1b00267	0.4471
chr1b	13830098	13830598	10.6294	0.553	0.427	3	IMC	Land5	6529	Eb1b00268	Distal	6529	Eb1b00268	0.4291
chr1b	13833257	13833757	15.7121	0.637	0.53	2	IMC	Land6	3370	Eb1b00268	Distal	3370	Eb1b00268	0.3313
chr1b	13843149	13843649	20.5791	0.843	0.76	4	KC	Land3	1204	Eb1b00269	Promoter	1204	Eb1b00269	0.4651
chr1b	13859495	13859995	10.1403	0.73	0.612	5	KC	Land6	144	Eb1b00270	Exonic	144	Eb1b00270	0.4232
chr1b	13866081	13866581	20.7853	0.707	0.616	5	IMC	Land6	0	Eb1b00272	Promoter	0	Eb1b00272	0.4351
chr1b	13866956	13867456	3.70466	0.165	0.063	2	IMC	Land5	874	Eb1b00272	Promoter	874	Eb1b00272	0.3752
chr1b	13873753	13874253	18.9487	0.703	0.608	4	IMC	Land5	30	Eb1b00273	Promoter	30	Eb1b00273	0.4172
chr1b	13886109	13886609	5.91902	0.588	0.402	2	KC	Land6	3965	Eb1b00274	Distal	3965	Eb1b00274	0.3453
chr1b	13890896	13891396	9.72803	0.583	0.389	4	KC	Land5	820	Eb1b00274	Promoter	820	Eb1b00274	0.3214
chr1b	13893462	13893962	11.9754	0.566	0.438	3	IMC	Land3	1692	Eb1b00275	Promoter	1692	Eb1b00275	0.4491
chr1b	13918295	13918795	4.58551	0.596	0.437	2	KC	Land1	9649	Eb1b00276	Distal	9649	Eb1b00276	0.3393
chr1b	13920172	13920672	6.92053	0.634	0.485	2	KC	Land6	7772	Eb1b00276	Exonic	7772	Eb1b00276	0.3673
chr1b	13925818	13926318	2.95274	0.077	0.015	2	IMC	Land4	2126	Eb1b00276	Intronic	2126	Eb1b00276	0.3593
chr1b	13928012	13928512	17.1538	0.795	0.694	4	KC	Land4	66	Eb1b00276	Promoter	66	Eb1b00276	0.3453
chr1b	13929227	13929727	1.90561	0.053	0.006	2	KC	Land4	1281	Eb1b00276	Promoter	1281	Eb1b00276	0.2575
chr1b	13934886	13935386	67.6843	0.921	0.891	5	IMC	Land6	6940	Eb1b00276	Distal	6940	Eb1b00276	0.4531
chr1b	13948411	13948911	3.4681	0.378	0.177	2	KC	Land1	3208	Eb1b00277	Distal	3208	Eb1b00277	0.525
chr1b	13949078	13949578	4.58551	0.596	0.437	2	KC	Land1	2541	Eb1b00277	Distal	2541	Eb1b00277	0.4212
chr1b	13951472	13951972	35.7836	0.993	0.988	5	KC	Land1	147	Eb1b00277	Promoter	147	Eb1b00277	0.4251
chr1b	13953426	13953926	3.70466	0.165	0.063	2	IMC	Land5	1805	Eb1b00277	Intronic	1805	Eb1b00277	0.3393
chr1b	13954078	13954578	3.55623	0.284	0.09	2	KC	Land4	2457	Eb1b00277	Intronic	2457	Eb1b00277	0.3253
chr1b	13957657	13958157	6.92053	0.634	0.485	3	KC	Land6	6036	Eb1b00277	Distal	6036	Eb1b00277	0.3513
chr1b	13958761	13959261	6.90876	0.422	0.261	5	IMC	Land1	5645	Eb1b00278	Exonic	5645	Eb1b00278	0.5329
chr1b	13964431	13964931	23.9331	0.883	0.828	5	KC	Land6	23	Eb1b00278	Promoter	23	Eb1b00278	0.4431
chr1b	13965972	13966472	49.3881	0.926	0.889	4	KC	Land5	1564	Eb1b00278	Promoter	1564	Eb1b00278	0.3134
chr1b	13970122	13970622	5.76293	0.502	0.314	3	KC	Land3	1298	Eb1b00279	Exonic	1298	Eb1b00279	0.3234
chr1b	13971143	13971643	72.7269	0.93	0.903	5	IMC	Land6	2319	Eb1b00279	Distal	2319	Eb1b00279	0.3533
chr1b	13973763	13974263	46.2967	0.867	0.821	5	IMC	Land3	4939	Eb1b00279	Distal	4939	Eb1b00279	0.3154
chr1b	13975366	13975866	33.839	0.825	0.766	5	IMC	Land5	6542	Eb1b00279	Distal	6542	Eb1b00279	0.3313
chr1b	13977642	13978142	5.72554	0.322	0.163	2	IMC	Land6	4395	Eb1b00280	Distal	4395	Eb1b00280	0.4731
chr1b	13978228	13978728	1.61211	0.006	0.001	2	IMC	Land1	3809	Eb1b00280	Distal	3809	Eb1b00280	0.4471
chr1b	13979182	13979682	4.58551	0.596	0.437	2	KC	Land1	2855	Eb1b00280	Distal	2855	Eb1b00280	0.4132
chr1b	13999979	14000479	4.04603	0.441	0.258	3	KC	Land6	4542	Eb1b00281	Distal	4542	Eb1b00281	0.3353
chr1b	14004639	14005139	13.1211	0.669	0.52	3	KC	Land5	116	Eb1b00281	Promoter	116	Eb1b00281	0.3593
chr1b	14082374	14082874	3.88373	0.158	0.042	3	IMC	Land6	21700	Eb1b00282	Distal	21700	Eb1b00282	0.3912
chr1b	14099487	14099987	8.78691	0.471	0.316	3	IMC	Land6	4587	Eb1b00282	Distal	4587	Eb1b00282	0.3832
chr1b	14102552	14103052	4.04603	0.441	0.258	2	KC	Land6	1522	Eb1b00282	Distal	1522	Eb1b00282	0.4112
chr1b	14123818	14124318	10.1403	0.73	0.612	4	KC	Land6	16858	Eb1b00283	Distal	16858	Eb1b00283	0.3493
chr1b	14125517	14126017	7.57828	0.434	0.29	3	IMC	Land4	15159	Eb1b00283	Distal	15159	Eb1b00283	0.3293
chr1b	14126047	14126547	301.478	0.999	0.998	5	IMC	Land4	14629	Eb1b00283	Distal	14629	Eb1b00283	0.4271
chr1b	14127409	14127909	49.3991	0.877	0.834	5	IMC	Land3	13267	Eb1b00283	Distal	13267	Eb1b00283	0.4291
chr1b	14128858	14129358	2.38909	0.17	0.059	2	KC	Land6	11818	Eb1b00283	Distal	11818	Eb1b00283	0.4032
chr1b	14135258	14135758	3.18719	0.316	0.148	2	KC	Land6	5418	Eb1b00283	Distal	5418	Eb1b00283	0.4152
chr1b	14137207	14137707	4.70451	0.293	0.124	2	KC	Land5	3469	Eb1b00283	Distal	3469	Eb1b00283	0.3234
chr1b	14152105	14152605	3.03705	0.077	0.015	3	IMC	Land6	525	Eb1b00285	Promoter	525	Eb1b00285	0.3214
chr1b	14152697	14153197	11.2754	0.753	0.64	3	KC	Land6	65	Eb1b00285	Promoter	65	Eb1b00285	0.3872
chr1b	14154936	14155436	4.66988	0.25	0.109	4	IMC	Land4	2304	Eb1b00285	Distal	2304	Eb1b00285	0.3074
chr1b	14155681	14156181	4.69828	0.244	0.085	2	IMC	Land3	3049	Eb1b00285	Distal	3049	Eb1b00285	0.477
chr1b	14156275	14156775	3.18719	0.316	0.148	2	KC	Land6	3643	Eb1b00285	Distal	3643	Eb1b00285	0.3972
chr1b	14157747	14158247	8.66065	0.471	0.316	2	IMC	Land3	5115	Eb1b00285	Distal	5115	Eb1b00285	0.3693
chr1b	14158277	14158777	2.95274	0.077	0.015	2	IMC	Land4	5645	Eb1b00285	Distal	5645	Eb1b00285	0.3333
chr1b	14167206	14167706	54.1268	0.89	0.85	5	IMC	Land3	145	Eb1b00286	Promoter	145	Eb1b00286	0.4551
chr1b	14170927	14171427	14.8417	0.807	0.718	5	KC	Land6	3866	Eb1b00286	Distal	3866	Eb1b00286	0.3473
chr1b	14175024	14175524	22.1014	0.721	0.635	5	IMC	Land6	7963	Eb1b00286	Distal	7963	Eb1b00286	0.3573
chr1b	14193780	14194280	4.75243	0.414	0.232	2	KC	Land3	983	Eb1b00287	Promoter	983	Eb1b00287	0.3094
chr1b	14196979	14197479	18.6469	0.71	0.624	5	IMC	Land1	4182	Eb1b00287	Distal	4182	Eb1b00287	0.3174
chr1b	14198724	14199224	5.78478	0.725	0.596	2	KC	Land1	5927	Eb1b00287	Distal	5927	Eb1b00287	0.3633
chr1b	14199530	14200030	5.78478	0.725	0.596	2	KC	Land1	6733	Eb1b00287	Distal	6733	Eb1b00287	0.3653
chr1b	14201757	14202257	15.8589	0.778	0.674	3	KC	Land4	8960	Eb1b00287	Distal	8960	Eb1b00287	0.3253
chr1b	14218022	14218522	5.78478	0.725	0.596	2	KC	Land1	11325	Eb1b00288	Distal	11325	Eb1b00288	0.3174
chr1b	14233502	14234002	3.55623	0.284	0.09	2	KC	Land4	4153	Eb1b00288	Distal	4153	Eb1b00288	0.3633
chr1b	14246146	14246646	11.1603	0.905	0.859	5	KC	Land1	51	Eb1b00289	Promoter	51	Eb1b00289	0.503
chr1b	14247989	14248489	3.70466	0.165	0.063	2	IMC	Land5	1790	Eb1b00289	Exonic	1790	Eb1b00289	0.3752
chr1b	14248535	14249035	19.8082	0.823	0.74	5	KC	Land4	2336	Eb1b00289	Distal	2336	Eb1b00289	0.3872
chr1b	14249593	14250093	20.4803	0.709	0.62	5	IMC	Land4	3394	Eb1b00289	Distal	3394	Eb1b00289	0.3952
chr1b	14250284	14250784	9.72803	0.583	0.389	3	KC	Land5	4085	Eb1b00289	Distal	4085	Eb1b00289	0.3593
chr1b	14256766	14257266	2.38909	0.17	0.059	2	KC	Land6	10567	Eb1b00289	Distal	10567	Eb1b00289	0.4291
chr1b	14263932	14264432	5.49368	0.336	0.19	3	IMC	Land5	4322	Eb1b00290	Distal	4322	Eb1b00290	0.4112
chr1b	14266184	14266684	5.78478	0.725	0.596	3	KC	Land1	2070	Eb1b00290	Distal	2070	Eb1b00290	0.3533
chr1b	14269518	14270018	16.7354	0.73	0.612	3	KC	Land5	1262	Eb1b00290	Distal	1262	Eb1b00290	0.3852
chr1b	14271803	14272303	23.1844	0.732	0.648	4	IMC	Land3	119	Eb1b00291	Promoter	119	Eb1b00291	0.3054
chr1b	14278683	14279183	9.73688	0.507	0.361	2	IMC	Land3	352	Eb1b00292	Promoter	352	Eb1b00292	0.3154
chr1b	14284667	14285167	31.7693	0.799	0.734	5	IMC	Land6	92	Eb1b00293	Promoter	92	Eb1b00293	0.4052
chr1b	14285702	14286202	23.1844	0.732	0.648	5	IMC	Land3	941	Eb1b00293	Promoter	941	Eb1b00293	0.3413
chr1b	14286818	14287318	3.18719	0.316	0.148	2	KC	Land6	2057	Eb1b00293	Distal	2057	Eb1b00293	0.3034
chr1b	14305711	14306211	2.97564	0.075	0.01	4	IMC	Land3	306	Eb1b00295	Exonic	306	Eb1b00295	0.4112
chr1b	14306232	14306732	6.90876	0.422	0.261	4	IMC	Land1	213	Eb1b00295	Promoter	213	Eb1b00295	0.3633
chr1b	14306924	14307424	4.78196	0.246	0.097	2	IMC	Land6	905	Eb1b00295	Promoter	905	Eb1b00295	0.2754
chr1b	14311351	14311851	11.9253	0.568	0.448	3	IMC	Land4	2840	Eb1b00296	Distal	2840	Eb1b00296	0.3872
chr1b	14314168	14314668	22.8192	0.745	0.665	5	IMC	Land5	23	Eb1b00296	Promoter	23	Eb1b00296	0.4092
chr1b	14315095	14315595	7.95989	0.672	0.53	2	KC	Land6	902	Eb1b00296	Promoter	902	Eb1b00296	0.2854
chr1b	14328458	14328958	7.57828	0.434	0.29	5	IMC	Land4	208	Eb1b00297	Promoter	208	Eb1b00297	0.3772
chr1b	14329364	14329864	21.2394	0.866	0.801	4	KC	Land6	1114	Eb1b00297	Promoter	1114	Eb1b00297	0.3134
chr1b	14331946	14332446	32.8654	0.868	0.804	5	KC	Land5	3696	Eb1b00297	Distal	3696	Eb1b00297	0.4491
chr1b	14333711	14334211	7.61122	0.502	0.314	3	KC	Land5	5461	Eb1b00297	Distal	5461	Eb1b00297	0.3373
chr1b	14375930	14376430	17.6952	0.687	0.588	5	IMC	Land5	586	Eb1b00298	Exonic	586	Eb1b00298	0.4152
chr1b	14376701	14377201	30.3434	0.79	0.722	5	IMC	Land6	183	Eb1b00298	Promoter	183	Eb1b00298	0.3673
chr1b	14377937	14378437	4.95913	0.527	0.339	2	KC	Land6	1419	Eb1b00298	Promoter	1419	Eb1b00298	0.3293
chr1b	14379604	14380104	43.4748	0.935	0.9	5	KC	Land4	1971	Eb1b00299	Distal	1971	Eb1b00299	0.3892
chr1b	14381844	14382344	79.2641	0.947	0.926	5	IMC	Land1	267	Eb1b00299	Promoter	267	Eb1b00299	0.4032
chr1b	14383152	14383652	87.566	0.946	0.924	5	IMC	Land3	1575	Eb1b00299	Promoter	1575	Eb1b00299	0.4212
chr1b	14391028	14391528	4.04603	0.441	0.258	3	KC	Land6	2916	Eb1b00300	Distal	2916	Eb1b00300	0.2934
chr1b	14392443	14392943	4.69828	0.244	0.085	2	IMC	Land3	1501	Eb1b00300	Exonic	1501	Eb1b00300	0.4311
chr1b	14394194	14394694	4.75243	0.414	0.232	2	KC	Land3	248	Eb1b00300	Promoter	248	Eb1b00300	0.3593
chr1b	14395220	14395720	9.74502	0.882	0.821	5	KC	Land1	1274	Eb1b00300	Promoter	1274	Eb1b00300	0.3453
chr1b	14396323	14396823	5.76293	0.502	0.314	2	KC	Land3	2377	Eb1b00300	Distal	2377	Eb1b00300	0.3393
chr1b	14403086	14403586	3.79548	0.291	0.108	2	KC	Land3	9140	Eb1b00300	Distal	9140	Eb1b00300	0.3613
chr1b	14405233	14405733	5.91902	0.588	0.402	3	KC	Land6	11287	Eb1b00300	Distal	11287	Eb1b00300	0.4032
chr1b	14407784	14408284	4.75243	0.414	0.232	2	KC	Land3	13838	Eb1b00300	Distal	13838	Eb1b00300	0.3253
chr1b	14422715	14423215	4.95913	0.527	0.339	3	KC	Land6	22062	Eb1b00301	Distal	22062	Eb1b00301	0.3633
chr1b	14423456	14423956	70.5483	0.978	0.965	5	KC	Land6	21321	Eb1b00301	Distal	21321	Eb1b00301	0.3852
chr1b	14424080	14424580	2.44101	0.149	0.024	3	KC	Land1	20697	Eb1b00301	Distal	20697	Eb1b00301	0.3353
chr1b	14425596	14426096	19.251	0.763	0.652	3	KC	Land5	19181	Eb1b00301	Distal	19181	Eb1b00301	0.3333
chr1b	14426366	14426866	5.63305	0.381	0.195	2	KC	Land5	18411	Eb1b00301	Distal	18411	Eb1b00301	0.3154
chr1b	14428638	14429138	18.2089	0.675	0.577	4	IMC	Land6	16139	Eb1b00301	Distal	16139	Eb1b00301	0.3453
chr1b	14429165	14429665	3.82216	0.188	0.076	2	KC	Land5	15612	Eb1b00301	Distal	15612	Eb1b00301	0.3114
chr1b	14430360	14430860	4.75243	0.414	0.232	3	KC	Land3	14417	Eb1b00301	Distal	14417	Eb1b00301	0.3293
chr1b	14431401	14431901	4.04603	0.441	0.258	2	KC	Land6	13376	Eb1b00301	Distal	13376	Eb1b00301	0.3493
chr1b	14438254	14438754	7.53066	0.593	0.419	5	KC	Land4	6523	Eb1b00301	Intronic	6523	Eb1b00301	0.3653
chr1b	14441023	14441523	30.9532	0.915	0.871	5	KC	Land6	3754	Eb1b00301	Intronic	3754	Eb1b00301	0.4132
chr1b	14442263	14442763	5.78478	0.725	0.596	4	KC	Land1	2514	Eb1b00301	Exonic	2514	Eb1b00301	0.3433
chr1b	14444867	14445367	2.07618	0.054	0.009	2	KC	Land3	88	Eb1b00301	Promoter	88	Eb1b00301	0.3353
chr1b	14506909	14507409	4.47697	0.4	0.212	2	KC	Land4	333	Eb1b00302	Exonic	333	Eb1b00302	0.4411
chr1b	14507422	14507922	5.45074	0.484	0.293	2	KC	Land4	178	Eb1b00302	Promoter	178	Eb1b00302	0.2415
chr1b	14510690	14511190	7.53066	0.593	0.419	5	KC	Land4	3446	Eb1b00302	Distal	3446	Eb1b00302	0.3473
chr1b	14511666	14512166	2.69415	0.152	0.032	2	KC	Land4	4422	Eb1b00302	Distal	4422	Eb1b00302	0.3174
chr1b	14512288	14512788	155.941	0.983	0.975	5	IMC	Land3	5044	Eb1b00302	Distal	5044	Eb1b00302	0.3473
chr1b	14513272	14513772	16.079	0.821	0.735	4	KC	Land6	6028	Eb1b00302	Distal	6028	Eb1b00302	0.4172
chr1b	14607410	14607910	3.70466	0.165	0.063	2	IMC	Land5	26369	Eb1b00303	Intronic	26369	Eb1b00303	0.3054
chr1b	14630413	14630913	4.75243	0.414	0.232	2	KC	Land3	3366	Eb1b00303	Intronic	3366	Eb1b00303	0.3094
chr1b	14633920	14634420	85.8471	0.972	0.956	5	KC	Land5	139	Eb1b00303	Promoter	139	Eb1b00303	0.4611
chr1b	14635498	14635998	4.58551	0.596	0.437	4	KC	Land1	1717	Eb1b00303	Promoter	1717	Eb1b00303	0.4271
chr1b	14636015	14636515	1.54339	0.028	0.003	3	KC	Land1	2234	Eb1b00303	Distal	2234	Eb1b00303	0.3633
chr1b	14679946	14680446	4.95913	0.527	0.339	2	KC	Land6	80	Eb1b00304	Promoter	80	Eb1b00304	0.4351
chr1b	14684242	14684742	6.81908	0.565	0.379	3	KC	Land3	4214	Eb1b00304	Distal	4214	Eb1b00304	0.4371
chr1b	14685785	14686285	19.9196	0.857	0.789	5	KC	Land6	5757	Eb1b00304	Distal	5757	Eb1b00304	0.3852
chr1b	14686318	14686818	5.91902	0.588	0.402	2	KC	Land6	6290	Eb1b00304	Distal	6290	Eb1b00304	0.2794
chr1b	14687613	14688113	2.69415	0.152	0.032	2	KC	Land4	6808	Eb1b00305	Intronic	6808	Eb1b00305	0.3792
chr1b	14691446	14691946	38.7621	0.923	0.883	5	KC	Land4	2975	Eb1b00305	Intronic	2975	Eb1b00305	0.3194
chr1b	14691983	14692483	29.2311	0.897	0.843	3	KC	Land3	2438	Eb1b00305	Intronic	2438	Eb1b00305	0.3752
chr1b	14692999	14693499	4.95913	0.527	0.339	2	KC	Land6	1422	Eb1b00305	Intronic	1422	Eb1b00305	0.2575
chr1b	14693517	14694017	21.5113	0.732	0.648	5	IMC	Land5	904	Eb1b00305	Intronic	904	Eb1b00305	0.3453
chr1b	14694710	14695210	36.8805	0.926	0.889	5	KC	Land3	287	Eb1b00305	Promoter	287	Eb1b00305	0.3194
chr1b	14695322	14695822	31.1661	0.895	0.841	5	KC	Land4	899	Eb1b00305	Promoter	899	Eb1b00305	0.3333
chr1b	14697017	14697517	10.1403	0.73	0.612	4	KC	Land6	2594	Eb1b00305	Distal	2594	Eb1b00305	0.3273
chr1b	14710050	14710550	13.6276	0.791	0.686	4	KC	Land6	15627	Eb1b00305	Distal	15627	Eb1b00305	0.3114
chr1b	14745480	14745980	4.69828	0.244	0.085	2	IMC	Land3	22268	Eb1b00306	Distal	22268	Eb1b00306	0.3752
chr1b	14749802	14750302	8.47772	0.487	0.348	2	IMC	Land5	17946	Eb1b00306	Distal	17946	Eb1b00306	0.4212
chr1b	14750604	14751104	17.9317	0.677	0.583	5	IMC	Land4	17144	Eb1b00306	Distal	17144	Eb1b00306	0.3493
chr1b	14767792	14768292	5.90133	0.361	0.204	2	IMC	Land1	42	Eb1b00306	Promoter	42	Eb1b00306	0.3772
chr1b	14768334	14768834	17.3385	0.835	0.753	2	KC	Land6	584	Eb1b00306	Exonic	584	Eb1b00306	0.4411
chr1b	14774636	14775136	11.426	0.717	0.578	4	KC	Land3	2443	Eb1b00307	Intronic	2443	Eb1b00307	0.4251
chr1b	14775171	14775671	4.70451	0.293	0.124	4	KC	Land5	1908	Eb1b00307	Distal	1908	Eb1b00307	0.3393
chr1b	14777175	14777675	280.142	0.998	0.997	5	IMC	Land6	94	Eb1b00307	Promoter	94	Eb1b00307	0.4611
chr1b	14777895	14778395	3.70466	0.165	0.063	2	IMC	Land5	488	Eb1b00308	Promoter	488	Eb1b00308	0.3832
chr1b	14779179	14779679	3.79548	0.291	0.108	2	KC	Land3	1772	Eb1b00308	Exonic	1772	Eb1b00308	0.3932
chr1b	14781500	14782000	19.1965	0.694	0.603	5	IMC	Land4	4093	Eb1b00308	Distal	4093	Eb1b00308	0.3273
chr1b	14790418	14790918	6.6034	0.449	0.279	2	KC	Land5	4981	Eb1b00309	Distal	4981	Eb1b00309	0.2834
chr1b	14791609	14792109	73.699	0.975	0.961	5	KC	Land4	3790	Eb1b00309	Distal	3790	Eb1b00309	0.4132
chr1b	14795885	14796385	15.2031	0.783	0.679	4	KC	Land3	484	Eb1b00309	Distal	484	Eb1b00309	0.3832
chr1b	14801423	14801923	91.6543	0.984	0.974	5	KC	Land4	6022	Eb1b00309	Distal	6022	Eb1b00309	0.3493
chr1b	14802226	14802726	7.95311	0.472	0.329	2	IMC	Land1	6825	Eb1b00309	Distal	6825	Eb1b00309	0.3653
chr1b	14815674	14816174	9.05304	0.655	0.504	3	KC	Land3	20273	Eb1b00309	Distal	20273	Eb1b00309	0.3633
chr1b	14816525	14817025	59.4417	0.905	0.869	5	IMC	Land6	21124	Eb1b00309	Distal	21124	Eb1b00309	0.3234
chr1b	14817145	14817645	8.66065	0.471	0.316	3	IMC	Land3	21744	Eb1b00309	Distal	21744	Eb1b00309	0.3413
chr1b	14818446	14818946	10.9254	0.694	0.553	4	KC	Land4	23045	Eb1b00309	Distal	23045	Eb1b00309	0.2834
chr1b	14819245	14819745	16.6866	0.658	0.56	4	IMC	Land4	23844	Eb1b00309	Distal	23844	Eb1b00309	0.3234
chr1b	14826340	14826840	4.75243	0.414	0.232	2	KC	Land3	18715	Eb1b00310	Distal	18715	Eb1b00310	0.3992
chr1b	14827719	14828219	3.55623	0.284	0.09	2	KC	Land4	17336	Eb1b00310	Distal	17336	Eb1b00310	0.3733
chr1b	14842604	14843104	2.38909	0.17	0.059	3	KC	Land6	2451	Eb1b00310	Distal	2451	Eb1b00310	0.3174
chr1b	14843183	14843683	10.9254	0.694	0.553	2	KC	Land4	1872	Eb1b00310	Promoter	1872	Eb1b00310	0.2914
chr1b	14843971	14844471	21.7825	0.723	0.639	5	IMC	Land4	1084	Eb1b00310	Promoter	1084	Eb1b00310	0.3932
chr1b	14845059	14845559	8.62891	0.632	0.471	4	KC	Land4	2	Eb1b00310	Promoter	2	Eb1b00310	0.4092
chr1b	14846472	14846972	6.90876	0.422	0.261	3	IMC	Land1	1415	Eb1b00310	Exonic	1415	Eb1b00310	0.3892
chr1b	14849828	14850328	10.8425	0.538	0.399	4	IMC	Land3	4771	Eb1b00310	Distal	4771	Eb1b00310	0.2715
chr1b	14851929	14852429	68.8519	0.977	0.963	5	KC	Land6	6872	Eb1b00310	Distal	6872	Eb1b00310	0.3892
chr1b	14866235	14866735	95.9992	0.988	0.98	5	KC	Land3	491	Eb1b00311	Distal	491	Eb1b00311	0.4212
chr1b	14867274	14867774	19.2686	0.688	0.593	5	IMC	Land3	546	Eb1b00311	Promoter	546	Eb1b00311	0.2954
chr1b	14867852	14868352	58.9374	0.903	0.867	5	IMC	Land3	1124	Eb1b00311	Promoter	1124	Eb1b00311	0.3333
chr1b	14868707	14869207	33.7777	0.916	0.873	4	KC	Land3	1979	Eb1b00311	Promoter	1979	Eb1b00311	0.3493
chr1b	14869727	14870227	9.72803	0.583	0.389	2	KC	Land5	2999	Eb1b00311	Distal	2999	Eb1b00311	0.3453
chr1b	14871308	14871808	7.61122	0.502	0.314	2	KC	Land5	4580	Eb1b00311	Distal	4580	Eb1b00311	0.3772
chr1b	14881092	14881592	39.8424	0.94	0.909	5	KC	Land6	16	Eb1b00312	Promoter	16	Eb1b00312	0.4531
chr1b	14887429	14887929	2.38909	0.17	0.059	2	KC	Land6	6319	Eb1b00312	Intronic	6319	Eb1b00312	0.3633
chr1b	14888745	14889245	13.3025	0.592	0.475	5	IMC	Land6	7635	Eb1b00312	Distal	7635	Eb1b00312	0.3253
chr1b	14889699	14890199	4.95913	0.527	0.339	2	KC	Land6	8589	Eb1b00312	Distal	8589	Eb1b00312	0.3253
chr1b	14919628	14920128	4.93534	0.281	0.139	2	IMC	Land1	7747	Eb1b00313	Distal	7747	Eb1b00313	0.4451
chr1b	14929084	14929584	11.1603	0.905	0.859	3	KC	Land1	1707	Eb1b00313	Promoter	1707	Eb1b00313	0.4671
chr1b	14931921	14932421	6.46999	0.545	0.359	3	KC	Land4	166	Eb1b00314	Promoter	166	Eb1b00314	0.3892
chr1b	14939597	14940097	7.05102	0.801	0.704	2	KC	Land1	406	Eb1b00316	Exonic	406	Eb1b00316	0.477
chr1b	14940290	14940790	3.82216	0.188	0.076	3	KC	Land5	285	Eb1b00316	Promoter	285	Eb1b00316	0.4132
chr1b	14947974	14948474	12.658	0.742	0.628	4	KC	Land3	4505	Eb1b00317	Distal	4505	Eb1b00317	0.2934
chr1b	14948720	14949220	6.81908	0.565	0.379	4	KC	Land3	3759	Eb1b00317	Distal	3759	Eb1b00317	0.3513
chr1b	14954321	14954821	40.321	0.927	0.891	5	KC	Land4	316	Eb1b00318	Promoter	316	Eb1b00318	0.4092
chr1b	14956491	14956991	2.38909	0.17	0.059	2	KC	Land6	1612	Eb1b00319	Distal	1612	Eb1b00319	0.3333
chr1b	14957002	14957502	3.18719	0.316	0.148	2	KC	Land6	2123	Eb1b00319	Distal	2123	Eb1b00319	0.3154
chr1b	14966658	14967158	3.4681	0.378	0.177	2	KC	Land1	2683	Eb1b00320	Intronic	2683	Eb1b00320	0.3393
chr1b	14969272	14969772	50.8189	0.887	0.848	5	IMC	Land4	69	Eb1b00320	Promoter	69	Eb1b00320	0.4471
chr1b	14970402	14970902	6.60486	0.382	0.225	2	IMC	Land3	1059	Eb1b00320	Promoter	1059	Eb1b00320	0.4551
chr1b	14978973	14979473	7.95989	0.672	0.53	2	KC	Land6	9630	Eb1b00320	Distal	9630	Eb1b00320	0.523
chr1b	15005058	15005558	67.6843	0.921	0.891	5	IMC	Land6	30	Eb1b00321	Promoter	30	Eb1b00321	0.4012
chr1b	15011580	15012080	4.57649	0.257	0.125	3	IMC	Land5	349	Eb1b00323	Promoter	349	Eb1b00323	0.505
chr1b	15022113	15022613	4.47697	0.4	0.212	2	KC	Land4	737	Eb1b00324	Promoter	737	Eb1b00324	0.5429
chr1b	15023368	15023868	9.03423	0.703	0.564	3	KC	Land6	1992	Eb1b00324	Promoter	1992	Eb1b00324	0.3653
chr1b	15040261	15040761	49.256	0.882	0.841	5	IMC	Land4	18885	Eb1b00324	Distal	18885	Eb1b00324	0.3992
chr1b	15043989	15044489	5.59983	0.327	0.175	3	IMC	Land4	22613	Eb1b00324	Distal	22613	Eb1b00324	0.3513
chr1b	15046039	15046539	4.47697	0.4	0.212	2	KC	Land4	24663	Eb1b00324	Distal	24663	Eb1b00324	0.2615
chr1b	15085471	15085971	9.74502	0.882	0.821	4	KC	Land1	593	Eb1b00325	Promoter	593	Eb1b00325	0.3234
chr1b	15085988	15086488	12.6136	0.923	0.883	4	KC	Land1	76	Eb1b00325	Promoter	76	Eb1b00325	0.3453
chr1b	15086845	15087345	11.2754	0.753	0.64	3	KC	Land6	779	Eb1b00325	Intronic	779	Eb1b00325	0.3693
chr1b	15091948	15092448	16.079	0.821	0.735	5	KC	Land6	2655	Eb1b00326	Distal	2655	Eb1b00326	0.2954
chr1b	15093720	15094220	6.6034	0.449	0.279	2	KC	Land5	883	Eb1b00326	Promoter	883	Eb1b00326	0.3413
chr1b	15102017	15102517	5.78478	0.725	0.596	4	KC	Land1	7412	Eb1b00326	Distal	7412	Eb1b00326	0.3333
chr1b	15104868	15105368	3.78519	0.16	0.051	2	IMC	Land4	10263	Eb1b00326	Distal	10263	Eb1b00326	0.3772
chr1b	15134782	15135282	4.47697	0.4	0.212	2	KC	Land4	16094	Eb1b00327	Distal	16094	Eb1b00327	0.3852
chr1b	15156262	15156762	27.7461	0.89	0.835	5	KC	Land3	37574	Eb1b00327	Distal	37574	Eb1b00327	0.3972
chr1b	15157350	15157850	4.01585	0.184	0.074	2	IMC	Land1	38662	Eb1b00327	Distal	38662	Eb1b00327	0.2934
chr1b	15158276	15158776	9.74502	0.882	0.821	5	KC	Land1	39588	Eb1b00327	Distal	39588	Eb1b00327	0.3493
chr1b	15158787	15159287	15.5236	0.635	0.525	4	IMC	Land3	40099	Eb1b00327	Distal	40099	Eb1b00327	0.3074
chr1b	15199995	15200495	14.3175	0.614	0.498	4	IMC	Land3	2191	Eb1b00328	Distal	2191	Eb1b00328	0.3034
chr1b	15202253	15202753	5.78478	0.725	0.596	2	KC	Land1	65	Eb1b00328	Promoter	65	Eb1b00328	0.3972
chr1b	15204699	15205199	9.73688	0.507	0.361	4	IMC	Land3	2511	Eb1b00328	Intronic	2511	Eb1b00328	0.3313
chr1b	15210947	15211447	8.62005	0.474	0.338	5	IMC	Land4	8759	Eb1b00328	Exonic	8759	Eb1b00328	0.3293
chr1b	15219821	15220321	31.455	0.798	0.73	5	IMC	Land3	29	Eb1b00329	Promoter	29	Eb1b00329	0.4391
chr1b	15223772	15224272	4.04603	0.441	0.258	2	KC	Land6	3920	Eb1b00329	Distal	3920	Eb1b00329	0.3293
chr1b	15234266	15234766	38.3294	0.937	0.904	5	KC	Land6	1274	Eb1b00330	Promoter	1274	Eb1b00330	0.3653
chr1b	15235404	15235904	79.0096	0.978	0.965	5	KC	Land4	136	Eb1b00330	Promoter	136	Eb1b00330	0.3653
chr1b	15236205	15236705	2.38909	0.17	0.059	3	KC	Land6	663	Eb1b00330	Intronic	663	Eb1b00330	0.2994
chr1b	15238749	15239249	3.18719	0.316	0.148	2	KC	Land6	3207	Eb1b00330	Exonic	3207	Eb1b00330	0.3613
chr1b	15240013	15240513	6.6034	0.449	0.279	4	KC	Land5	4471	Eb1b00330	Distal	4471	Eb1b00330	0.3533
chr1b	15244487	15244987	6.4522	0.398	0.25	2	IMC	Land5	1180	Eb1b00331	Promoter	1180	Eb1b00331	0.2934
chr1b	15245365	15245865	19.9196	0.857	0.789	4	KC	Land6	302	Eb1b00331	Promoter	302	Eb1b00331	0.2874
chr1b	15246619	15247119	14.8417	0.807	0.718	4	KC	Land6	950	Eb1b00331	Exonic	950	Eb1b00331	0.3772
chr1b	15250828	15251328	2.69415	0.152	0.032	2	KC	Land4	4930	Eb1b00332	Intronic	4930	Eb1b00332	0.3473
chr1b	15255629	15256129	24.4385	0.749	0.673	5	IMC	Land4	129	Eb1b00332	Promoter	129	Eb1b00332	0.3154
chr1b	15272895	15273395	4.78196	0.246	0.097	2	IMC	Land6	3573	Eb1b00333	Distal	3573	Eb1b00333	0.491
chr1b	15274320	15274820	4.47697	0.4	0.212	4	KC	Land4	2148	Eb1b00333	Distal	2148	Eb1b00333	0.3074
chr1b	15275073	15275573	26.6946	0.898	0.846	5	KC	Land6	1395	Eb1b00333	Promoter	1395	Eb1b00333	0.4172
chr1b	15276436	15276936	11.2754	0.753	0.64	5	KC	Land6	32	Eb1b00333	Promoter	32	Eb1b00333	0.3772
chr1b	15286324	15286824	3.79548	0.291	0.108	3	KC	Land3	1543	Eb1b00334	Promoter	1543	Eb1b00334	0.3034
chr1b	15322056	15322556	4.95913	0.527	0.339	3	KC	Land6	3196	Eb1b00335	Distal	3196	Eb1b00335	0.3852
chr1b	15327860	15328360	11.426	0.717	0.578	3	KC	Land3	1491	Eb1b00336	Promoter	1491	Eb1b00336	0.3234
chr1b	15328741	15329241	3.18719	0.316	0.148	2	KC	Land6	2372	Eb1b00336	Distal	2372	Eb1b00336	0.3453
chr1b	15329630	15330130	3.14923	0.091	0.028	2	IMC	Land1	3261	Eb1b00336	Distal	3261	Eb1b00336	0.3693
chr1b	15341899	15342399	15.2491	0.65	0.541	4	IMC	Land5	15530	Eb1b00336	Distal	15530	Eb1b00336	0.3533
chr1b	15358047	15358547	14.103	0.937	0.904	5	KC	Land1	31678	Eb1b00336	Distal	31678	Eb1b00336	0.3693
chr1b	15367979	15368479	3.18719	0.316	0.148	2	KC	Land6	41610	Eb1b00336	Intronic	41610	Eb1b00336	0.3074
chr1b	15371420	15371920	9.76135	0.665	0.513	3	KC	Land4	45051	Eb1b00336	Intronic	45051	Eb1b00336	0.3693
chr1b	15373460	15373960	8.78691	0.471	0.316	2	IMC	Land6	47091	Eb1b00336	Intronic	47091	Eb1b00336	0.4052
chr1b	15374439	15374939	32.4018	0.92	0.877	4	KC	Land6	48070	Eb1b00336	Intronic	48070	Eb1b00336	0.3593
chr1b	15404576	15405076	16.6866	0.658	0.56	5	IMC	Land4	29070	Eb1b00338	Intronic	29070	Eb1b00338	0.4531
chr1b	15405371	15405871	20.4803	0.709	0.62	5	IMC	Land4	28275	Eb1b00338	Intronic	28275	Eb1b00338	0.3673
chr1b	15436628	15437128	6.6034	0.449	0.279	3	KC	Land5	1693	Eb1b00337	Intronic	1693	Eb1b00337	0.4132
chr1b	15438339	15438839	14.3175	0.614	0.498	5	IMC	Land3	16	Eb1b00337	Promoter	16	Eb1b00337	0.3972
chr1b	15463789	15464289	11.9253	0.568	0.448	3	IMC	Land4	25466	Eb1b00337	Distal	25466	Eb1b00337	0.3214
chr1b	15484190	15484690	18.9487	0.703	0.608	2	IMC	Land5	45867	Eb1b00337	Distal	45867	Eb1b00337	0.4052
chr1b	15486821	15487321	6.81908	0.565	0.379	2	KC	Land3	48498	Eb1b00337	Distal	48498	Eb1b00337	0.3852
chr1b	15491508	15492008	20.5791	0.843	0.76	5	KC	Land3	53185	Eb1b00337	Distal	53185	Eb1b00337	0.4271
chr1b	15572305	15572805	7.95311	0.472	0.329	3	IMC	Land1	9519	Eb1b00340	Distal	9519	Eb1b00340	0.3413
chr1b	15579643	15580143	14.8417	0.807	0.718	4	KC	Land6	2181	Eb1b00340	Distal	2181	Eb1b00340	0.3034
chr1b	15580144	15580644	38.7621	0.923	0.883	3	KC	Land4	1680	Eb1b00340	Promoter	1680	Eb1b00340	0.3393
chr1b	15580980	15581480	23.9331	0.883	0.828	5	KC	Land6	844	Eb1b00340	Promoter	844	Eb1b00340	0.3673
chr1b	15581794	15582294	4.95913	0.527	0.339	3	KC	Land6	30	Eb1b00340	Promoter	30	Eb1b00340	0.3293
chr1b	15589038	15589538	10.9254	0.694	0.553	4	KC	Land4	5017	Eb1b00341	Intronic	5017	Eb1b00341	0.3553
chr1b	15589995	15590495	11.1603	0.905	0.859	5	KC	Land1	4060	Eb1b00341	Distal	4060	Eb1b00341	0.3114
chr1b	15590510	15591010	9.03423	0.703	0.564	4	KC	Land6	3545	Eb1b00341	Distal	3545	Eb1b00341	0.4112
chr1b	15594665	15595165	5.76293	0.502	0.314	3	KC	Land3	608	Eb1b00341	Distal	608	Eb1b00341	0.4271
chr1b	15604378	15604878	3.82216	0.188	0.076	2	KC	Land5	10321	Eb1b00341	Distal	10321	Eb1b00341	0.2754
chr1b	15630818	15631318	7.95311	0.472	0.329	3	IMC	Land1	2753	Eb1b00343	Distal	2753	Eb1b00343	0.3872
chr1b	15656755	15657255	4.75243	0.414	0.232	3	KC	Land3	7579	Eb1b00345	Distal	7579	Eb1b00345	0.3653
chr1b	15659437	15659937	25.3057	0.891	0.838	4	KC	Land6	4897	Eb1b00345	Distal	4897	Eb1b00345	0.3433
chr1b	15660384	15660884	20.5791	0.843	0.76	4	KC	Land3	3950	Eb1b00345	Distal	3950	Eb1b00345	0.3214
chr1b	15663893	15664393	44.9769	0.997	0.995	5	KC	Land1	441	Eb1b00345	Promoter	441	Eb1b00345	0.4192
chr1b	15664687	15665187	7.73153	0.43	0.275	2	IMC	Land6	351	Eb1b00345	Exonic	351	Eb1b00345	0.4591
chr1b	15665454	15665954	3.88373	0.158	0.042	3	IMC	Land6	1118	Eb1b00345	Intronic	1118	Eb1b00345	0.3633
chr1b	15675869	15676369	19.9196	0.857	0.789	5	KC	Land6	4412	Eb1b00346	Distal	4412	Eb1b00346	0.4032
chr1b	15682984	15683484	6.6034	0.449	0.279	3	KC	Land5	2701	Eb1b00346	Distal	2701	Eb1b00346	0.3194
chr1b	15691532	15692032	9.53889	0.522	0.39	4	IMC	Land5	11249	Eb1b00346	Distal	11249	Eb1b00346	0.3174
chr1b	15717270	15717770	9.05304	0.655	0.504	4	KC	Land3	9	Eb1b00347	Promoter	9	Eb1b00347	0.4192
chr1b	15718577	15719077	103.267	0.963	0.948	5	IMC	Land4	1316	Eb1b00347	Promoter	1316	Eb1b00347	0.4012
chr1b	15719612	15720112	19.1965	0.694	0.603	5	IMC	Land4	2351	Eb1b00347	Distal	2351	Eb1b00347	0.3034
chr1b	15724890	15725390	9.03423	0.703	0.564	4	KC	Land6	331	Eb1b00348	Promoter	331	Eb1b00348	0.3633
chr1b	15728455	15728955	4.57649	0.257	0.125	2	IMC	Land5	3232	Eb1b00348	Distal	3232	Eb1b00348	0.3413
chr1b	15729950	15730450	7.05102	0.801	0.704	4	KC	Land1	4727	Eb1b00348	Distal	4727	Eb1b00348	0.4351
chr1b	15731902	15732402	10.7957	0.54	0.413	4	IMC	Land4	6420	Eb1b00349	Distal	6420	Eb1b00349	0.3772
chr1b	15732820	15733320	4.47697	0.4	0.212	2	KC	Land4	5502	Eb1b00349	Distal	5502	Eb1b00349	0.3413
chr1b	15733413	15733913	6.6034	0.449	0.279	2	KC	Land5	4909	Eb1b00349	Distal	4909	Eb1b00349	0.3772
chr1b	15733965	15734465	7.91742	0.615	0.455	3	KC	Land3	4357	Eb1b00349	Distal	4357	Eb1b00349	0.3513
chr1b	15735569	15736069	5.59983	0.327	0.175	2	IMC	Land4	2753	Eb1b00349	Intronic	2753	Eb1b00349	0.3673
chr1b	15737126	15737626	6.4522	0.398	0.25	3	IMC	Land5	1196	Eb1b00349	Exonic	1196	Eb1b00349	0.3393
chr1b	15737631	15738131	3.88373	0.158	0.042	3	IMC	Land6	691	Eb1b00349	Intronic	691	Eb1b00349	0.3533
chr1b	15738408	15738908	67.1634	0.976	0.962	5	KC	Land6	84	Eb1b00349	Promoter	84	Eb1b00349	0.4112
chr1b	15740110	15740610	15.5236	0.635	0.525	5	IMC	Land3	1786	Eb1b00349	Promoter	1786	Eb1b00349	0.3733
chr1b	15747309	15747809	6.90876	0.422	0.261	2	IMC	Land1	8985	Eb1b00349	Distal	8985	Eb1b00349	0.3373
chr1b	15747957	15748457	65.4766	0.953	0.928	5	KC	Land5	8903	Eb1b00350	Distal	8903	Eb1b00350	0.3473
chr1b	15756769	15757269	4.95913	0.527	0.339	4	KC	Land6	91	Eb1b00350	Promoter	91	Eb1b00350	0.4192
chr1b	15766707	15767207	17.8469	0.816	0.729	5	KC	Land3	1037	Eb1b00351	Promoter	1037	Eb1b00351	0.3433
chr1b	15776693	15777193	3.18719	0.316	0.148	4	KC	Land6	538	Eb1b00352	Promoter	538	Eb1b00352	0.525
chr1b	15781562	15782062	3.81079	0.155	0.034	2	IMC	Land3	4329	Eb1b00352	Exonic	4329	Eb1b00352	0.3453
chr1b	15782478	15782978	27.1594	0.772	0.702	5	IMC	Land4	3732	Eb1b00353	Exonic	3732	Eb1b00353	0.4311
chr1b	15783474	15783974	17.6952	0.687	0.588	5	IMC	Land5	2736	Eb1b00353	Exonic	2736	Eb1b00353	0.3832
chr1b	15785175	15785675	4.58551	0.596	0.437	3	KC	Land1	1035	Eb1b00353	Intronic	1035	Eb1b00353	0.3413
chr1b	15786157	15786657	44.4511	0.95	0.924	5	KC	Land6	53	Eb1b00353	Promoter	53	Eb1b00353	0.4112
chr1b	15829758	15830258	26.6946	0.898	0.846	4	KC	Land6	7379	Eb1b00354	Distal	7379	Eb1b00354	0.3313
chr1b	15830951	15831451	18.6469	0.71	0.624	5	IMC	Land1	6186	Eb1b00354	Distal	6186	Eb1b00354	0.4371
chr1b	15833712	15834212	73.8253	0.93	0.903	5	IMC	Land3	3425	Eb1b00354	Distal	3425	Eb1b00354	0.3772
chr1b	15834423	15834923	5.63086	0.321	0.151	3	IMC	Land3	2714	Eb1b00354	Exonic	2714	Eb1b00354	0.3852
chr1b	15835293	15835793	38.1956	0.847	0.795	5	IMC	Land5	1844	Eb1b00354	Intronic	1844	Eb1b00354	0.3253
chr1b	15837192	15837692	7.61562	0.43	0.275	2	IMC	Land3	53	Eb1b00354	Promoter	53	Eb1b00354	0.3413
chr1b	15838628	15839128	4.78196	0.246	0.097	2	IMC	Land6	1489	Eb1b00354	Promoter	1489	Eb1b00354	0.3293
chr1b	15839319	15839819	11.747	0.581	0.461	5	IMC	Land5	2180	Eb1b00354	Distal	2180	Eb1b00354	0.3293
chr1b	15846756	15847256	5.45074	0.484	0.293	2	KC	Land4	9617	Eb1b00354	Distal	9617	Eb1b00354	0.3493
chr1b	15853147	15853647	38.6093	0.842	0.788	5	IMC	Land4	15248	Eb1b00355	Distal	15248	Eb1b00355	0.3513
chr1b	15863959	15864459	21.5113	0.732	0.648	5	IMC	Land5	4436	Eb1b00355	Distal	4436	Eb1b00355	0.3493
chr1b	15864867	15865367	8.66065	0.471	0.316	3	IMC	Land3	3528	Eb1b00355	Distal	3528	Eb1b00355	0.3852
chr1b	15865392	15865892	3.70466	0.165	0.063	2	IMC	Land5	3003	Eb1b00355	Exonic	3003	Eb1b00355	0.3393
chr1b	15871285	15871785	5.63305	0.381	0.195	2	KC	Land5	2888	Eb1b00355	Distal	2888	Eb1b00355	0.3912
chr1b	15876746	15877246	3.82216	0.188	0.076	2	KC	Land5	3614	Eb1b00356	Distal	3614	Eb1b00356	0.4491
chr1b	15877840	15878340	6.46999	0.545	0.359	3	KC	Land4	2520	Eb1b00356	Distal	2520	Eb1b00356	0.3094
chr1b	15878358	15878858	12.1188	0.719	0.585	3	KC	Land4	2002	Eb1b00356	Distal	2002	Eb1b00356	0.2834
chr1b	15879115	15879615	7.61122	0.502	0.314	3	KC	Land5	1245	Eb1b00356	Distal	1245	Eb1b00356	0.3353
chr1b	15880367	15880867	5.63086	0.321	0.151	3	IMC	Land3	5	Eb1b00356	Promoter	5	Eb1b00356	0.4291
chr1b	15881341	15881841	5.63305	0.381	0.195	2	KC	Land5	979	Eb1b00356	Promoter	979	Eb1b00356	0.3932
chr1b	15884307	15884807	108.68	0.967	0.953	5	IMC	Land4	1047	Eb1b00357	Promoter	1047	Eb1b00357	0.3972
chr1b	15884999	15885499	8.65375	0.546	0.369	2	KC	Land5	1739	Eb1b00357	Promoter	1739	Eb1b00357	0.2894
chr1b	15886796	15887296	6.60486	0.382	0.225	3	IMC	Land3	3536	Eb1b00357	Distal	3536	Eb1b00357	0.3373
chr1b	15888736	15889236	60.3923	0.91	0.876	5	IMC	Land4	5476	Eb1b00357	Distal	5476	Eb1b00357	0.3713
chr1b	15889281	15889781	43.4748	0.935	0.9	4	KC	Land4	6021	Eb1b00357	Distal	6021	Eb1b00357	0.3273
chr1b	15890208	15890708	3.82216	0.188	0.076	2	KC	Land5	6948	Eb1b00357	Distal	6948	Eb1b00357	0.2595
chr1b	15904169	15904669	16.7514	0.654	0.549	5	IMC	Land3	20909	Eb1b00357	Distal	20909	Eb1b00357	0.3892
chr1b	15918275	15918775	32.412	0.817	0.756	5	IMC	Land5	25223	Eb1b00358	Distal	25223	Eb1b00358	0.3393
chr1b	15923129	15923629	4.04603	0.441	0.258	2	KC	Land6	20369	Eb1b00358	Distal	20369	Eb1b00358	0.3812
chr1b	15925589	15926089	7.53066	0.593	0.419	4	KC	Land4	17909	Eb1b00358	Distal	17909	Eb1b00358	0.2695
chr1b	15927331	15927831	71.9438	0.973	0.957	5	KC	Land4	16167	Eb1b00358	Distal	16167	Eb1b00358	0.4012
chr1b	15927939	15928439	11.9253	0.568	0.448	3	IMC	Land4	15559	Eb1b00358	Distal	15559	Eb1b00358	0.3194
chr1b	15932575	15933075	25.3057	0.891	0.838	5	KC	Land6	10923	Eb1b00358	Distal	10923	Eb1b00358	0.2994
chr1b	15942920	15943420	17.3385	0.835	0.753	4	KC	Land6	578	Eb1b00358	Promoter	578	Eb1b00358	0.3553
chr1b	15943561	15944061	12.4383	0.773	0.664	3	KC	Land6	61	Eb1b00358	Promoter	61	Eb1b00358	0.4371
chr1b	15945047	15945547	10.9254	0.694	0.553	5	KC	Land4	1547	Eb1b00358	Intronic	1547	Eb1b00358	0.3154
chr1b	15946083	15946583	3.18719	0.316	0.148	4	KC	Land6	2583	Eb1b00358	Exonic	2583	Eb1b00358	0.4192
chr1b	15947201	15947701	14.8417	0.807	0.718	4	KC	Land6	3701	Eb1b00358	Exonic	3701	Eb1b00358	0.3553
chr1b	15947961	15948461	34.2175	0.819	0.759	5	IMC	Land4	4461	Eb1b00358	Distal	4461	Eb1b00358	0.3234
chr1b	15948482	15948982	81.2159	0.983	0.973	5	KC	Land3	4982	Eb1b00358	Distal	4982	Eb1b00358	0.3174
chr1b	15951465	15951965	19.8082	0.823	0.74	2	KC	Land4	5871	Eb1b00359	Distal	5871	Eb1b00359	0.3253
chr1b	15953542	15954042	3.82216	0.188	0.076	2	KC	Land5	3794	Eb1b00359	Distal	3794	Eb1b00359	0.2475
chr1b	15954437	15954937	53.203	0.953	0.928	5	KC	Land4	2899	Eb1b00359	Distal	2899	Eb1b00359	0.3593
chr1b	15956140	15956640	7.95989	0.672	0.53	5	KC	Land6	1196	Eb1b00359	Promoter	1196	Eb1b00359	0.3273
chr1b	15956655	15957155	16.079	0.821	0.735	4	KC	Land6	681	Eb1b00359	Promoter	681	Eb1b00359	0.3054
chr1b	15957269	15957769	11.426	0.717	0.578	4	KC	Land3	67	Eb1b00359	Promoter	67	Eb1b00359	0.3653
chr1b	15957934	15958434	4.58551	0.596	0.437	3	KC	Land1	596	Eb1b00359	Intronic	596	Eb1b00359	0.3553
chr1b	15958486	15958986	3.18719	0.316	0.148	3	KC	Land6	1148	Eb1b00359	Intronic	1148	Eb1b00359	0.3792
chr1b	15959187	15959687	2.07618	0.054	0.009	2	KC	Land3	1849	Eb1b00359	Intronic	1849	Eb1b00359	0.3034
chr1b	15959752	15960252	33.7777	0.916	0.873	4	KC	Land3	2414	Eb1b00359	Distal	2414	Eb1b00359	0.3473
chr1b	15960800	15961300	5.63305	0.381	0.195	2	KC	Land5	3462	Eb1b00359	Distal	3462	Eb1b00359	0.3114
chr1b	15961623	15962123	12.658	0.742	0.628	4	KC	Land3	4285	Eb1b00359	Distal	4285	Eb1b00359	0.3553
chr1b	15964057	15964557	15.5236	0.635	0.525	5	IMC	Land3	6719	Eb1b00359	Distal	6719	Eb1b00359	0.3573
chr1b	15984373	15984873	5.63086	0.321	0.151	2	IMC	Land3	7165	Eb1b00360	Distal	7165	Eb1b00360	0.3453
chr1b	15987756	15988256	30.0396	0.789	0.718	4	IMC	Land3	3782	Eb1b00360	Distal	3782	Eb1b00360	0.3513
chr1b	15989164	15989664	13.1344	0.591	0.469	5	IMC	Land3	2374	Eb1b00360	Distal	2374	Eb1b00360	0.3872
chr1b	15991658	15992158	8.47772	0.487	0.348	3	IMC	Land5	118	Eb1b00360	Promoter	118	Eb1b00360	0.3593
chr1b	15993175	15993675	22.1014	0.721	0.635	4	IMC	Land6	1635	Eb1b00360	Promoter	1635	Eb1b00360	0.3533
chr1b	15993877	15994377	5.49368	0.336	0.19	2	IMC	Land5	2337	Eb1b00360	Distal	2337	Eb1b00360	0.2715
chr1b	15997971	15998471	6.90876	0.422	0.261	3	IMC	Land1	6431	Eb1b00360	Distal	6431	Eb1b00360	0.3932
chr1b	16006439	16006939	22.543	0.846	0.768	4	KC	Land4	537	Eb1b00361	Promoter	537	Eb1b00361	0.4411
chr1b	16028434	16028934	1.66578	0.06	0.014	2	KC	Land6	16	Eb1b00364	Promoter	16	Eb1b00364	0.3134
chr1b	16029492	16029992	44.4511	0.95	0.924	5	KC	Land6	1040	Eb1b00364	Promoter	1040	Eb1b00364	0.3313
chr1b	16030480	16030980	17.175	0.957	0.933	5	KC	Land1	2028	Eb1b00364	Distal	2028	Eb1b00364	0.3912
chr1b	16033658	16034158	77.017	0.939	0.914	5	IMC	Land4	805	Eb1b00365	Promoter	805	Eb1b00365	0.4271
chr1b	16034502	16035002	15.4625	0.639	0.535	4	IMC	Land4	1649	Eb1b00365	Promoter	1649	Eb1b00365	0.3513
chr1b	16039422	16039922	61.588	0.964	0.944	4	KC	Land4	53	Eb1b00366	Promoter	53	Eb1b00366	0.3952
chr1b	16042473	16042973	5.78478	0.725	0.596	3	KC	Land1	2996	Eb1b00366	Intronic	2996	Eb1b00366	0.3553
chr1b	16091843	16092343	11.2754	0.753	0.64	2	KC	Land6	24002	Eb1b00367	Distal	24002	Eb1b00367	0.3154
chr1b	16092516	16093016	297.381	0.998	0.997	5	IMC	Land6	23329	Eb1b00367	Distal	23329	Eb1b00367	0.4112
chr1b	16093199	16093699	86.1577	0.986	0.977	5	KC	Land6	22646	Eb1b00367	Distal	22646	Eb1b00367	0.3253
chr1b	16094284	16094784	77.5912	0.981	0.969	5	KC	Land3	21561	Eb1b00367	Distal	21561	Eb1b00367	0.4032
chr1b	16102220	16102720	6.46999	0.545	0.359	3	KC	Land4	13625	Eb1b00367	Distal	13625	Eb1b00367	0.3154
chr1b	16104590	16105090	16.4616	0.669	0.565	2	IMC	Land5	11255	Eb1b00367	Distal	11255	Eb1b00367	0.3373
chr1b	16106934	16107434	4.95913	0.527	0.339	3	KC	Land6	8911	Eb1b00367	Distal	8911	Eb1b00367	0.3812
chr1b	16110628	16111128	10.832	0.616	0.463	4	KC	Land5	5217	Eb1b00367	Distal	5217	Eb1b00367	0.3792
chr1b	16111254	16111754	5.63305	0.381	0.195	3	KC	Land5	4591	Eb1b00367	Distal	4591	Eb1b00367	0.3653
chr1b	16113217	16113717	12.658	0.742	0.628	4	KC	Land3	2628	Eb1b00367	Distal	2628	Eb1b00367	0.3713
chr1b	16114201	16114701	24.5051	0.814	0.726	5	KC	Land5	1644	Eb1b00367	Distal	1644	Eb1b00367	0.3573
chr1b	16123498	16123998	14.3032	0.692	0.548	3	KC	Land5	7651	Eb1b00367	Distal	7651	Eb1b00367	0.3433
chr1b	16124472	16124972	53.203	0.953	0.928	5	KC	Land4	7163	Eb1b00368	Distal	7163	Eb1b00368	0.3792
chr1b	16125051	16125551	2.69415	0.152	0.032	2	KC	Land4	6584	Eb1b00368	Distal	6584	Eb1b00368	0.3074
chr1b	16125868	16126368	35.2789	0.833	0.776	5	IMC	Land5	5767	Eb1b00368	Intronic	5767	Eb1b00368	0.3653
chr1b	16127431	16127931	3.4681	0.378	0.177	2	KC	Land1	4204	Eb1b00368	Intronic	4204	Eb1b00368	0.3673
chr1b	16131800	16132300	150.214	0.993	0.988	5	KC	Land5	163	Eb1b00368	Promoter	163	Eb1b00368	0.4052
chr1b	16146035	16146535	8.37346	0.849	0.776	5	KC	Land1	129	Eb1b00369	Exonic	129	Eb1b00369	0.4631
chr1b	16146613	16147113	3.88373	0.158	0.042	2	IMC	Land6	707	Eb1b00369	Promoter	707	Eb1b00369	0.3333
chr1b	16147241	16147741	4.57649	0.257	0.125	2	IMC	Land5	949	Eb1b00370	Promoter	949	Eb1b00370	0.3832
chr1b	16148343	16148843	3.55623	0.284	0.09	2	KC	Land4	151	Eb1b00370	Exonic	151	Eb1b00370	0.477
chr1b	16149645	16150145	7.57828	0.434	0.29	2	IMC	Land4	1453	Eb1b00370	Distal	1453	Eb1b00370	0.3393
chr1b	16151059	16151559	4.58551	0.596	0.437	4	KC	Land1	665	Eb1b00371	Distal	665	Eb1b00371	0.3373
chr1b	16151904	16152404	77.232	0.977	0.963	5	KC	Land4	178	Eb1b00371	Promoter	178	Eb1b00371	0.4092
chr1b	16165169	16165669	60.3923	0.91	0.876	4	IMC	Land4	139	Eb1b00372	Exonic	139	Eb1b00372	0.4291
chr1b	16169226	16169726	6.60486	0.382	0.225	4	IMC	Land3	462	Eb1b00373	Promoter	462	Eb1b00373	0.3493
chr1b	16169907	16170407	98.8515	0.962	0.946	5	IMC	Land5	217	Eb1b00373	Exonic	217	Eb1b00373	0.3832
chr1b	16171406	16171906	4.78196	0.246	0.097	3	IMC	Land6	1716	Eb1b00373	Exonic	1716	Eb1b00373	0.4371
chr1b	16172001	16172501	63.0559	0.92	0.889	5	IMC	Land5	2311	Eb1b00373	Exonic	2311	Eb1b00373	0.3174
chr1b	16172637	16173137	30.9984	0.808	0.745	5	IMC	Land5	2947	Eb1b00373	Distal	2947	Eb1b00373	0.3214
chr1b	16173440	16173940	9.53889	0.522	0.39	3	IMC	Land5	2591	Eb1b00374	Distal	2591	Eb1b00374	0.3533
chr1b	16175191	16175691	2.38909	0.17	0.059	2	KC	Land6	840	Eb1b00374	Promoter	840	Eb1b00374	0.3832
chr1b	16176060	16176560	21.5113	0.732	0.648	5	IMC	Land5	27	Eb1b00374	Promoter	27	Eb1b00374	0.4052
chr1b	16180508	16181008	3.82216	0.188	0.076	3	KC	Land5	4475	Eb1b00374	Intronic	4475	Eb1b00374	0.3313
chr1b	16181264	16181764	6.92053	0.634	0.485	4	KC	Land6	5231	Eb1b00374	Distal	5231	Eb1b00374	0.3293
chr1b	16184693	16185193	4.58551	0.596	0.437	2	KC	Land1	8660	Eb1b00374	Distal	8660	Eb1b00374	0.3453
chr1b	16185670	16186170	3.4681	0.378	0.177	2	KC	Land1	9637	Eb1b00374	Distal	9637	Eb1b00374	0.4132
chr1b	16225171	16225671	3.18719	0.316	0.148	2	KC	Land6	49138	Eb1b00374	Distal	49138	Eb1b00374	0.4271
chr1b	16292551	16293051	21.8612	0.718	0.632	4	IMC	Land3	31	Eb1b00376	Promoter	31	Eb1b00376	0.4491
chr1b	16293454	16293954	3.4681	0.378	0.177	2	KC	Land1	934	Eb1b00376	Exonic	934	Eb1b00376	0.477
chr1b	16301206	16301706	57.1651	0.903	0.867	5	IMC	Land4	826	Eb1b00377	Promoter	826	Eb1b00377	0.3513
chr1b	16301899	16302399	28.6383	0.779	0.705	5	IMC	Land3	133	Eb1b00377	Promoter	133	Eb1b00377	0.4451
chr1b	16303754	16304254	3.55623	0.284	0.09	2	KC	Land4	1720	Eb1b00377	Exonic	1720	Eb1b00377	0.3553
chr1b	16312641	16313141	3.82216	0.188	0.076	2	KC	Land5	10607	Eb1b00377	Distal	10607	Eb1b00377	0.3513
chr1b	16322724	16323224	7.95989	0.672	0.53	4	KC	Land6	18744	Eb1b00378	Distal	18744	Eb1b00378	0.3174
chr1b	16325756	16326256	44.6283	0.867	0.821	5	IMC	Land4	15712	Eb1b00378	Distal	15712	Eb1b00378	0.4351
chr1b	16329756	16330256	61.4325	0.917	0.885	5	IMC	Land5	11712	Eb1b00378	Distal	11712	Eb1b00378	0.4451
chr1b	16332016	16332516	2.38909	0.17	0.059	2	KC	Land6	9452	Eb1b00378	Distal	9452	Eb1b00378	0.4291
chr1b	16332752	16333252	4.04603	0.441	0.258	2	KC	Land6	8716	Eb1b00378	Distal	8716	Eb1b00378	0.2834
chr1b	16339914	16340414	3.70466	0.165	0.063	2	IMC	Land5	1554	Eb1b00378	Promoter	1554	Eb1b00378	0.3293
chr1b	16341391	16341891	58.9339	0.944	0.914	5	KC	Land5	77	Eb1b00378	Promoter	77	Eb1b00378	0.4212
chr1b	16343334	16343834	6.4522	0.398	0.25	2	IMC	Land5	1864	Eb1b00378	Intronic	1864	Eb1b00378	0.3114
chr1b	16344165	16344665	99.9359	0.958	0.941	5	IMC	Land3	2695	Eb1b00378	Exonic	2695	Eb1b00378	0.487
chr1b	16356767	16357267	12.658	0.742	0.628	3	KC	Land3	15297	Eb1b00378	Distal	15297	Eb1b00378	0.3633
chr1b	16405259	16405759	2.44101	0.149	0.024	2	KC	Land1	25827	Eb1b00379	Distal	25827	Eb1b00379	0.2555
chr1b	16411814	16412314	4.58551	0.596	0.437	2	KC	Land1	32382	Eb1b00379	Distal	32382	Eb1b00379	0.4331
chr1b	16413710	16414210	13.6276	0.791	0.686	5	KC	Land6	34278	Eb1b00379	Distal	34278	Eb1b00379	0.3433
chr1b	16457574	16458074	4.04603	0.441	0.258	3	KC	Land6	78142	Eb1b00379	Distal	78142	Eb1b00379	0.3054
chr1b	16522122	16522622	9.74502	0.882	0.821	5	KC	Land1	34029	Eb1b00380	Distal	34029	Eb1b00380	0.4351
chr1b	16530517	16531017	3.18719	0.316	0.148	2	KC	Land6	25634	Eb1b00380	Distal	25634	Eb1b00380	0.3573
chr1b	16541271	16541771	7.95989	0.672	0.53	5	KC	Land6	14880	Eb1b00380	Distal	14880	Eb1b00380	0.3174
chr1b	16558199	16558699	6.6034	0.449	0.279	2	KC	Land5	2046	Eb1b00380	Distal	2046	Eb1b00380	0.3553
chr1b	16582955	16583455	10.2236	0.688	0.542	3	KC	Land3	12641	Eb1b00381	Distal	12641	Eb1b00381	0.3473
chr1b	16584399	16584899	10.1403	0.73	0.612	2	KC	Land6	11197	Eb1b00381	Distal	11197	Eb1b00381	0.3852
chr1b	16589944	16590444	35.3224	0.921	0.879	5	KC	Land3	5652	Eb1b00381	Distal	5652	Eb1b00381	0.3633
chr1b	16591306	16591806	4.04603	0.441	0.258	2	KC	Land6	4290	Eb1b00381	Intronic	4290	Eb1b00381	0.3653
chr1b	16594046	16594546	6.81908	0.565	0.379	2	KC	Land3	1550	Eb1b00381	Intronic	1550	Eb1b00381	0.3972
chr1b	16595562	16596062	93.2754	0.988	0.98	5	KC	Land6	34	Eb1b00381	Promoter	34	Eb1b00381	0.4591
chr1b	16600056	16600556	4.58551	0.596	0.437	3	KC	Land1	4458	Eb1b00381	Distal	4458	Eb1b00381	0.3593
chr1b	16609205	16609705	3.18719	0.316	0.148	3	KC	Land6	13607	Eb1b00381	Distal	13607	Eb1b00381	0.3653
chr1b	16639527	16640027	15.4625	0.639	0.535	5	IMC	Land4	866	Eb1b00382	Exonic	866	Eb1b00382	0.4052
chr1b	16656368	16656868	50.7487	0.96	0.938	5	KC	Land6	723	Eb1b00383	Promoter	723	Eb1b00383	0.3952
chr1b	16657082	16657582	17.8469	0.816	0.729	4	KC	Land3	9	Eb1b00383	Promoter	9	Eb1b00383	0.3593
chr1b	16662729	16663229	44.1689	0.872	0.827	5	IMC	Land5	2576	Eb1b00384	Distal	2576	Eb1b00384	0.3812
chr1b	16664601	16665101	6.4522	0.398	0.25	3	IMC	Land5	704	Eb1b00384	Promoter	704	Eb1b00384	0.2954
chr1b	16675745	16676245	4.78196	0.246	0.097	3	IMC	Land6	4386	Eb1b00385	Intronic	4386	Eb1b00385	0.3613
chr1b	16690602	16691102	14.103	0.937	0.904	5	KC	Land1	57	Eb1b00386	Promoter	57	Eb1b00386	0.4212
chr1b	16694107	16694607	4.04603	0.441	0.258	2	KC	Land6	3562	Eb1b00386	Distal	3562	Eb1b00386	0.3134
chr1b	16754266	16754766	34.2175	0.819	0.759	5	IMC	Land4	9988	Eb1b00388	Distal	9988	Eb1b00388	0.3872
chr1b	16756133	16756633	6.60486	0.382	0.225	2	IMC	Land3	8121	Eb1b00388	Distal	8121	Eb1b00388	0.3713
chr1b	16764416	16764916	19.9505	0.726	0.642	5	IMC	Land1	160	Eb1b00388	Exonic	160	Eb1b00388	0.4651
chr1b	16766030	16766530	7.95311	0.472	0.329	3	IMC	Land1	1774	Eb1b00388	Exonic	1774	Eb1b00388	0.4591
chr1b	16767353	16767853	2.97564	0.075	0.01	2	IMC	Land3	2049	Eb1b00389	Exonic	2049	Eb1b00389	0.3413
chr1b	16768383	16768883	32.4018	0.92	0.877	5	KC	Land6	1019	Eb1b00389	Intronic	1019	Eb1b00389	0.3852
chr1b	16769388	16769888	41.4348	0.87	0.824	5	IMC	Land1	14	Eb1b00389	Promoter	14	Eb1b00389	0.3673
chr1b	16785662	16786162	7.05102	0.801	0.704	4	KC	Land1	16258	Eb1b00389	Distal	16258	Eb1b00389	0.4611
chr1b	16793915	16794415	13.6276	0.791	0.686	3	KC	Land6	24511	Eb1b00389	Distal	24511	Eb1b00389	0.3613
chr1b	16806722	16807222	5.45074	0.484	0.293	4	KC	Land4	37318	Eb1b00389	Distal	37318	Eb1b00389	0.3513
chr1b	16822448	16822948	4.47697	0.4	0.212	2	KC	Land4	22627	Eb1b00390	Distal	22627	Eb1b00390	0.3234
chr1b	16845175	16845675	107.175	0.983	0.973	5	KC	Land5	98	Eb1b00390	Promoter	98	Eb1b00390	0.3832
chr1b	16845712	16846212	2.38909	0.17	0.059	3	KC	Land6	635	Eb1b00390	Promoter	635	Eb1b00390	0.3293
chr1b	16854138	16854638	5.91902	0.588	0.402	3	KC	Land6	2287	Eb1b00391	Distal	2287	Eb1b00391	0.3273
chr1b	16856032	16856532	128.73	0.995	0.991	5	KC	Land3	393	Eb1b00391	Promoter	393	Eb1b00391	0.3972
chr1b	16857568	16858068	8.62005	0.474	0.338	2	IMC	Land4	1141	Eb1b00391	Exonic	1141	Eb1b00391	0.3673
chr1b	16858147	16858647	17.9317	0.677	0.583	5	IMC	Land4	1720	Eb1b00391	Exonic	1720	Eb1b00391	0.3932
chr1b	16871970	16872470	12.4497	0.607	0.493	3	IMC	Land1	15543	Eb1b00391	Distal	15543	Eb1b00391	0.4052
chr1b	16881579	16882079	2.69415	0.152	0.032	2	KC	Land4	25152	Eb1b00391	Distal	25152	Eb1b00391	0.3673
chr1b	16886375	16886875	7.61562	0.43	0.275	2	IMC	Land3	29948	Eb1b00391	Distal	29948	Eb1b00391	0.3214
chr1b	16912441	16912941	4.75243	0.414	0.232	2	KC	Land3	6942	Eb1b00392	Distal	6942	Eb1b00392	0.3772
chr1b	16913350	16913850	5.49368	0.336	0.19	2	IMC	Land5	6033	Eb1b00392	Distal	6033	Eb1b00392	0.2794
chr1b	16915036	16915536	11.9636	0.644	0.497	4	KC	Land5	4347	Eb1b00392	Distal	4347	Eb1b00392	0.3453
chr1b	16915629	16916129	12.8906	0.606	0.487	2	IMC	Land5	3754	Eb1b00392	Distal	3754	Eb1b00392	0.2814
chr1b	16916133	16916633	3.70466	0.165	0.063	2	IMC	Land5	3250	Eb1b00392	Exonic	3250	Eb1b00392	0.3074
chr1b	16919364	16919864	9.05304	0.655	0.504	3	KC	Land3	19	Eb1b00392	Promoter	19	Eb1b00392	0.3892
chr1b	16975205	16975705	8.65375	0.546	0.369	3	KC	Land5	33189	Eb1b00393	Distal	33189	Eb1b00393	0.4172
chr1b	17008763	17009263	9.53889	0.522	0.39	5	IMC	Land5	367	Eb1b00393	Promoter	367	Eb1b00393	0.3134
chr1b	17036746	17037246	4.95913	0.527	0.339	2	KC	Land6	1163	Eb1b00394	Promoter	1163	Eb1b00394	0.3094
chr1b	17037940	17038440	5.76293	0.502	0.314	4	KC	Land3	29	Eb1b00394	Promoter	29	Eb1b00394	0.4152
chr1b	17041149	17041649	15.8589	0.778	0.674	4	KC	Land4	3238	Eb1b00394	Distal	3238	Eb1b00394	0.4112
chr1b	17042461	17042961	18.6189	0.846	0.768	5	KC	Land6	4550	Eb1b00394	Distal	4550	Eb1b00394	0.2954
chr1b	17043262	17043762	12.658	0.742	0.628	5	KC	Land3	4209	Eb1b00395	Intronic	4209	Eb1b00395	0.3633
chr1b	17044063	17044563	2.44101	0.149	0.024	2	KC	Land1	3408	Eb1b00395	Intronic	3408	Eb1b00395	0.2914
chr1b	17045478	17045978	10.8425	0.538	0.399	2	IMC	Land3	1993	Eb1b00395	Intronic	1993	Eb1b00395	0.3333
chr1b	17046993	17047493	26.8407	0.78	0.709	5	IMC	Land5	478	Eb1b00395	Exonic	478	Eb1b00395	0.4411
chr1b	17047648	17048148	244.842	0.999	0.998	5	KC	Land5	175	Eb1b00395	Promoter	175	Eb1b00395	0.4012
chr1b	17048648	17049148	75.7908	0.98	0.968	5	KC	Land3	1175	Eb1b00395	Promoter	1175	Eb1b00395	0.3373
chr1b	17059193	17059693	13.1211	0.669	0.52	4	KC	Land5	939	Eb1b00396	Promoter	939	Eb1b00396	0.3693
chr1b	17077299	17077799	4.04603	0.441	0.258	2	KC	Land6	19045	Eb1b00396	Distal	19045	Eb1b00396	0.3912
chr1b	17099205	17099705	16.079	0.821	0.735	4	KC	Land6	6650	Eb1b00397	Distal	6650	Eb1b00397	0.4411
chr1b	17099787	17100287	4.69828	0.244	0.085	2	IMC	Land3	6068	Eb1b00397	Distal	6068	Eb1b00397	0.3373
chr1b	17100313	17100813	4.58551	0.596	0.437	2	KC	Land1	5542	Eb1b00397	Distal	5542	Eb1b00397	0.3892
chr1b	17101127	17101627	3.18719	0.316	0.148	3	KC	Land6	4728	Eb1b00397	Distal	4728	Eb1b00397	0.3633
chr1b	17103828	17104328	3.79548	0.291	0.108	2	KC	Land3	2027	Eb1b00397	Intronic	2027	Eb1b00397	0.3513
chr1b	17104618	17105118	5.45074	0.484	0.293	2	KC	Land4	1237	Eb1b00397	Exonic	1237	Eb1b00397	0.4072
chr1b	17109729	17110229	149.526	0.997	0.995	5	KC	Land6	3872	Eb1b00397	Distal	3872	Eb1b00397	0.3952
chr1b	17138069	17138569	1.66578	0.06	0.014	2	KC	Land6	2041	Eb1b00398	Distal	2041	Eb1b00398	0.5389
chr1b	17138577	17139077	26.6946	0.898	0.846	5	KC	Land6	1533	Eb1b00398	Promoter	1533	Eb1b00398	0.3513
chr1b	17140228	17140728	26.7809	0.874	0.807	5	KC	Land4	116	Eb1b00398	Exonic	116	Eb1b00398	0.4551
chr1b	17145769	17146269	9.05304	0.655	0.504	2	KC	Land3	5024	Eb1b00399	Exonic	5024	Eb1b00399	0.3653
chr1b	17146360	17146860	3.79548	0.291	0.108	2	KC	Land3	5615	Eb1b00399	Exonic	5615	Eb1b00399	0.4711
chr1b	17147173	17147673	2.38909	0.17	0.059	2	KC	Land6	6428	Eb1b00399	Exonic	6428	Eb1b00399	0.475
chr1b	17147810	17148310	4.58551	0.596	0.437	5	KC	Land1	6468	Eb1b00400	Exonic	6468	Eb1b00400	0.4471
chr1b	17148352	17148852	4.47697	0.4	0.212	2	KC	Land4	5926	Eb1b00400	Exonic	5926	Eb1b00400	0.4232
chr1b	17148978	17149478	5.91902	0.588	0.402	3	KC	Land6	5300	Eb1b00400	Exonic	5300	Eb1b00400	0.4271
chr1b	17150039	17150539	3.55623	0.284	0.09	2	KC	Land4	4239	Eb1b00400	Exonic	4239	Eb1b00400	0.525
chr1b	17152339	17152839	7.05102	0.801	0.704	4	KC	Land1	1939	Eb1b00400	Exonic	1939	Eb1b00400	0.4651
chr1b	17153141	17153641	3.82216	0.188	0.076	2	KC	Land5	1137	Eb1b00400	Exonic	1137	Eb1b00400	0.4311
chr1b	17153903	17154403	4.70451	0.293	0.124	3	KC	Land5	375	Eb1b00400	Exonic	375	Eb1b00400	0.4251
chr1b	17154715	17155215	4.75243	0.414	0.232	4	KC	Land3	435	Eb1b00400	Promoter	435	Eb1b00400	0.489
chr1b	17155566	17156066	7.95989	0.672	0.53	3	KC	Land6	1286	Eb1b00400	Promoter	1286	Eb1b00400	0.4251
chr1b	17156402	17156902	4.70451	0.293	0.124	3	KC	Land5	2122	Eb1b00400	Exonic	2122	Eb1b00400	0.4052
chr1b	17156949	17157449	4.70451	0.293	0.124	3	KC	Land5	2669	Eb1b00400	Distal	2669	Eb1b00400	0.2635
chr1b	17158577	17159077	14.0583	0.629	0.515	5	IMC	Land5	4297	Eb1b00400	Distal	4297	Eb1b00400	0.3513
chr1b	17159239	17159739	42.6588	0.866	0.818	5	IMC	Land5	4959	Eb1b00400	Distal	4959	Eb1b00400	0.3593
chr1b	17159750	17160250	5.49368	0.336	0.19	2	IMC	Land5	5470	Eb1b00400	Distal	5470	Eb1b00400	0.3094
chr1b	17184742	17185242	6.92053	0.634	0.485	4	KC	Land6	769	Eb1b00402	Distal	769	Eb1b00402	0.3513
chr1b	17186301	17186801	4.70451	0.293	0.124	2	KC	Land5	788	Eb1b00402	Promoter	788	Eb1b00402	0.3234
chr1b	17189261	17189761	2.44101	0.149	0.024	2	KC	Land1	3748	Eb1b00402	Distal	3748	Eb1b00402	0.4351
chr1b	17190165	17190665	4.95913	0.527	0.339	3	KC	Land6	4652	Eb1b00402	Distal	4652	Eb1b00402	0.475
chr1b	17204633	17205133	3.78519	0.16	0.051	2	IMC	Land4	19120	Eb1b00402	Distal	19120	Eb1b00402	0.3473
chr1b	17205154	17205654	6.57062	0.386	0.237	2	IMC	Land4	19641	Eb1b00402	Distal	19641	Eb1b00402	0.3154
chr1b	17213117	17213617	14.4958	0.615	0.504	5	IMC	Land6	17077	Eb1b00403	Distal	17077	Eb1b00403	0.3693
chr1b	17214341	17214841	10.6294	0.553	0.427	5	IMC	Land5	15853	Eb1b00403	Distal	15853	Eb1b00403	0.3493
chr1b	17215066	17215566	15.4625	0.639	0.535	5	IMC	Land4	15128	Eb1b00403	Distal	15128	Eb1b00403	0.3553
chr1b	17216400	17216900	6.60486	0.382	0.225	3	IMC	Land3	13794	Eb1b00403	Exonic	13794	Eb1b00403	0.3653
chr1b	17217927	17218427	4.57649	0.257	0.125	2	IMC	Land5	12267	Eb1b00403	Exonic	12267	Eb1b00403	0.3413
chr1b	17218713	17219213	4.69828	0.244	0.085	2	IMC	Land3	11481	Eb1b00403	Exonic	11481	Eb1b00403	0.3772
chr1b	17219311	17219811	5.63086	0.321	0.151	3	IMC	Land3	10883	Eb1b00403	Exonic	10883	Eb1b00403	0.3553
chr1b	17222040	17222540	7.61562	0.43	0.275	5	IMC	Land3	8154	Eb1b00403	Intronic	8154	Eb1b00403	0.3693
chr1b	17229224	17229724	14.4958	0.615	0.504	4	IMC	Land6	970	Eb1b00403	Intronic	970	Eb1b00403	0.4152
chr1b	17230164	17230664	121.502	0.974	0.962	5	IMC	Land4	30	Eb1b00403	Promoter	30	Eb1b00403	0.3872
chr1b	17236143	17236643	3.18719	0.316	0.148	2	KC	Land6	5947	Eb1b00403	Distal	5947	Eb1b00403	0.3054
chr1b	17236651	17237151	2.17906	0.026	0.004	2	IMC	Land4	6455	Eb1b00403	Distal	6455	Eb1b00403	0.4251
chr1b	17240037	17240537	3.79548	0.291	0.108	2	KC	Land3	6816	Eb1b00404	Distal	6816	Eb1b00404	0.3313
chr1b	17255561	17256061	6.46999	0.545	0.359	3	KC	Land4	8706	Eb1b00404	Distal	8706	Eb1b00404	0.3912
chr1b	17262941	17263441	4.93534	0.281	0.139	2	IMC	Land1	2014	Eb1b00405	Intronic	2014	Eb1b00405	0.3892
chr1b	17265204	17265704	88.0496	0.956	0.938	5	IMC	Land1	247	Eb1b00405	Promoter	247	Eb1b00405	0.3832
chr1b	17266110	17266610	28.099	0.904	0.853	4	KC	Land6	1153	Eb1b00405	Promoter	1153	Eb1b00405	0.3673
chr1b	17269796	17270296	6.57062	0.386	0.237	2	IMC	Land4	4839	Eb1b00405	Distal	4839	Eb1b00405	0.3174
chr1b	17277814	17278314	19.8082	0.823	0.74	5	KC	Land4	12857	Eb1b00405	Distal	12857	Eb1b00405	0.3493
chr1b	17280516	17281016	2.69415	0.152	0.032	2	KC	Land4	15559	Eb1b00405	Distal	15559	Eb1b00405	0.2834
chr1b	17295660	17296160	9.69323	0.509	0.373	4	IMC	Land4	30703	Eb1b00405	Distal	30703	Eb1b00405	0.3014
chr1b	17296297	17296797	46.4984	0.949	0.922	5	KC	Land3	31340	Eb1b00405	Distal	31340	Eb1b00405	0.3453
chr1b	17308191	17308691	12.1188	0.719	0.585	4	KC	Land4	37015	Eb1b00406	Distal	37015	Eb1b00406	0.3114
chr1b	17308793	17309293	17.3385	0.835	0.753	3	KC	Land6	36413	Eb1b00406	Distal	36413	Eb1b00406	0.2974
chr1b	17309387	17309887	8.78691	0.471	0.316	5	IMC	Land6	35819	Eb1b00406	Distal	35819	Eb1b00406	0.3713
chr1b	17323074	17323574	7.53066	0.593	0.419	3	KC	Land4	22132	Eb1b00406	Distal	22132	Eb1b00406	0.4192
chr1b	17327397	17327897	7.53066	0.593	0.419	3	KC	Land4	17809	Eb1b00406	Distal	17809	Eb1b00406	0.3353
chr1b	17340227	17340727	10.2236	0.688	0.542	4	KC	Land3	4979	Eb1b00406	Distal	4979	Eb1b00406	0.3653
chr1b	17342703	17343203	4.70451	0.293	0.124	2	KC	Land5	2503	Eb1b00406	Exonic	2503	Eb1b00406	0.4152
chr1b	17345002	17345502	63.8102	0.974	0.959	5	KC	Land6	204	Eb1b00406	Exonic	204	Eb1b00406	0.3812
chr1b	17350281	17350781	15.8589	0.778	0.674	5	KC	Land4	5073	Eb1b00406	Distal	5073	Eb1b00406	0.3772
chr1b	17374802	17375302	14.103	0.937	0.904	5	KC	Land1	29594	Eb1b00406	Distal	29594	Eb1b00406	0.4251
chr1b	17411423	17411923	20.5558	0.704	0.612	5	IMC	Land3	5617	Eb1b00407	Distal	5617	Eb1b00407	0.3573
chr1b	17420187	17420687	21.7825	0.723	0.639	5	IMC	Land4	3145	Eb1b00407	Exonic	3145	Eb1b00407	0.3513
chr1b	17431428	17431928	4.70451	0.293	0.124	2	KC	Land5	317	Eb1b00408	Intronic	317	Eb1b00408	0.4192
chr1b	17434324	17434824	20.4803	0.709	0.62	5	IMC	Land4	2577	Eb1b00408	Distal	2577	Eb1b00408	0.3453
chr1b	17452806	17453306	5.49368	0.336	0.19	2	IMC	Land5	21059	Eb1b00408	Distal	21059	Eb1b00408	0.3393
chr1b	17466340	17466840	38.1956	0.847	0.795	5	IMC	Land5	22499	Eb1b00409	Distal	22499	Eb1b00409	0.3533
chr1b	17466873	17467373	3.81079	0.155	0.034	2	IMC	Land3	21966	Eb1b00409	Distal	21966	Eb1b00409	0.4411
chr1b	17484539	17485039	28.9315	0.781	0.713	5	IMC	Land6	4300	Eb1b00409	Distal	4300	Eb1b00409	0.3573
chr1b	17488188	17488688	4.93534	0.281	0.139	4	IMC	Land1	651	Eb1b00409	Promoter	651	Eb1b00409	0.3174
chr1b	17488723	17489223	15.4625	0.639	0.535	5	IMC	Land4	116	Eb1b00409	Promoter	116	Eb1b00409	0.3174
chr1b	17493843	17494343	11.426	0.717	0.578	4	KC	Land3	5002	Eb1b00409	Distal	5002	Eb1b00409	0.2834
chr1b	17498916	17499416	40.321	0.927	0.891	5	KC	Land4	10075	Eb1b00409	Distal	10075	Eb1b00409	0.4112
chr1b	17499488	17499988	2.99325	0.092	0.019	2	KC	Land5	10647	Eb1b00409	Distal	10647	Eb1b00409	0.3752
chr1b	17505874	17506374	19.8082	0.823	0.74	4	KC	Land4	5700	Eb1b00410	Distal	5700	Eb1b00410	0.3553
chr1b	17508608	17509108	1.66578	0.06	0.014	2	KC	Land6	2966	Eb1b00410	Intronic	2966	Eb1b00410	0.3673
chr1b	17511231	17511731	4.47697	0.4	0.212	3	KC	Land4	343	Eb1b00410	Exonic	343	Eb1b00410	0.3633
chr1b	17511772	17512272	11.9636	0.644	0.497	4	KC	Land5	196	Eb1b00410	Promoter	196	Eb1b00410	0.3293
chr1b	17513505	17514005	8.47772	0.487	0.348	2	IMC	Land5	1929	Eb1b00410	Promoter	1929	Eb1b00410	0.4092
chr1b	17514043	17514543	50.3135	0.891	0.852	5	IMC	Land5	2467	Eb1b00410	Distal	2467	Eb1b00410	0.3273
chr1b	17514884	17515384	41.4348	0.87	0.824	5	IMC	Land1	1927	Eb1b00411	Promoter	1927	Eb1b00411	0.3713
chr1b	17517181	17517681	12.658	0.742	0.628	5	KC	Land3	368	Eb1b00411	Exonic	368	Eb1b00411	0.3812
chr1b	17534180	17534680	11.426	0.717	0.578	5	KC	Land3	17367	Eb1b00411	Distal	17367	Eb1b00411	0.3792
chr1b	17542266	17542766	19.9196	0.857	0.789	3	KC	Land6	23987	Eb1b00412	Distal	23987	Eb1b00412	0.3054
chr1b	17543412	17543912	5.49368	0.336	0.19	2	IMC	Land5	22841	Eb1b00412	Distal	22841	Eb1b00412	0.2794
chr1b	17546482	17546982	4.01585	0.184	0.074	2	IMC	Land1	19771	Eb1b00412	Distal	19771	Eb1b00412	0.3154
chr1b	17568874	17569374	9.53889	0.522	0.39	4	IMC	Land5	2619	Eb1b00412	Intronic	2619	Eb1b00412	0.3234
chr1b	17569557	17570057	9.05304	0.655	0.504	3	KC	Land3	3302	Eb1b00412	Exonic	3302	Eb1b00412	0.3154
chr1b	17570221	17570721	6.92053	0.634	0.485	2	KC	Land6	3966	Eb1b00412	Exonic	3966	Eb1b00412	0.3952
chr1b	17573466	17573966	2.38909	0.17	0.059	2	KC	Land6	2076	Eb1b00413	Exonic	2076	Eb1b00413	0.4012
chr1b	17574735	17575235	4.95913	0.527	0.339	2	KC	Land6	807	Eb1b00413	Exonic	807	Eb1b00413	0.483
chr1b	17575537	17576037	25.3057	0.891	0.838	5	KC	Land6	5	Eb1b00413	Promoter	5	Eb1b00413	0.4351
chr1b	17576489	17576989	94.5969	0.953	0.934	5	IMC	Land3	945	Eb1b00413	Promoter	945	Eb1b00413	0.3194
chr1b	17581620	17582120	4.69828	0.244	0.085	2	IMC	Land3	6076	Eb1b00413	Distal	6076	Eb1b00413	0.3074
chr1b	17598433	17598933	8.47772	0.487	0.348	2	IMC	Land5	3485	Eb1b00414	Distal	3485	Eb1b00414	0.3513
chr1b	17599316	17599816	5.78478	0.725	0.596	4	KC	Land1	2602	Eb1b00414	Distal	2602	Eb1b00414	0.3313
chr1b	17601876	17602376	28.6192	0.844	0.763	4	KC	Land5	42	Eb1b00414	Promoter	42	Eb1b00414	0.3473
chr1b	17605665	17606165	16.7514	0.654	0.549	3	IMC	Land3	3745	Eb1b00414	Distal	3745	Eb1b00414	0.3353
chr1b	17611587	17612087	67.2657	0.932	0.905	5	IMC	Land1	28	Eb1b00415	Promoter	28	Eb1b00415	0.475
chr1b	17612496	17612996	12.4383	0.773	0.664	5	KC	Land6	937	Eb1b00415	Promoter	937	Eb1b00415	0.3433
chr1b	17613010	17613510	19.2686	0.688	0.593	5	IMC	Land3	1407	Eb1b00416	Promoter	1407	Eb1b00416	0.3752
chr1b	17636034	17636534	4.70451	0.293	0.124	2	KC	Land5	16532	Eb1b00417	Distal	16532	Eb1b00417	0.3733
chr1b	17645328	17645828	3.82216	0.188	0.076	2	KC	Land5	20674	Eb1b00418	Distal	20674	Eb1b00418	0.3293
chr1b	17654933	17655433	4.47697	0.4	0.212	2	KC	Land4	11069	Eb1b00418	Distal	11069	Eb1b00418	0.3473
chr1b	17655721	17656221	5.91902	0.588	0.402	3	KC	Land6	10281	Eb1b00418	Distal	10281	Eb1b00418	0.3214
chr1b	17657983	17658483	4.78196	0.246	0.097	2	IMC	Land6	8019	Eb1b00418	Distal	8019	Eb1b00418	0.4511
chr1b	17665921	17666421	7.05102	0.801	0.704	5	KC	Land1	81	Eb1b00418	Promoter	81	Eb1b00418	0.4471
chr1b	17667508	17668008	11.426	0.717	0.578	2	KC	Land3	1504	Eb1b00418	Promoter	1504	Eb1b00418	0.3872
chr1b	17672493	17672993	51.8747	0.895	0.857	5	IMC	Land5	6489	Eb1b00418	Distal	6489	Eb1b00418	0.3952
chr1b	17673729	17674229	5.49368	0.336	0.19	3	IMC	Land5	7725	Eb1b00418	Distal	7725	Eb1b00418	0.3413
chr1b	17674532	17675032	7.73153	0.43	0.275	2	IMC	Land6	8528	Eb1b00418	Distal	8528	Eb1b00418	0.3393
chr1b	17681878	17682378	4.66988	0.25	0.109	2	IMC	Land4	15874	Eb1b00418	Distal	15874	Eb1b00418	0.3473
chr1b	17698887	17699387	6.4522	0.398	0.25	2	IMC	Land5	15060	Eb1b00419	Distal	15060	Eb1b00419	0.3134
chr1b	17700728	17701228	10.9899	0.539	0.406	4	IMC	Land6	13219	Eb1b00419	Distal	13219	Eb1b00419	0.3653
chr1b	17701373	17701873	12.1332	0.566	0.438	2	IMC	Land6	12574	Eb1b00419	Distal	12574	Eb1b00419	0.3214
chr1b	17702631	17703131	5.90133	0.361	0.204	2	IMC	Land1	11316	Eb1b00419	Exonic	11316	Eb1b00419	0.3733
chr1b	17738977	17739477	2.38909	0.17	0.059	2	KC	Land6	11468	Eb1b00421	Distal	11468	Eb1b00421	0.4271
chr1b	17743044	17743544	9.03193	0.514	0.381	4	IMC	Land1	15535	Eb1b00421	Distal	15535	Eb1b00421	0.4152
chr1b	17744147	17744647	15.6241	0.948	0.92	5	KC	Land1	16638	Eb1b00421	Distal	16638	Eb1b00421	0.3433
chr1b	17762556	17763056	24.4385	0.749	0.673	5	IMC	Land4	13683	Eb1b00422	Distal	13683	Eb1b00422	0.3273
chr1b	17764081	17764581	12.4383	0.773	0.664	4	KC	Land6	12158	Eb1b00422	Distal	12158	Eb1b00422	0.3733
chr1b	17768501	17769001	47.8429	0.872	0.827	5	IMC	Land3	7738	Eb1b00422	Distal	7738	Eb1b00422	0.4291
chr1b	17769916	17770416	5.63305	0.381	0.195	2	KC	Land5	6323	Eb1b00422	Distal	6323	Eb1b00422	0.3373
chr1b	17777683	17778183	83.0127	0.943	0.92	5	IMC	Land6	1442	Eb1b00422	Promoter	1442	Eb1b00422	0.3433
chr1b	17778465	17778965	15.5236	0.635	0.525	5	IMC	Land3	2224	Eb1b00422	Distal	2224	Eb1b00422	0.3912
chr1b	17779015	17779515	7.61122	0.502	0.314	3	KC	Land5	2774	Eb1b00422	Distal	2774	Eb1b00422	0.3074
chr1b	17786078	17786578	6.92053	0.634	0.485	2	KC	Land6	9837	Eb1b00422	Distal	9837	Eb1b00422	0.3493
chr1b	17805608	17806108	24.524	0.745	0.665	5	IMC	Land3	29367	Eb1b00422	Distal	29367	Eb1b00422	0.3393
chr1b	17808456	17808956	16.5133	0.801	0.704	4	KC	Land3	32215	Eb1b00422	Distal	32215	Eb1b00422	0.3553
chr1b	17809274	17809774	5.45074	0.484	0.293	3	KC	Land4	33033	Eb1b00422	Distal	33033	Eb1b00422	0.3832
chr1b	17810652	17811152	6.60486	0.382	0.225	2	IMC	Land3	34411	Eb1b00422	Distal	34411	Eb1b00422	0.4072
chr1b	17821372	17821872	21.2394	0.866	0.801	5	KC	Land6	45131	Eb1b00422	Distal	45131	Eb1b00422	0.4052
chr1b	17822624	17823124	5.91902	0.588	0.402	2	KC	Land6	46383	Eb1b00422	Distal	46383	Eb1b00422	0.3832
chr1b	17861979	17862479	4.04603	0.441	0.258	2	KC	Land6	7900	Eb1b00423	Distal	7900	Eb1b00423	0.3952
chr1b	17865243	17865743	5.63305	0.381	0.195	3	KC	Land5	4636	Eb1b00423	Distal	4636	Eb1b00423	0.3313
chr1b	17866035	17866535	4.70451	0.293	0.124	2	KC	Land5	3844	Eb1b00423	Distal	3844	Eb1b00423	0.3573
chr1b	17866732	17867232	23.1653	0.803	0.713	5	KC	Land5	3147	Eb1b00423	Distal	3147	Eb1b00423	0.3693
chr1b	17867444	17867944	7.05102	0.801	0.704	5	KC	Land1	2435	Eb1b00423	Distal	2435	Eb1b00423	0.4072
chr1b	17868513	17869013	27.0153	0.985	0.976	5	KC	Land1	1366	Eb1b00423	Promoter	1366	Eb1b00423	0.4172
chr1b	17870705	17871205	4.04603	0.441	0.258	3	KC	Land6	824	Eb1b00423	Exonic	824	Eb1b00423	0.3892
chr1b	17871246	17871746	5.45074	0.484	0.293	4	KC	Land4	1365	Eb1b00423	Exonic	1365	Eb1b00423	0.3633
chr1b	17871751	17872251	7.53066	0.593	0.419	4	KC	Land4	1870	Eb1b00423	Promoter	1870	Eb1b00423	0.3772
chr1b	17872811	17873311	7.95989	0.672	0.53	3	KC	Land6	856	Eb1b00424	Promoter	856	Eb1b00424	0.3653
chr1b	17873524	17874024	10.1403	0.73	0.612	4	KC	Land6	143	Eb1b00424	Promoter	143	Eb1b00424	0.4671
chr1b	17874170	17874670	4.70451	0.293	0.124	4	KC	Land5	501	Eb1b00424	Intronic	501	Eb1b00424	0.3253
chr1b	17874814	17875314	7.53066	0.593	0.419	4	KC	Land4	1145	Eb1b00424	Exonic	1145	Eb1b00424	0.3333
chr1b	17875531	17876031	16.7354	0.73	0.612	4	KC	Land5	1862	Eb1b00424	Intronic	1862	Eb1b00424	0.3653
chr1b	17876127	17876627	6.81908	0.565	0.379	4	KC	Land3	2458	Eb1b00424	Distal	2458	Eb1b00424	0.2515
chr1b	17876960	17877460	5.91902	0.588	0.402	3	KC	Land6	3291	Eb1b00424	Distal	3291	Eb1b00424	0.3972
chr1b	17877705	17878205	9.72803	0.583	0.389	2	KC	Land5	4036	Eb1b00424	Distal	4036	Eb1b00424	0.3293
chr1b	17882571	17883071	9.03423	0.703	0.564	2	KC	Land6	2928	Eb1b00425	Distal	2928	Eb1b00425	0.3094
chr1b	17895229	17895729	13.9172	0.764	0.656	4	KC	Land3	7031	Eb1b00427	Distal	7031	Eb1b00427	0.3413
chr1b	17895784	17896284	7.91742	0.615	0.455	3	KC	Land3	7586	Eb1b00427	Distal	7586	Eb1b00427	0.3593
chr1b	17914653	17915153	5.91902	0.588	0.402	2	KC	Land6	458	Eb1b00428	Exonic	458	Eb1b00428	0.3653
chr1b	17915942	17916442	6.92053	0.634	0.485	2	KC	Land6	384	Eb1b00429	Promoter	384	Eb1b00429	0.3613
chr1b	17917377	17917877	3.18719	0.316	0.148	3	KC	Land6	249	Eb1b00430	Promoter	249	Eb1b00430	0.3792
chr1b	17919034	17919534	49.1591	0.958	0.936	4	KC	Land6	1406	Eb1b00430	Promoter	1406	Eb1b00430	0.3892
chr1b	17919667	17920167	17.3385	0.835	0.753	5	KC	Land6	2039	Eb1b00430	Distal	2039	Eb1b00430	0.3373
chr1b	17922145	17922645	12.4383	0.773	0.664	4	KC	Land6	4517	Eb1b00430	Distal	4517	Eb1b00430	0.3593
chr1b	17972854	17973354	8.62891	0.632	0.471	3	KC	Land4	97	Eb1b00431	Promoter	97	Eb1b00431	0.4132
chr1b	18038448	18038948	4.70451	0.293	0.124	3	KC	Land5	1198	Eb1b00432	Promoter	1198	Eb1b00432	0.2954
chr1b	18038955	18039455	7.61122	0.502	0.314	4	KC	Land5	1705	Eb1b00432	Promoter	1705	Eb1b00432	0.4451
chr1b	18042995	18043495	8.65375	0.546	0.369	2	KC	Land5	5745	Eb1b00432	Distal	5745	Eb1b00432	0.3593
chr1b	18091885	18092385	10.9254	0.694	0.553	4	KC	Land4	13596	Eb1b00433	Distal	13596	Eb1b00433	0.3413
chr1b	18105547	18106047	9.87374	0.507	0.361	2	IMC	Land6	64	Eb1b00433	Promoter	64	Eb1b00433	0.3852
chr1b	18108931	18109431	9.69323	0.509	0.373	2	IMC	Land4	3448	Eb1b00433	Distal	3448	Eb1b00433	0.3972
chr1b	18124114	18124614	4.04603	0.441	0.258	3	KC	Land6	18631	Eb1b00433	Distal	18631	Eb1b00433	0.3094
chr1b	18124908	18125408	3.18719	0.316	0.148	2	KC	Land6	19425	Eb1b00433	Distal	19425	Eb1b00433	0.3373
chr1b	18143236	18143736	3.81079	0.155	0.034	5	IMC	Land3	37753	Eb1b00433	Distal	37753	Eb1b00433	0.3214
chr1b	18143903	18144403	37.2487	0.829	0.773	5	IMC	Land3	38420	Eb1b00433	Distal	38420	Eb1b00433	0.3413
chr1b	18145131	18145631	7.53066	0.593	0.419	3	KC	Land4	38152	Eb1b00434	Distal	38152	Eb1b00434	0.3234
chr1b	18146583	18147083	9.76135	0.665	0.513	3	KC	Land4	36700	Eb1b00434	Distal	36700	Eb1b00434	0.2994
chr1b	18161446	18161946	14.5872	0.76	0.649	4	KC	Land4	21837	Eb1b00434	Distal	21837	Eb1b00434	0.3253
chr1b	18164721	18165221	5.76293	0.502	0.314	3	KC	Land3	18562	Eb1b00434	Distal	18562	Eb1b00434	0.3373
chr1b	18168385	18168885	4.58551	0.596	0.437	3	KC	Land1	14898	Eb1b00434	Distal	14898	Eb1b00434	0.2954
chr1b	18179427	18179927	2.17906	0.026	0.004	2	IMC	Land4	3856	Eb1b00434	Distal	3856	Eb1b00434	0.2994
chr1b	18179969	18180469	19.8082	0.823	0.74	4	KC	Land4	3314	Eb1b00434	Distal	3314	Eb1b00434	0.3154
chr1b	18180828	18181328	46.1605	0.872	0.827	5	IMC	Land4	2455	Eb1b00434	Distal	2455	Eb1b00434	0.3313
chr1b	18183301	18183801	54.8607	0.956	0.932	5	KC	Land4	16	Eb1b00434	Promoter	16	Eb1b00434	0.3872
chr1b	18185282	18185782	11.426	0.717	0.578	4	KC	Land3	1997	Eb1b00434	Exonic	1997	Eb1b00434	0.4112
chr1b	18189717	18190217	2.89792	0.154	0.043	2	KC	Land3	4721	Eb1b00435	Exonic	4721	Eb1b00435	0.4251
chr1b	18190298	18190798	6.81908	0.565	0.379	4	KC	Land3	4140	Eb1b00435	Exonic	4140	Eb1b00435	0.3493
chr1b	18191422	18191922	2.89792	0.154	0.043	2	KC	Land3	3016	Eb1b00435	Intronic	3016	Eb1b00435	0.4371
chr1b	18193837	18194337	6.4522	0.398	0.25	3	IMC	Land5	601	Eb1b00435	Exonic	601	Eb1b00435	0.505
chr1b	18194623	18195123	201.757	0.994	0.99	5	IMC	Land1	183	Eb1b00435	Promoter	183	Eb1b00435	0.4531
chr1b	18195295	18195795	18.6189	0.846	0.768	4	KC	Land6	855	Eb1b00435	Promoter	855	Eb1b00435	0.4351
chr1b	18197627	18198127	5.90133	0.361	0.204	3	IMC	Land1	864	Eb1b00436	Promoter	864	Eb1b00436	0.3673
chr1b	18200434	18200934	4.78196	0.246	0.097	2	IMC	Land6	1941	Eb1b00436	Distal	1941	Eb1b00436	0.4571
chr1b	18204817	18205317	4.78196	0.246	0.097	2	IMC	Land6	3634	Eb1b00437	Distal	3634	Eb1b00437	0.4671
chr1b	18208366	18208866	4.66988	0.25	0.109	2	IMC	Land4	85	Eb1b00437	Promoter	85	Eb1b00437	0.4411
chr1b	18209952	18210452	5.63086	0.321	0.151	3	IMC	Land3	1499	Eb1b00437	Promoter	1499	Eb1b00437	0.2834
chr1b	18210739	18211239	29.2311	0.897	0.843	5	KC	Land3	2286	Eb1b00437	Distal	2286	Eb1b00437	0.4132
chr1b	18271952	18272452	248.717	0.997	0.995	5	IMC	Land5	63499	Eb1b00437	Distal	63499	Eb1b00437	0.4531
chr1b	18302330	18302830	3.88373	0.158	0.042	3	IMC	Land6	57357	Eb1b00438	Distal	57357	Eb1b00438	0.485
chr1b	18303006	18303506	7.61122	0.502	0.314	2	KC	Land5	56681	Eb1b00438	Distal	56681	Eb1b00438	0.3453
chr1b	18303760	18304260	24.1436	0.757	0.68	5	IMC	Land5	55927	Eb1b00438	Distal	55927	Eb1b00438	0.3234
chr1b	18346761	18347261	2.89792	0.154	0.043	2	KC	Land3	12926	Eb1b00438	Distal	12926	Eb1b00438	0.2794
chr1b	18347388	18347888	21.2394	0.866	0.801	5	KC	Land6	12299	Eb1b00438	Distal	12299	Eb1b00438	0.3273
chr1b	18357589	18358089	2.89792	0.154	0.043	2	KC	Land3	2098	Eb1b00438	Distal	2098	Eb1b00438	0.3673
chr1b	18358472	18358972	4.95913	0.527	0.339	2	KC	Land6	1215	Eb1b00438	Distal	1215	Eb1b00438	0.3473
chr1b	18360020	18360520	185.432	0.989	0.983	5	IMC	Land3	331	Eb1b00438	Promoter	331	Eb1b00438	0.4232
chr1b	18374814	18375314	10.6294	0.553	0.427	2	IMC	Land5	298	Eb1b00439	Promoter	298	Eb1b00439	0.3493
chr1b	18378475	18378975	2.89792	0.154	0.043	2	KC	Land3	3959	Eb1b00439	Distal	3959	Eb1b00439	0.3992
chr1b	18379115	18379615	8.37346	0.849	0.776	3	KC	Land1	4599	Eb1b00439	Distal	4599	Eb1b00439	0.4331
chr1b	18382282	18382782	8.78691	0.471	0.316	2	IMC	Land6	7766	Eb1b00439	Distal	7766	Eb1b00439	0.3912
chr1b	18390841	18391341	5.78478	0.725	0.596	2	KC	Land1	5490	Eb1b00440	Distal	5490	Eb1b00440	0.3194
chr1b	18394608	18395108	2.38909	0.17	0.059	2	KC	Land6	1723	Eb1b00440	Promoter	1723	Eb1b00440	0.3154
chr1b	18396161	18396661	97.0811	0.961	0.944	5	IMC	Land5	170	Eb1b00440	Promoter	170	Eb1b00440	0.4012
chr1b	18397329	18397829	4.95913	0.527	0.339	2	KC	Land6	996	Eb1b00440	Exonic	996	Eb1b00440	0.3713
chr1b	18398116	18398616	70.2737	0.929	0.901	5	IMC	Land4	1767	Eb1b00441	Exonic	1767	Eb1b00441	0.4291
chr1b	18398707	18399207	27.1594	0.772	0.702	5	IMC	Land4	1176	Eb1b00441	Intronic	1176	Eb1b00441	0.3573
chr1b	18399494	18399994	4.95913	0.527	0.339	4	KC	Land6	389	Eb1b00441	Intronic	389	Eb1b00441	0.3553
chr1b	18400061	18400561	19.9196	0.857	0.789	5	KC	Land6	176	Eb1b00441	Promoter	176	Eb1b00441	0.4251
chr1b	18401996	18402496	3.79548	0.291	0.108	2	KC	Land3	259	Eb1b00442	Intronic	259	Eb1b00442	0.3273
chr1b	18473973	18474473	20.3607	0.97	0.953	5	KC	Land1	217	Eb1b00443	Exonic	217	Eb1b00443	0.4551
chr1b	18476873	18477373	7.61562	0.43	0.275	2	IMC	Land3	3117	Eb1b00443	Exonic	3117	Eb1b00443	0.4351
chr1b	18493030	18493530	3.81079	0.155	0.034	2	IMC	Land3	5126	Eb1b00444	Exonic	5126	Eb1b00444	0.3413
chr1b	18496243	18496743	28.5427	0.783	0.715	5	IMC	Land4	1913	Eb1b00444	Intronic	1913	Eb1b00444	0.3333
chr1b	18498181	18498681	38.7282	0.836	0.782	5	IMC	Land3	23	Eb1b00444	Promoter	23	Eb1b00444	0.3912
chr1b	18498884	18499384	4.04603	0.441	0.258	4	KC	Land6	726	Eb1b00444	Promoter	726	Eb1b00444	0.3832
chr1b	18499802	18500302	28.2122	0.79	0.722	5	IMC	Land5	1644	Eb1b00444	Promoter	1644	Eb1b00444	0.3234
chr1b	18507455	18507955	19.8082	0.823	0.74	4	KC	Land4	2471	Eb1b00445	Distal	2471	Eb1b00445	0.3673
chr1b	18509564	18510064	72.1483	0.96	0.938	5	KC	Land5	362	Eb1b00445	Distal	362	Eb1b00445	0.4052
chr1b	18510834	18511334	6.57062	0.386	0.237	4	IMC	Land4	906	Eb1b00445	Promoter	906	Eb1b00445	0.2934
chr1b	18511573	18512073	3.82216	0.188	0.076	2	KC	Land5	1645	Eb1b00445	Promoter	1645	Eb1b00445	0.3214
chr1b	18512268	18512768	21.1661	0.835	0.753	5	KC	Land4	2340	Eb1b00445	Distal	2340	Eb1b00445	0.3473
chr1b	18513550	18514050	3.81079	0.155	0.034	2	IMC	Land3	3622	Eb1b00445	Distal	3622	Eb1b00445	0.2814
chr1b	18519459	18519959	7.95311	0.472	0.329	3	IMC	Land1	9531	Eb1b00445	Distal	9531	Eb1b00445	0.3772
chr1b	18528152	18528652	5.49368	0.336	0.19	2	IMC	Land5	18224	Eb1b00445	Distal	18224	Eb1b00445	0.3433
chr1b	18531512	18532012	49.256	0.882	0.841	5	IMC	Land4	21584	Eb1b00445	Distal	21584	Eb1b00445	0.4092
chr1b	18546820	18547320	15.2031	0.783	0.679	4	KC	Land3	17443	Eb1b00446	Distal	17443	Eb1b00446	0.3593
chr1b	18548647	18549147	5.63305	0.381	0.195	2	KC	Land5	15616	Eb1b00446	Distal	15616	Eb1b00446	0.3194
chr1b	18549912	18550412	6.46999	0.545	0.359	4	KC	Land4	14351	Eb1b00446	Distal	14351	Eb1b00446	0.4172
chr1b	18564166	18564666	5.78478	0.725	0.596	5	KC	Land1	97	Eb1b00446	Promoter	97	Eb1b00446	0.3912
chr1b	18565213	18565713	28.2271	0.881	0.816	5	KC	Land4	948	Eb1b00446	Promoter	948	Eb1b00446	0.2994
chr1b	18566089	18566589	6.60486	0.382	0.225	3	IMC	Land3	1824	Eb1b00446	Promoter	1824	Eb1b00446	0.3792
chr1b	18571090	18571590	5.59983	0.327	0.175	2	IMC	Land4	6321	Eb1b00447	Intronic	6321	Eb1b00447	0.3513
chr1b	18577502	18578002	20.4803	0.709	0.62	5	IMC	Land4	89	Eb1b00447	Promoter	89	Eb1b00447	0.3573
chr1b	18587027	18587527	67.6843	0.921	0.891	5	IMC	Land6	9614	Eb1b00447	Distal	9614	Eb1b00447	0.3752
chr1b	18589302	18589802	44.6283	0.867	0.821	5	IMC	Land4	11889	Eb1b00447	Distal	11889	Eb1b00447	0.3134
chr1b	18598141	18598641	6.71003	0.381	0.214	2	IMC	Land6	20728	Eb1b00447	Distal	20728	Eb1b00447	0.3313
chr1b	18638618	18639118	14.8417	0.807	0.718	5	KC	Land6	4358	Eb1b00448	Distal	4358	Eb1b00448	0.4571
chr1b	18641280	18641780	5.59983	0.327	0.175	3	IMC	Land4	1696	Eb1b00448	Promoter	1696	Eb1b00448	0.3772
chr1b	18643194	18643694	6.90876	0.422	0.261	2	IMC	Land1	216	Eb1b00448	Exonic	216	Eb1b00448	0.4311
chr1b	18645756	18646256	20.4803	0.709	0.62	5	IMC	Land4	1134	Eb1b00449	Promoter	1134	Eb1b00449	0.3513
chr1b	18646947	18647447	20.4803	0.709	0.62	5	IMC	Land4	55	Eb1b00449	Promoter	55	Eb1b00449	0.3573
chr1b	18666614	18667114	5.49368	0.336	0.19	2	IMC	Land5	193	Eb1b00450	Promoter	193	Eb1b00450	0.4192
chr1b	18685436	18685936	11.9636	0.644	0.497	2	KC	Land5	1661	Eb1b00451	Intronic	1661	Eb1b00451	0.4232
chr1b	18695541	18696041	20.2208	0.717	0.627	4	IMC	Land5	7769	Eb1b00452	Distal	7769	Eb1b00452	0.4411
chr1b	18792086	18792586	5.72554	0.322	0.163	2	IMC	Land6	110	Eb1b00457	Promoter	110	Eb1b00457	0.2914
chr1b	18843853	18844353	4.47697	0.4	0.212	3	KC	Land4	6566	Eb1b00458	Distal	6566	Eb1b00458	0.3134
chr1b	18846981	18847481	9.74502	0.882	0.821	5	KC	Land1	9694	Eb1b00458	Distal	9694	Eb1b00458	0.3832
chr1b	18863134	18863634	19.4875	0.692	0.597	4	IMC	Land6	5585	Eb1b00459	Distal	5585	Eb1b00459	0.3613
chr1b	18866227	18866727	2.38909	0.17	0.059	2	KC	Land6	5008	Eb1b00460	Distal	5008	Eb1b00460	0.3273
chr1b	18868207	18868707	5.45074	0.484	0.293	4	KC	Land4	3028	Eb1b00460	Distal	3028	Eb1b00460	0.3713
chr1b	18882259	18882759	11.2754	0.753	0.64	4	KC	Land6	11022	Eb1b00460	Distal	11022	Eb1b00460	0.3114
chr1b	18882974	18883474	28.2271	0.881	0.816	5	KC	Land4	11737	Eb1b00460	Distal	11737	Eb1b00460	0.3214
chr1b	18883503	18884003	4.75243	0.414	0.232	3	KC	Land3	12266	Eb1b00460	Distal	12266	Eb1b00460	0.3014
chr1b	18891450	18891950	21.8612	0.718	0.632	5	IMC	Land3	4910	Eb1b00461	Distal	4910	Eb1b00461	0.4232
chr1b	18895489	18895989	28.5427	0.783	0.715	5	IMC	Land4	871	Eb1b00461	Promoter	871	Eb1b00461	0.3533
chr1b	18899016	18899516	9.73688	0.507	0.361	3	IMC	Land3	2654	Eb1b00461	Distal	2654	Eb1b00461	0.4491
chr1b	18900247	18900747	31.455	0.798	0.73	5	IMC	Land3	3885	Eb1b00461	Distal	3885	Eb1b00461	0.3713
chr1b	18902347	18902847	3.70466	0.165	0.063	2	IMC	Land5	5985	Eb1b00461	Distal	5985	Eb1b00461	0.3134
chr1b	18903961	18904461	3.82216	0.188	0.076	2	KC	Land5	7599	Eb1b00461	Distal	7599	Eb1b00461	0.3693
chr1b	18914705	18915205	46.7166	0.87	0.824	5	IMC	Land6	18343	Eb1b00461	Distal	18343	Eb1b00461	0.4132
chr1b	18915578	18916078	3.88373	0.158	0.042	2	IMC	Land6	19216	Eb1b00461	Distal	19216	Eb1b00461	0.3214
chr1b	18939416	18939916	135.402	0.981	0.972	5	IMC	Land5	49	Eb1b00462	Promoter	49	Eb1b00462	0.4691
chr1b	18940017	18940517	4.75243	0.414	0.232	2	KC	Land3	550	Eb1b00462	Intronic	550	Eb1b00462	0.3892
chr1b	18942833	18943333	5.49368	0.336	0.19	3	IMC	Land5	1124	Eb1b00463	Promoter	1124	Eb1b00463	0.3733
chr1b	18943941	18944441	20.5558	0.704	0.612	5	IMC	Land3	16	Eb1b00463	Promoter	16	Eb1b00463	0.4152
chr1b	18948337	18948837	3.81079	0.155	0.034	3	IMC	Land3	4378	Eb1b00463	Distal	4378	Eb1b00463	0.3653
chr1b	18954188	18954688	18	0.672	0.571	5	IMC	Land3	8531	Eb1b00464	Distal	8531	Eb1b00464	0.3713
chr1b	18957028	18957528	9.73688	0.507	0.361	4	IMC	Land3	5691	Eb1b00464	Distal	5691	Eb1b00464	0.3653
chr1b	18960897	18961397	4.57649	0.257	0.125	2	IMC	Land5	1822	Eb1b00464	Intronic	1822	Eb1b00464	0.3792
chr1b	18968345	18968845	7.61122	0.502	0.314	3	KC	Land5	27	Eb1b00465	Promoter	27	Eb1b00465	0.3972
chr1b	18970481	18970981	5.76293	0.502	0.314	2	KC	Land3	2107	Eb1b00465	Exonic	2107	Eb1b00465	0.3493
chr1b	18973826	18974326	7.44789	0.447	0.301	2	IMC	Land5	1021	Eb1b00466	Exonic	1021	Eb1b00466	0.483
chr1b	18974934	18975434	154.072	0.993	0.988	5	KC	Land5	85	Eb1b00466	Promoter	85	Eb1b00466	0.4591
chr1b	18975449	18975949	11.9636	0.644	0.497	5	KC	Land5	600	Eb1b00466	Promoter	600	Eb1b00466	0.3473
chr1b	18983611	18984111	21.976	0.854	0.782	4	KC	Land3	8762	Eb1b00466	Distal	8762	Eb1b00466	0.3293
chr1b	18997780	18998280	4.57649	0.257	0.125	2	IMC	Land5	8815	Eb1b00467	Distal	8815	Eb1b00467	0.3433
chr1b	19005633	19006133	77.2183	0.934	0.908	5	IMC	Land3	962	Eb1b00467	Promoter	962	Eb1b00467	0.3453
chr1b	19006421	19006921	5.90133	0.361	0.204	2	IMC	Land1	174	Eb1b00467	Promoter	174	Eb1b00467	0.3333
chr1b	19008668	19009168	19.1965	0.694	0.603	5	IMC	Land4	2071	Eb1b00467	Distal	2071	Eb1b00467	0.4232
chr1b	19026449	19026949	8.62891	0.632	0.471	2	KC	Land4	19852	Eb1b00467	Distal	19852	Eb1b00467	0.3673
chr1b	19039590	19040090	3.82216	0.188	0.076	2	KC	Land5	12145	Eb1b00468	Distal	12145	Eb1b00468	0.3752
chr1b	19040383	19040883	25.3057	0.891	0.838	5	KC	Land6	11352	Eb1b00468	Distal	11352	Eb1b00468	0.3453
chr1b	19042783	19043283	18.4705	0.809	0.723	4	KC	Land4	8952	Eb1b00468	Distal	8952	Eb1b00468	0.4132
chr1b	19051800	19052300	6.60486	0.382	0.225	4	IMC	Land3	63	Eb1b00468	Promoter	63	Eb1b00468	0.3792
chr1b	19061262	19061762	8.62891	0.632	0.471	2	KC	Land4	942	Eb1b00469	Distal	942	Eb1b00469	0.3713
chr1b	19069652	19070152	2.97564	0.075	0.01	2	IMC	Land3	1410	Eb1b00470	Promoter	1410	Eb1b00470	0.3054
chr1b	19081004	19081504	4.75243	0.414	0.232	2	KC	Land3	370	Eb1b00471	Intronic	370	Eb1b00471	0.3713
chr1b	19081902	19082402	75.4615	0.976	0.962	5	KC	Land4	526	Eb1b00471	Promoter	526	Eb1b00471	0.4271
chr1b	19083482	19083982	5.63305	0.381	0.195	2	KC	Land5	2106	Eb1b00471	Distal	2106	Eb1b00471	0.3214
chr1b	19084001	19084501	14.5872	0.76	0.649	5	KC	Land4	2625	Eb1b00471	Distal	2625	Eb1b00471	0.2994
chr1b	19087834	19088334	4.04603	0.441	0.258	3	KC	Land6	5056	Eb1b00472	Distal	5056	Eb1b00472	0.2774
chr1b	19091742	19092242	13.6276	0.791	0.686	5	KC	Land6	1148	Eb1b00472	Promoter	1148	Eb1b00472	0.3453
chr1b	19093877	19094377	35.7836	0.993	0.988	5	KC	Land1	985	Eb1b00472	Intronic	985	Eb1b00472	0.4251
chr1b	19095050	19095550	43.1067	0.861	0.813	5	IMC	Land4	2158	Eb1b00472	Intronic	2158	Eb1b00472	0.3513
chr1b	19096128	19096628	3.4681	0.378	0.177	2	KC	Land1	3236	Eb1b00472	Intronic	3236	Eb1b00472	0.3134
chr1b	19097222	19097722	6.4522	0.398	0.25	2	IMC	Land5	4330	Eb1b00472	Distal	4330	Eb1b00472	0.3892
chr1b	19099228	19099728	4.58551	0.596	0.437	5	KC	Land1	3255	Eb1b00473	Exonic	3255	Eb1b00473	0.3972
chr1b	19102448	19102948	4.01585	0.184	0.074	3	IMC	Land1	35	Eb1b00473	Promoter	35	Eb1b00473	0.4491
chr1b	19103971	19104471	8.78691	0.471	0.316	3	IMC	Land6	1486	Eb1b00473	Promoter	1486	Eb1b00473	0.3194
chr1b	19126583	19127083	6.90876	0.422	0.261	2	IMC	Land1	9758	Eb1b00477	Distal	9758	Eb1b00477	0.517
chr1b	19162263	19162763	7.61562	0.43	0.275	2	IMC	Land3	753	Eb1b00478	Distal	753	Eb1b00478	0.4232
chr1b	19179864	19180364	41.7066	0.904	0.853	5	KC	Land5	14126	Eb1b00479	Distal	14126	Eb1b00479	0.3972
chr1b	19188649	19189149	7.61122	0.502	0.314	2	KC	Land5	5341	Eb1b00479	Distal	5341	Eb1b00479	0.3613
chr1b	19195230	19195730	5.49368	0.336	0.19	2	IMC	Land5	454	Eb1b00480	Promoter	454	Eb1b00480	0.4291
chr1b	19212207	19212707	7.61122	0.502	0.314	3	KC	Land5	17431	Eb1b00480	Distal	17431	Eb1b00480	0.2715
chr1b	19221049	19221549	6.46999	0.545	0.359	2	KC	Land4	9351	Eb1b00481	Distal	9351	Eb1b00481	0.3533
chr1b	19230281	19230781	1.90561	0.053	0.006	2	KC	Land4	119	Eb1b00481	Promoter	119	Eb1b00481	0.3972
chr1b	19230903	19231403	15.5082	0.712	0.573	4	KC	Land5	501	Eb1b00481	Intronic	501	Eb1b00481	0.3812
chr1b	19252577	19253077	11.426	0.717	0.578	2	KC	Land3	13580	Eb1b00482	Distal	13580	Eb1b00482	0.3493
chr1b	19270355	19270855	3.4681	0.378	0.177	2	KC	Land1	69	Eb1b00483	Promoter	69	Eb1b00483	0.3872
chr1b	19290877	19291377	9.73688	0.507	0.361	2	IMC	Land3	16241	Eb1b00484	Distal	16241	Eb1b00484	0.3493
chr1b	19301832	19302332	5.59983	0.327	0.175	3	IMC	Land4	5286	Eb1b00484	Distal	5286	Eb1b00484	0.3353
chr1b	19302707	19303207	4.66988	0.25	0.109	2	IMC	Land4	4411	Eb1b00484	Distal	4411	Eb1b00484	0.3832
chr1b	19307003	19307503	15.5082	0.712	0.573	2	KC	Land5	115	Eb1b00484	Promoter	115	Eb1b00484	0.3752
chr1b	19378236	19378736	12.1188	0.719	0.585	2	KC	Land4	14363	Eb1b00485	Distal	14363	Eb1b00485	0.3413
chr1b	19383992	19384492	4.69828	0.244	0.085	2	IMC	Land3	8607	Eb1b00485	Distal	8607	Eb1b00485	0.3812
chr1b	19386243	19386743	38.7282	0.836	0.782	5	IMC	Land3	6356	Eb1b00485	Distal	6356	Eb1b00485	0.3653
chr1b	19388537	19389037	15.4625	0.639	0.535	3	IMC	Land4	4062	Eb1b00485	Distal	4062	Eb1b00485	0.3972
chr1b	19389129	19389629	4.04603	0.441	0.258	2	KC	Land6	3470	Eb1b00485	Distal	3470	Eb1b00485	0.3493
chr1b	19389782	19390282	2.69415	0.152	0.032	2	KC	Land4	2817	Eb1b00485	Distal	2817	Eb1b00485	0.3453
chr1b	19390332	19390832	4.47697	0.4	0.212	2	KC	Land4	2267	Eb1b00485	Distal	2267	Eb1b00485	0.3373
chr1b	19393118	19393618	6.90876	0.422	0.261	3	IMC	Land1	517	Eb1b00485	Exonic	517	Eb1b00485	0.3932
chr1b	19394185	19394685	35.3224	0.921	0.879	5	KC	Land3	1584	Eb1b00485	Distal	1584	Eb1b00485	0.4132
chr1b	19396806	19397306	8.78691	0.471	0.316	3	IMC	Land6	35	Eb1b00486	Promoter	35	Eb1b00486	0.3453
chr1b	19418514	19419014	8.37346	0.849	0.776	5	KC	Land1	18817	Eb1b00487	Distal	18817	Eb1b00487	0.3553
chr1b	19419289	19419789	10.9254	0.694	0.553	2	KC	Land4	19592	Eb1b00487	Distal	19592	Eb1b00487	0.3573
chr1b	19427040	19427540	29.5983	0.799	0.734	5	IMC	Land5	23930	Eb1b00488	Distal	23930	Eb1b00488	0.3373
chr1b	19429987	19430487	56.6138	0.907	0.872	5	IMC	Land5	20983	Eb1b00488	Distal	20983	Eb1b00488	0.4032
chr1b	19450795	19451295	14.8417	0.807	0.718	5	KC	Land6	175	Eb1b00488	Promoter	175	Eb1b00488	0.4172
chr1b	19454263	19454763	14.0583	0.629	0.515	5	IMC	Land5	3291	Eb1b00488	Intronic	3291	Eb1b00488	0.2994
chr1b	19458637	19459137	13.6276	0.791	0.686	5	KC	Land6	7665	Eb1b00488	Exonic	7665	Eb1b00488	0.4012
chr1b	19487197	19487697	4.70451	0.293	0.124	2	KC	Land5	20559	Eb1b00489	Distal	20559	Eb1b00489	0.2834
chr1b	19496279	19496779	4.57649	0.257	0.125	2	IMC	Land5	11477	Eb1b00489	Distal	11477	Eb1b00489	0.4331
chr1b	19507135	19507635	42.9035	0.947	0.918	5	KC	Land6	621	Eb1b00489	Promoter	621	Eb1b00489	0.3633
chr1b	19511462	19511962	5.76293	0.502	0.314	3	KC	Land3	3704	Eb1b00489	Distal	3704	Eb1b00489	0.3134
chr1b	19512118	19512618	26.6946	0.898	0.846	5	KC	Land6	3576	Eb1b00490	Distal	3576	Eb1b00490	0.3673
chr1b	19512724	19513224	17.1538	0.795	0.694	5	KC	Land4	2970	Eb1b00490	Exonic	2970	Eb1b00490	0.3154
chr1b	19513271	19513771	4.57649	0.257	0.125	4	IMC	Land5	2423	Eb1b00490	Intronic	2423	Eb1b00490	0.3353
chr1b	19514826	19515326	7.57828	0.434	0.29	2	IMC	Land4	868	Eb1b00490	Exonic	868	Eb1b00490	0.4671
chr1b	19515603	19516103	228.077	0.994	0.99	5	IMC	Land3	91	Eb1b00490	Promoter	91	Eb1b00490	0.4112
chr1b	19516345	19516845	12.4383	0.773	0.664	5	KC	Land6	649	Eb1b00490	Promoter	649	Eb1b00490	0.3852
chr1b	19518812	19519312	14.3032	0.692	0.548	3	KC	Land5	3116	Eb1b00490	Distal	3116	Eb1b00490	0.2874
chr1b	19520438	19520938	4.04603	0.441	0.258	3	KC	Land6	4440	Eb1b00491	Distal	4440	Eb1b00491	0.2754
chr1b	19521810	19522310	64.6874	0.923	0.893	5	IMC	Land5	3068	Eb1b00491	Distal	3068	Eb1b00491	0.3333
chr1b	19522654	19523154	8.62005	0.474	0.338	2	IMC	Land4	2224	Eb1b00491	Distal	2224	Eb1b00491	0.3333
chr1b	19524900	19525400	41.8919	0.931	0.896	5	KC	Land4	20	Eb1b00491	Promoter	20	Eb1b00491	0.489
chr1b	19532601	19533101	3.55623	0.284	0.09	2	KC	Land4	7631	Eb1b00492	Distal	7631	Eb1b00492	0.3074
chr1b	19536287	19536787	16.6866	0.658	0.56	4	IMC	Land4	6592	Eb1b00493	Distal	6592	Eb1b00493	0.3633
chr1b	19541939	19542439	3.14923	0.091	0.028	2	IMC	Land1	940	Eb1b00493	Intronic	940	Eb1b00493	0.3413
chr1b	19543117	19543617	144.458	0.992	0.986	5	KC	Land5	236	Eb1b00493	Promoter	236	Eb1b00493	0.4232
chr1b	19549776	19550276	8.62891	0.632	0.471	3	KC	Land4	5806	Eb1b00494	Distal	5806	Eb1b00494	0.3772
chr1b	19553429	19553929	9.05304	0.655	0.504	4	KC	Land3	2153	Eb1b00494	Distal	2153	Eb1b00494	0.3353
chr1b	19569881	19570381	7.53066	0.593	0.419	3	KC	Land4	14297	Eb1b00494	Distal	14297	Eb1b00494	0.523
chr1b	19595742	19596242	9.69323	0.509	0.373	5	IMC	Land4	32637	Eb1b00495	Distal	32637	Eb1b00495	0.3553
chr1b	19596822	19597322	18.4705	0.809	0.723	3	KC	Land4	31557	Eb1b00495	Distal	31557	Eb1b00495	0.4291
chr1b	19629188	19629688	5.72554	0.322	0.163	4	IMC	Land6	807	Eb1b00495	Promoter	807	Eb1b00495	0.3952
chr1b	19634241	19634741	57.1651	0.903	0.867	5	IMC	Land4	1926	Eb1b00496	Promoter	1926	Eb1b00496	0.3812
chr1b	19636243	19636743	32.7787	0.811	0.749	5	IMC	Land4	74	Eb1b00496	Promoter	74	Eb1b00496	0.3413
chr1b	19636945	19637445	6.92053	0.634	0.485	2	KC	Land6	776	Eb1b00496	Exonic	776	Eb1b00496	0.3313
chr1b	19637811	19638311	22.5773	0.875	0.812	4	KC	Land6	1642	Eb1b00496	Exonic	1642	Eb1b00496	0.3433
chr1b	19638591	19639091	86.1933	0.982	0.971	5	KC	Land4	2422	Eb1b00496	Distal	2422	Eb1b00496	0.3433
chr1b	19639114	19639614	92.8597	0.976	0.962	5	KC	Land5	2945	Eb1b00496	Distal	2945	Eb1b00496	0.3433
chr1b	19639788	19640288	20.4803	0.709	0.62	5	IMC	Land4	3619	Eb1b00496	Distal	3619	Eb1b00496	0.3353
chr1b	19641319	19641819	5.91902	0.588	0.402	2	KC	Land6	4964	Eb1b00497	Distal	4964	Eb1b00497	0.3074
chr1b	19644905	19645405	5.45074	0.484	0.293	2	KC	Land4	1378	Eb1b00497	Exonic	1378	Eb1b00497	0.3733
chr1b	19647960	19648460	11.2754	0.753	0.64	5	KC	Land6	1675	Eb1b00497	Promoter	1675	Eb1b00497	0.3134
chr1b	19648623	19649123	3.82216	0.188	0.076	3	KC	Land5	2338	Eb1b00497	Distal	2338	Eb1b00497	0.3134
chr1b	19660875	19661375	21.2729	0.741	0.66	5	IMC	Land1	14192	Eb1b00498	Distal	14192	Eb1b00498	0.3553
chr1b	19671022	19671522	4.47697	0.4	0.212	2	KC	Land4	4045	Eb1b00498	Distal	4045	Eb1b00498	0.4451
chr1b	19674858	19675358	3.81079	0.155	0.034	3	IMC	Land3	209	Eb1b00498	Intronic	209	Eb1b00498	0.3832
chr1b	19686439	19686939	3.18719	0.316	0.148	3	KC	Land6	119	Eb1b00499	Promoter	119	Eb1b00499	0.3433
chr1b	19687173	19687673	1.66578	0.06	0.014	2	KC	Land6	613	Eb1b00499	Exonic	613	Eb1b00499	0.4152
chr1b	19693937	19694437	4.95913	0.527	0.339	2	KC	Land6	7377	Eb1b00499	Distal	7377	Eb1b00499	0.3713
chr1b	19694485	19694985	4.04603	0.441	0.258	3	KC	Land6	7925	Eb1b00499	Distal	7925	Eb1b00499	0.3214
chr1b	19696010	19696510	2.69415	0.152	0.032	2	KC	Land4	9450	Eb1b00499	Distal	9450	Eb1b00499	0.3772
chr1b	19708943	19709443	19.2025	0.83	0.746	5	KC	Land3	27	Eb1b00500	Promoter	27	Eb1b00500	0.4451
chr1b	19742672	19743172	10.1403	0.73	0.612	4	KC	Land6	6526	Eb1b00501	Distal	6526	Eb1b00501	0.3373
chr1b	19743408	19743908	16.7354	0.73	0.612	4	KC	Land5	5790	Eb1b00501	Distal	5790	Eb1b00501	0.3613
chr1b	19746081	19746581	11.2754	0.753	0.64	4	KC	Land6	3117	Eb1b00501	Distal	3117	Eb1b00501	0.3074
chr1b	19747261	19747761	26.6946	0.898	0.846	4	KC	Land6	1937	Eb1b00501	Promoter	1937	Eb1b00501	0.3852
chr1b	19748587	19749087	5.45074	0.484	0.293	2	KC	Land4	611	Eb1b00501	Promoter	611	Eb1b00501	0.3752
chr1b	19749573	19750073	27.7461	0.89	0.835	4	KC	Land3	373	Eb1b00501	Exonic	373	Eb1b00501	0.4331
chr1b	19751094	19751594	4.58551	0.596	0.437	5	KC	Land1	1894	Eb1b00501	Exonic	1894	Eb1b00501	0.4072
chr1b	19751637	19752137	6.4522	0.398	0.25	5	IMC	Land5	2437	Eb1b00501	Exonic	2437	Eb1b00501	0.3074
chr1b	19752214	19752714	117.107	0.971	0.958	5	IMC	Land6	3014	Eb1b00501	Distal	3014	Eb1b00501	0.3493
chr1b	19752926	19753426	30.0396	0.789	0.718	4	IMC	Land3	3726	Eb1b00501	Distal	3726	Eb1b00501	0.4611
chr1b	19754149	19754649	7.05102	0.801	0.704	5	KC	Land1	4949	Eb1b00501	Distal	4949	Eb1b00501	0.3134
chr1b	19755042	19755542	5.91902	0.588	0.402	2	KC	Land6	5842	Eb1b00501	Distal	5842	Eb1b00501	0.3852
chr1b	19772119	19772619	22.8192	0.745	0.665	5	IMC	Land5	22919	Eb1b00501	Distal	22919	Eb1b00501	0.3533
chr1b	19773612	19774112	3.79548	0.291	0.108	2	KC	Land3	24412	Eb1b00501	Distal	24412	Eb1b00501	0.3932
chr1b	19787510	19788010	15.7121	0.637	0.53	5	IMC	Land6	29394	Eb1b00502	Distal	29394	Eb1b00502	0.3493
chr1b	19796824	19797324	28.1461	0.801	0.737	5	IMC	Land1	20080	Eb1b00502	Distal	20080	Eb1b00502	0.4511
chr1b	19804532	19805032	20.7853	0.707	0.616	4	IMC	Land6	12372	Eb1b00502	Distal	12372	Eb1b00502	0.3593
[truncated: 154,236 more rows]

## Sheet: S10
Supplementary Table 10: Single cell peak accessibility under submerged environment.
chromosome	start	end	score	replicateScoreQuantile	groupScoreQuantile	Reproducibility	Cell type	Replicates	distToGeneStart	nearestGene	peakType	distToTSS	nearestTSS	GC
chr1b	784736	785236	18.8361	0.51	0.409	3	IMC	Water1	43806	Eb1b00001	Distal	43806	Eb1b00001	0.3094
chr1b	788964	789464	31.9389	0.705	0.615	3	KC	Water1	39578	Eb1b00001	Distal	39578	Eb1b00001	0.4092
chr1b	790153	790653	20.6177	0.51	0.409	3	IMC	Water3	38389	Eb1b00001	Distal	38389	Eb1b00001	0.3234
chr1b	791498	791998	6.90668	0.432	0.264	3	KC	Water3	37044	Eb1b00001	Distal	37044	Eb1b00001	0.3273
chr1b	828383	828883	12.0917	0.381	0.255	2	IMC	Water3	159	Eb1b00001	Promoter	159	Eb1b00001	0.3892
chr1b	849717	850217	27.7869	0.593	0.509	3	IMC	Water1	2845	Eb1b00002	Distal	2845	Eb1b00002	0.4152
chr1b	850672	851172	2.9587	0.133	0.027	2	KC	Water3	1890	Eb1b00002	Promoter	1890	Eb1b00002	0.4411
chr1b	851743	852243	26.6233	0.584	0.5	3	IMC	Water1	819	Eb1b00002	Promoter	819	Eb1b00002	0.3533
chr1b	852475	852975	11.1099	0.36	0.231	3	IMC	Water3	87	Eb1b00002	Promoter	87	Eb1b00002	0.4152
chr1b	855326	855826	35.4202	0.646	0.573	3	IMC	Water2	2762	Eb1b00002	Distal	2762	Eb1b00002	0.3772
chr1b	862122	862622	43.5449	0.765	0.694	3	KC	Water1	178	Eb1b00003	Exonic	178	Eb1b00003	0.4531
chr1b	863011	863511	43.8796	0.69	0.624	3	IMC	Water1	709	Eb1b00003	Promoter	709	Eb1b00003	0.3952
chr1b	865100	865600	7.79521	0.465	0.313	3	KC	Water3	2798	Eb1b00003	Distal	2798	Eb1b00003	0.3473
chr1b	866436	866936	96.826	0.841	0.802	3	IMC	Water1	4134	Eb1b00003	Distal	4134	Eb1b00003	0.3234
chr1b	867915	868415	9.65345	0.518	0.374	3	KC	Water3	5613	Eb1b00003	Distal	5613	Eb1b00003	0.3972
chr1b	876141	876641	114.056	0.868	0.835	3	IMC	Water1	1120	Eb1b00004	Promoter	1120	Eb1b00004	0.3932
chr1b	877377	877877	123.844	0.889	0.861	3	IMC	Water3	114	Eb1b00004	Exonic	114	Eb1b00004	0.4092
chr1b	883194	883694	7.1565	0.346	0.172	2	KC	Water1	5931	Eb1b00004	Intronic	5931	Eb1b00004	0.3393
chr1b	884051	884551	7.06689	0.265	0.131	3	IMC	Water2	6788	Eb1b00004	Exonic	6788	Eb1b00004	0.3413
chr1b	884600	885100	41.8756	0.683	0.614	3	IMC	Water2	7337	Eb1b00004	Distal	7337	Eb1b00004	0.3613
chr1b	885333	885833	55.9104	0.739	0.68	3	IMC	Water1	8070	Eb1b00004	Distal	8070	Eb1b00004	0.3673
chr1b	888363	888863	22.1789	0.539	0.445	3	IMC	Water2	11100	Eb1b00004	Distal	11100	Eb1b00004	0.3373
chr1b	890287	890787	17.9713	0.653	0.551	3	KC	Water3	12849	Eb1b00005	Distal	12849	Eb1b00005	0.3892
chr1b	908220	908720	4.72586	0.209	0.064	2	KC	Water1	5082	Eb1b00005	Distal	5082	Eb1b00005	0.3313
chr1b	985242	985742	14.7047	0.612	0.5	3	KC	Water3	36007	Eb1b00006	Distal	36007	Eb1b00006	0.3094
chr1b	985971	986471	8.02429	0.38	0.207	2	KC	Water1	35278	Eb1b00006	Distal	35278	Eb1b00006	0.2854
chr1b	989210	989710	13.7278	0.519	0.388	3	KC	Water1	32039	Eb1b00006	Distal	32039	Eb1b00006	0.4132
chr1b	997293	997793	91.3936	0.89	0.854	3	KC	Water2	23956	Eb1b00006	Distal	23956	Eb1b00006	0.4032
chr1b	1018463	1018963	16.8647	0.64	0.532	3	KC	Water3	2786	Eb1b00006	Distal	2786	Eb1b00006	0.3114
chr1b	1021304	1021804	79.5984	0.899	0.866	3	KC	Water3	53	Eb1b00006	Promoter	53	Eb1b00006	0.5529
chr1b	1022176	1022676	16.8647	0.64	0.532	2	KC	Water3	925	Eb1b00006	Exonic	925	Eb1b00006	0.3792
chr1b	1022787	1023287	28.2615	0.679	0.586	3	KC	Water1	1536	Eb1b00006	Exonic	1536	Eb1b00006	0.3792
chr1b	1023677	1024177	76.5068	0.894	0.86	3	KC	Water3	2426	Eb1b00006	Exonic	2426	Eb1b00006	0.3333
chr1b	1024182	1024682	15.119	0.535	0.394	2	KC	Water2	2931	Eb1b00006	Exonic	2931	Eb1b00006	0.3214
chr1b	1024843	1025343	13.6528	0.596	0.482	3	KC	Water3	2841	Eb1b00007	Exonic	2841	Eb1b00007	0.3134
chr1b	1025823	1026323	5.22025	0.346	0.172	2	KC	Water3	1861	Eb1b00007	Exonic	1861	Eb1b00007	0.4431
chr1b	1027587	1028087	37.6918	0.738	0.659	3	KC	Water2	97	Eb1b00007	Promoter	97	Eb1b00007	0.3473
chr1b	1029128	1029628	6.04751	0.393	0.227	2	KC	Water3	1442	Eb1b00007	Promoter	1442	Eb1b00007	0.3214
chr1b	1064300	1064800	144.099	0.957	0.941	3	KC	Water3	29956	Eb1b00008	Distal	29956	Eb1b00008	0.4232
chr1b	1068437	1068937	5.69908	0.261	0.096	2	KC	Water2	25819	Eb1b00008	Distal	25819	Eb1b00008	0.4092
chr1b	1069205	1069705	5.22025	0.346	0.172	3	KC	Water3	25051	Eb1b00008	Distal	25051	Eb1b00008	0.3134
chr1b	1069838	1070338	19.0151	0.595	0.472	3	KC	Water1	24418	Eb1b00008	Distal	24418	Eb1b00008	0.3513
chr1b	1070415	1070915	42.9888	0.812	0.755	3	KC	Water3	23841	Eb1b00008	Distal	23841	Eb1b00008	0.3353
chr1b	1082165	1082665	25.87	0.661	0.56	3	KC	Water1	12091	Eb1b00008	Distal	12091	Eb1b00008	0.3134
chr1b	1093908	1094408	204.006	0.967	0.955	3	KC	Water1	348	Eb1b00008	Promoter	348	Eb1b00008	0.4112
chr1b	1106281	1106781	5.22025	0.346	0.172	2	KC	Water3	4399	Eb1b00011	Distal	4399	Eb1b00011	0.3293
chr1b	1108122	1108622	15.7757	0.626	0.517	3	KC	Water3	2558	Eb1b00011	Intronic	2558	Eb1b00011	0.4032
chr1b	1109617	1110117	115.556	0.919	0.892	3	KC	Water2	1063	Eb1b00011	Promoter	1063	Eb1b00011	0.501
chr1b	1111345	1111845	8.91809	0.409	0.246	2	KC	Water1	516	Eb1b00010	Intronic	516	Eb1b00010	0.3912
chr1b	1115424	1115924	19.0946	0.665	0.568	3	KC	Water3	3561	Eb1b00010	Distal	3561	Eb1b00010	0.4032
chr1b	1119008	1119508	19.0151	0.595	0.472	3	KC	Water1	3957	Eb1b00012	Distal	3957	Eb1b00012	0.4631
chr1b	1126082	1126582	8.7113	0.493	0.344	3	KC	Water3	3115	Eb1b00012	Distal	3115	Eb1b00012	0.3433
chr1b	1126994	1127494	9.65345	0.518	0.374	3	KC	Water3	4027	Eb1b00012	Exonic	4027	Eb1b00012	0.501
chr1b	1131402	1131902	43.8796	0.69	0.624	3	IMC	Water1	766	Eb1b00013	Exonic	766	Eb1b00013	0.3892
chr1b	1132673	1133173	109.098	0.909	0.879	3	KC	Water1	503	Eb1b00013	Promoter	503	Eb1b00013	0.3593
chr1b	1134278	1134778	8.7113	0.493	0.344	3	KC	Water3	2108	Eb1b00013	Distal	2108	Eb1b00013	0.2854
chr1b	1136589	1137089	8.7113	0.493	0.344	2	KC	Water3	1195	Eb1b00014	Promoter	1195	Eb1b00014	0.2834
chr1b	1137904	1138404	133.94	0.935	0.913	3	KC	Water2	118	Eb1b00014	Exonic	118	Eb1b00014	0.4431
chr1b	1138700	1139200	5.22025	0.346	0.172	3	KC	Water3	914	Eb1b00014	Intronic	914	Eb1b00014	0.3134
chr1b	1139468	1139968	2.29219	0.063	0.008	2	KC	Water3	1682	Eb1b00014	Exonic	1682	Eb1b00014	0.3673
chr1b	1146690	1147190	163.311	0.953	0.936	3	KC	Water2	8904	Eb1b00014	Distal	8904	Eb1b00014	0.3992
chr1b	1147287	1147787	42.5841	0.684	0.618	2	IMC	Water1	9501	Eb1b00014	Distal	9501	Eb1b00014	0.4112
chr1b	1149361	1149861	55.6178	0.851	0.805	3	KC	Water3	10258	Eb1b00015	Distal	10258	Eb1b00015	0.3214
chr1b	1150797	1151297	11.7404	0.48	0.329	2	KC	Water1	8822	Eb1b00015	Distal	8822	Eb1b00015	0.3194
chr1b	1151309	1151809	125.184	0.946	0.927	3	KC	Water3	8310	Eb1b00015	Distal	8310	Eb1b00015	0.4411
chr1b	1152261	1152761	453.885	0.997	0.995	3	KC	Water1	7358	Eb1b00015	Distal	7358	Eb1b00015	0.4271
chr1b	1154806	1155306	28.6173	0.742	0.665	3	KC	Water3	4813	Eb1b00015	Distal	4813	Eb1b00015	0.3373
chr1b	1156171	1156671	33.6906	0.771	0.703	3	KC	Water3	3448	Eb1b00015	Distal	3448	Eb1b00015	0.3553
chr1b	1158606	1159106	8.7113	0.493	0.344	2	KC	Water3	1013	Eb1b00015	Promoter	1013	Eb1b00015	0.4052
chr1b	1184963	1185463	24.942	0.716	0.631	3	KC	Water3	18	Eb1b00017	Promoter	18	Eb1b00017	0.4631
chr1b	1191339	1191839	28.8363	0.683	0.589	3	KC	Water2	50	Eb1b00018	Promoter	50	Eb1b00018	0.3812
chr1b	1196226	1196726	4.65058	0.15	0.045	2	IMC	Water2	1421	Eb1b00020	Promoter	1421	Eb1b00020	0.3693
chr1b	1196730	1197230	71.4175	0.786	0.737	3	IMC	Water1	917	Eb1b00020	Promoter	917	Eb1b00020	0.3912
chr1b	1197794	1198294	33.8734	0.628	0.551	3	IMC	Water3	145	Eb1b00020	Exonic	145	Eb1b00020	0.4511
chr1b	1199096	1199596	223.476	0.953	0.939	3	IMC	Water1	959	Eb1b00019	Promoter	959	Eb1b00019	0.3733
chr1b	1199615	1200115	108.331	0.87	0.837	3	IMC	Water2	1478	Eb1b00019	Promoter	1478	Eb1b00019	0.3373
chr1b	1200928	1201428	3.51939	0.109	0.03	2	IMC	Water1	2791	Eb1b00019	Distal	2791	Eb1b00019	0.3493
chr1b	1204642	1205142	163.622	0.919	0.897	3	IMC	Water1	6505	Eb1b00019	Distal	6505	Eb1b00019	0.3413
chr1b	1207406	1207906	35.4202	0.646	0.573	3	IMC	Water2	9269	Eb1b00019	Distal	9269	Eb1b00019	0.3613
chr1b	1231670	1232170	86.1713	0.821	0.778	3	IMC	Water1	7606	Eb1b00021	Distal	7606	Eb1b00021	0.3513
chr1b	1239327	1239827	87.8679	0.834	0.794	3	IMC	Water2	49	Eb1b00021	Promoter	49	Eb1b00021	0.3693
chr1b	1240059	1240559	13.6528	0.596	0.482	3	KC	Water3	781	Eb1b00021	Intronic	781	Eb1b00021	0.3174
chr1b	1240938	1241438	118.877	0.92	0.893	3	KC	Water1	1660	Eb1b00021	Intronic	1660	Eb1b00021	0.3513
chr1b	1241822	1242322	13.0582	0.499	0.355	3	KC	Water2	2544	Eb1b00021	Exonic	2544	Eb1b00021	0.4291
chr1b	1242470	1242970	8.7113	0.493	0.344	3	KC	Water3	3192	Eb1b00021	Exonic	3192	Eb1b00021	0.4052
chr1b	1243109	1243609	4.9523	0.199	0.084	3	IMC	Water1	3831	Eb1b00021	Intronic	3831	Eb1b00021	0.4232
chr1b	1243988	1244488	8.02429	0.38	0.207	3	KC	Water1	4710	Eb1b00021	Exonic	4710	Eb1b00021	0.4232
chr1b	1244958	1245458	50.484	0.719	0.657	3	IMC	Water1	5680	Eb1b00021	Distal	5680	Eb1b00021	0.3932
chr1b	1245699	1246199	328.574	0.98	0.973	3	IMC	Water1	6256	Eb1b00022	Distal	6256	Eb1b00022	0.4651
chr1b	1246857	1247357	45.1838	0.696	0.628	3	IMC	Water1	5098	Eb1b00022	Distal	5098	Eb1b00022	0.3733
chr1b	1247658	1248158	7.1565	0.346	0.172	3	KC	Water1	4297	Eb1b00022	Exonic	4297	Eb1b00022	0.4271
chr1b	1248431	1248931	8.91809	0.409	0.246	3	KC	Water1	3524	Eb1b00022	Exonic	3524	Eb1b00022	0.4291
chr1b	1250156	1250656	23.2064	0.554	0.463	3	IMC	Water1	1799	Eb1b00022	Intronic	1799	Eb1b00022	0.3373
chr1b	1251271	1251771	196.144	0.977	0.968	3	KC	Water3	684	Eb1b00022	Exonic	684	Eb1b00022	0.4112
chr1b	1253975	1254475	54.1809	0.848	0.801	3	KC	Water3	2018	Eb1b00022	Distal	2018	Eb1b00022	0.3892
chr1b	1266234	1266734	17.2918	0.468	0.355	3	IMC	Water3	7227	Eb1b00023	Distal	7227	Eb1b00023	0.3533
chr1b	1267795	1268295	35.4202	0.646	0.573	3	IMC	Water2	5666	Eb1b00023	Distal	5666	Eb1b00023	0.3573
chr1b	1269312	1269812	14.7047	0.612	0.5	3	KC	Water3	4149	Eb1b00023	Distal	4149	Eb1b00023	0.3952
chr1b	1269887	1270387	27.0596	0.67	0.573	3	KC	Water1	3574	Eb1b00023	Distal	3574	Eb1b00023	0.3812
chr1b	1274178	1274678	18.8395	0.5	0.401	3	IMC	Water2	715	Eb1b00023	Exonic	715	Eb1b00023	0.3852
chr1b	1275158	1275658	111.759	0.936	0.914	3	KC	Water3	1695	Eb1b00023	Exonic	1695	Eb1b00023	0.497
chr1b	1283330	1283830	12.0917	0.381	0.255	2	IMC	Water3	9867	Eb1b00023	Distal	9867	Eb1b00023	0.3393
chr1b	1284339	1284839	9.04545	0.347	0.222	2	IMC	Water1	10876	Eb1b00023	Distal	10876	Eb1b00023	0.3234
chr1b	1286627	1287127	40.0197	0.672	0.602	3	IMC	Water1	11168	Eb1b00024	Distal	11168	Eb1b00024	0.3114
chr1b	1297808	1298308	45.7338	0.822	0.767	3	KC	Water3	11	Eb1b00024	Promoter	11	Eb1b00024	0.4671
chr1b	1332140	1332640	22.5591	0.697	0.607	3	KC	Water3	5993	Eb1b00028	Distal	5993	Eb1b00028	0.3373
chr1b	1338194	1338694	7.79521	0.465	0.313	3	KC	Water3	59	Eb1b00028	Promoter	59	Eb1b00028	0.3353
chr1b	1339424	1339924	29.8678	0.75	0.675	3	KC	Water3	1289	Eb1b00028	Promoter	1289	Eb1b00028	0.3573
chr1b	1343000	1343500	13.6528	0.596	0.482	3	KC	Water3	329	Eb1b00029	Promoter	329	Eb1b00029	0.3673
chr1b	1344706	1345206	6.50982	0.27	0.142	2	IMC	Water1	671	Eb1b00030	Intronic	671	Eb1b00030	0.3393
chr1b	1361682	1362182	47.2071	0.71	0.647	3	IMC	Water2	11279	Eb1b00031	Distal	11279	Eb1b00031	0.3094
chr1b	1371759	1372259	77.2248	0.811	0.766	3	IMC	Water2	1202	Eb1b00031	Promoter	1202	Eb1b00031	0.3194
chr1b	1372751	1373251	14.7052	0.454	0.343	3	IMC	Water1	210	Eb1b00031	Promoter	210	Eb1b00031	0.3194
chr1b	1374354	1374854	4.90236	0.207	0.055	2	KC	Water2	1391	Eb1b00031	Intronic	1391	Eb1b00031	0.3952
chr1b	1375092	1375592	4.42724	0.288	0.123	2	KC	Water3	2129	Eb1b00031	Exonic	2129	Eb1b00031	0.495
chr1b	1399470	1399970	49.1466	0.713	0.65	3	IMC	Water1	99	Eb1b00033	Promoter	99	Eb1b00033	0.4391
chr1b	1404098	1404598	4.42724	0.288	0.123	2	KC	Water3	4527	Eb1b00033	Distal	4527	Eb1b00033	0.3313
chr1b	1416835	1417335	170.653	0.969	0.957	3	KC	Water3	2	Eb1b00034	Promoter	2	Eb1b00034	0.4391
chr1b	1420595	1421095	55.4565	0.744	0.687	3	IMC	Water2	1477	Eb1b00035	Promoter	1477	Eb1b00035	0.3014
chr1b	1421445	1421945	224.606	0.96	0.947	3	IMC	Water2	627	Eb1b00035	Promoter	627	Eb1b00035	0.3373
chr1b	1422101	1422601	16.8647	0.64	0.532	3	KC	Water3	27	Eb1b00035	Promoter	27	Eb1b00035	0.4052
chr1b	1428084	1428584	59.9754	0.862	0.819	3	KC	Water3	6010	Eb1b00035	Distal	6010	Eb1b00035	0.3533
chr1b	1429242	1429742	61.1355	0.827	0.776	3	KC	Water2	7168	Eb1b00035	Distal	7168	Eb1b00035	0.3772
chr1b	1431697	1432197	5.22025	0.346	0.172	3	KC	Water3	9623	Eb1b00035	Distal	9623	Eb1b00035	0.3373
chr1b	1432530	1433030	8.29873	0.285	0.152	3	IMC	Water3	10456	Eb1b00035	Distal	10456	Eb1b00035	0.2715
chr1b	1436496	1436996	109.301	0.861	0.826	3	IMC	Water1	14422	Eb1b00035	Distal	14422	Eb1b00035	0.3433
chr1b	1437112	1437612	14.6064	0.441	0.332	3	IMC	Water2	15038	Eb1b00035	Distal	15038	Eb1b00035	0.4571
chr1b	1451748	1452248	11.6094	0.561	0.431	3	KC	Water3	29674	Eb1b00035	Distal	29674	Eb1b00035	0.3872
chr1b	1453305	1453805	14.7047	0.612	0.5	3	KC	Water3	31231	Eb1b00035	Distal	31231	Eb1b00035	0.4172
chr1b	1466721	1467221	132.003	0.951	0.933	3	KC	Water3	28397	Eb1b00036	Distal	28397	Eb1b00036	0.4251
chr1b	1494896	1495396	41.6303	0.806	0.747	3	KC	Water3	222	Eb1b00036	Promoter	222	Eb1b00036	0.3273
chr1b	1497536	1498036	10.852	0.388	0.27	2	IMC	Water1	2416	Eb1b00036	Exonic	2416	Eb1b00036	0.3094
chr1b	1498062	1498562	74.9705	0.891	0.856	3	KC	Water3	2942	Eb1b00036	Distal	2942	Eb1b00036	0.3134
chr1b	1498887	1499387	4.42724	0.288	0.123	3	KC	Water3	3767	Eb1b00036	Distal	3767	Eb1b00036	0.3114
chr1b	1502150	1502650	30.7016	0.697	0.607	3	KC	Water1	1631	Eb1b00037	Promoter	1631	Eb1b00037	0.3832
chr1b	1502850	1503350	22.0931	0.544	0.45	3	IMC	Water1	931	Eb1b00037	Promoter	931	Eb1b00037	0.3832
chr1b	1548118	1548618	21.7569	0.523	0.427	3	IMC	Water3	3514	Eb1b00040	Distal	3514	Eb1b00040	0.4271
chr1b	1569707	1570207	243.139	0.986	0.98	3	KC	Water3	169	Eb1b00041	Promoter	169	Eb1b00041	0.4212
chr1b	1573076	1573576	5.50511	0.263	0.107	3	KC	Water1	3198	Eb1b00041	Exonic	3198	Eb1b00041	0.497
chr1b	1574882	1575382	9.04545	0.347	0.222	2	IMC	Water1	5004	Eb1b00041	Distal	5004	Eb1b00041	0.3473
chr1b	1594479	1594979	42.5841	0.684	0.618	3	IMC	Water1	19814	Eb1b00042	Distal	19814	Eb1b00042	0.3932
chr1b	1595552	1596052	103.533	0.863	0.828	3	IMC	Water2	18741	Eb1b00042	Distal	18741	Eb1b00042	0.3074
chr1b	1604786	1605286	25.644	0.573	0.483	3	IMC	Water2	9507	Eb1b00042	Distal	9507	Eb1b00042	0.3752
chr1b	1614134	1614634	97.726	0.898	0.864	3	KC	Water2	159	Eb1b00042	Promoter	159	Eb1b00042	0.4271
chr1b	1617220	1617720	16.7386	0.484	0.379	3	IMC	Water1	2925	Eb1b00042	Exonic	2925	Eb1b00042	0.3453
chr1b	1618510	1619010	11.6094	0.561	0.431	3	KC	Water3	4215	Eb1b00042	Distal	4215	Eb1b00042	0.3473
chr1b	1626246	1626746	9.65345	0.518	0.374	3	KC	Water3	11951	Eb1b00042	Distal	11951	Eb1b00042	0.3852
chr1b	1630284	1630784	36.2954	0.783	0.718	3	KC	Water3	10677	Eb1b00043	Distal	10677	Eb1b00043	0.2954
chr1b	1643194	1643694	4.14012	0.146	0.036	2	KC	Water2	2231	Eb1b00043	Distal	2231	Eb1b00043	0.3653
chr1b	1646279	1646779	12.0569	0.48	0.329	3	KC	Water2	1667	Eb1b00044	Distal	1667	Eb1b00044	0.3852
chr1b	1648024	1648524	128.556	0.886	0.856	3	IMC	Water1	76	Eb1b00044	Promoter	76	Eb1b00044	0.4451
chr1b	1648615	1649115	122.972	0.889	0.861	3	IMC	Water2	667	Eb1b00044	Promoter	667	Eb1b00044	0.3154
chr1b	1653631	1654131	7.38533	0.347	0.193	2	KC	Water2	5683	Eb1b00044	Distal	5683	Eb1b00044	0.2994
chr1b	1655857	1656357	9.65345	0.518	0.374	3	KC	Water3	3767	Eb1b00045	Intronic	3767	Eb1b00045	0.3693
chr1b	1656378	1656878	4.42724	0.288	0.123	2	KC	Water3	3246	Eb1b00045	Intronic	3246	Eb1b00045	0.3912
chr1b	1658623	1659123	98.7798	0.855	0.819	3	IMC	Water2	1001	Eb1b00045	Exonic	1001	Eb1b00045	0.3393
chr1b	1659673	1660173	25.2588	0.558	0.467	3	IMC	Water3	47	Eb1b00045	Promoter	47	Eb1b00045	0.3293
chr1b	1676433	1676933	233.474	0.975	0.965	3	KC	Water1	16807	Eb1b00045	Distal	16807	Eb1b00045	0.4491
chr1b	1679778	1680278	3.51939	0.109	0.03	2	IMC	Water1	20152	Eb1b00045	Distal	20152	Eb1b00045	0.4271
chr1b	1704721	1705221	26.1539	0.725	0.643	3	KC	Water3	7956	Eb1b00046	Distal	7956	Eb1b00046	0.4251
chr1b	1709339	1709839	11.7404	0.48	0.329	3	KC	Water1	3338	Eb1b00046	Distal	3338	Eb1b00046	0.3792
chr1b	1714641	1715141	35.1498	0.637	0.56	3	IMC	Water3	1962	Eb1b00046	Promoter	1962	Eb1b00046	0.3713
chr1b	1717116	1717616	160.214	0.916	0.893	3	IMC	Water1	4437	Eb1b00046	Distal	4437	Eb1b00046	0.3533
chr1b	1725053	1725553	8.27085	0.38	0.207	3	KC	Water2	8742	Eb1b00047	Distal	8742	Eb1b00047	0.4631
chr1b	1732306	1732806	21.243	0.619	0.507	3	KC	Water1	1489	Eb1b00047	Distal	1489	Eb1b00047	0.4471
chr1b	1733107	1733607	54.1809	0.848	0.801	3	KC	Water3	688	Eb1b00047	Distal	688	Eb1b00047	0.4291
chr1b	1800052	1800552	15.7757	0.626	0.517	3	KC	Water3	4424	Eb1b00048	Distal	4424	Eb1b00048	0.3713
chr1b	1812479	1812979	82.0814	0.819	0.776	3	IMC	Water3	173	Eb1b00049	Promoter	173	Eb1b00049	0.4451
chr1b	1838695	1839195	277.011	0.984	0.977	3	KC	Water1	3460	Eb1b00050	Distal	3460	Eb1b00050	0.4072
chr1b	1839770	1840270	7.06689	0.265	0.131	2	IMC	Water2	4535	Eb1b00050	Distal	4535	Eb1b00050	0.3513
chr1b	1850121	1850621	4.90236	0.207	0.055	2	KC	Water2	1654	Eb1b00051	Promoter	1654	Eb1b00051	0.3792
chr1b	1851563	1852063	509.207	0.998	0.997	3	IMC	Water3	212	Eb1b00051	Promoter	212	Eb1b00051	0.4351
chr1b	1852242	1852742	8.91809	0.409	0.246	2	KC	Water1	465	Eb1b00051	Exonic	465	Eb1b00051	0.5569
chr1b	1859271	1859771	13.6528	0.596	0.482	3	KC	Water3	5797	Eb1b00052	Distal	5797	Eb1b00052	0.3234
chr1b	1864985	1865485	80.2005	0.808	0.763	3	IMC	Water1	83	Eb1b00052	Promoter	83	Eb1b00052	0.525
chr1b	1925976	1926476	8.29873	0.285	0.152	2	IMC	Water3	17599	Eb1b00054	Distal	17599	Eb1b00054	0.3373
chr1b	1943376	1943876	243.139	0.986	0.98	3	KC	Water3	199	Eb1b00054	Promoter	199	Eb1b00054	0.3792
chr1b	1946231	1946731	13.7278	0.519	0.388	3	KC	Water1	2654	Eb1b00054	Exonic	2654	Eb1b00054	0.507
chr1b	1947595	1948095	8.91809	0.409	0.246	3	KC	Water1	4018	Eb1b00054	Distal	4018	Eb1b00054	0.3613
chr1b	1954900	1955400	16.8647	0.64	0.532	3	KC	Water3	424	Eb1b00055	Exonic	424	Eb1b00055	0.5509
chr1b	1955472	1955972	9.65345	0.518	0.374	3	KC	Water3	146	Eb1b00055	Promoter	146	Eb1b00055	0.3852
chr1b	1957918	1958418	16.8492	0.567	0.445	3	KC	Water1	2592	Eb1b00055	Distal	2592	Eb1b00055	0.3393
chr1b	1961004	1961504	3.67211	0.215	0.08	2	KC	Water3	5678	Eb1b00055	Distal	5678	Eb1b00055	0.2894
chr1b	1971699	1972199	144.099	0.957	0.941	3	KC	Water3	3738	Eb1b00056	Distal	3738	Eb1b00056	0.3772
chr1b	1975114	1975614	13.0582	0.499	0.355	3	KC	Water2	323	Eb1b00056	Promoter	323	Eb1b00056	0.3433
chr1b	1980145	1980645	5.22025	0.346	0.172	2	KC	Water3	4706	Eb1b00056	Distal	4706	Eb1b00056	0.3752
chr1b	1983340	1983840	9.93791	0.368	0.247	3	IMC	Water1	5248	Eb1b00057	Distal	5248	Eb1b00057	0.3214
chr1b	1988865	1989365	5.71704	0.188	0.064	2	IMC	Water3	275	Eb1b00057	Exonic	275	Eb1b00057	0.3733
chr1b	1995558	1996058	89.0166	0.912	0.883	3	KC	Water3	5341	Eb1b00058	Exonic	5341	Eb1b00058	0.4152
chr1b	1998949	1999449	135.625	0.903	0.877	3	IMC	Water3	1950	Eb1b00058	Promoter	1950	Eb1b00058	0.3513
chr1b	1999506	2000006	3.98102	0.148	0.045	2	KC	Water1	1393	Eb1b00058	Promoter	1393	Eb1b00058	0.3513
chr1b	2000707	2001207	359.821	0.985	0.979	3	IMC	Water1	192	Eb1b00058	Promoter	192	Eb1b00058	0.4052
chr1b	2001423	2001923	4.72586	0.209	0.064	2	KC	Water1	522	Eb1b00058	Exonic	522	Eb1b00058	0.501
chr1b	2002374	2002874	19.0946	0.665	0.568	3	KC	Water3	1473	Eb1b00058	Exonic	1473	Eb1b00058	0.4531
chr1b	2009548	2010048	5.22025	0.346	0.172	2	KC	Water3	8647	Eb1b00058	Distal	8647	Eb1b00058	0.3393
chr1b	2023386	2023886	77.2491	0.801	0.755	3	IMC	Water1	8666	Eb1b00059	Distal	8666	Eb1b00059	0.4172
chr1b	2024701	2025201	8.7113	0.493	0.344	3	KC	Water3	7351	Eb1b00059	Distal	7351	Eb1b00059	0.3872
chr1b	2027770	2028270	66.8778	0.784	0.734	3	IMC	Water2	4282	Eb1b00059	Distal	4282	Eb1b00059	0.2954
chr1b	2032212	2032712	16.177	0.551	0.418	3	KC	Water2	158	Eb1b00059	Promoter	158	Eb1b00059	0.4411
chr1b	2032895	2033395	8.27085	0.38	0.207	3	KC	Water2	782	Eb1b00060	Promoter	782	Eb1b00060	0.3872
chr1b	2056098	2056598	10.1178	0.434	0.277	3	KC	Water2	22419	Eb1b00060	Distal	22419	Eb1b00060	0.3693
chr1b	2058168	2058668	16.8492	0.567	0.445	3	KC	Water1	24489	Eb1b00060	Distal	24489	Eb1b00060	0.3772
chr1b	2079273	2079773	48.5153	0.831	0.78	3	KC	Water3	45594	Eb1b00060	Distal	45594	Eb1b00060	0.4212
chr1b	2088345	2088845	115.556	0.919	0.892	3	KC	Water2	54666	Eb1b00060	Distal	54666	Eb1b00060	0.4471
chr1b	2139389	2139889	4.219	0.156	0.055	2	IMC	Water1	24510	Eb1b00061	Distal	24510	Eb1b00061	0.3473
chr1b	2151442	2151942	44.3567	0.817	0.761	3	KC	Water3	12457	Eb1b00061	Distal	12457	Eb1b00061	0.3673
chr1b	2160031	2160531	32.5549	0.627	0.548	3	IMC	Water1	3868	Eb1b00061	Intronic	3868	Eb1b00061	0.3593
chr1b	2161244	2161744	72.7523	0.8	0.753	3	IMC	Water2	2655	Eb1b00061	Exonic	2655	Eb1b00061	0.3952
chr1b	2213865	2214365	46.4965	0.702	0.636	3	IMC	Water1	49964	Eb1b00061	Distal	49964	Eb1b00061	0.3533
chr1b	2214477	2214977	25.4718	0.574	0.488	3	IMC	Water1	50576	Eb1b00061	Distal	50576	Eb1b00061	0.3533
chr1b	2284459	2284959	2.85604	0.064	0.012	2	IMC	Water1	688	Eb1b00062	Promoter	688	Eb1b00062	0.3613
chr1b	2285114	2285614	22.0931	0.544	0.45	3	IMC	Water1	33	Eb1b00062	Promoter	33	Eb1b00062	0.3792
chr1b	2285909	2286409	4.72586	0.209	0.064	2	KC	Water1	760	Eb1b00062	Exonic	760	Eb1b00062	0.3673
chr1b	2286572	2287072	19.9075	0.522	0.422	3	IMC	Water1	1423	Eb1b00062	Exonic	1423	Eb1b00062	0.3633
chr1b	2287515	2288015	19.0946	0.665	0.568	3	KC	Water3	2366	Eb1b00062	Exonic	2366	Eb1b00062	0.3433
chr1b	2289679	2290179	13.7278	0.519	0.388	3	KC	Water1	4530	Eb1b00062	Intronic	4530	Eb1b00062	0.3234
chr1b	2290635	2291135	3.67211	0.215	0.08	2	KC	Water3	5486	Eb1b00062	Intronic	5486	Eb1b00062	0.3433
chr1b	2294533	2295033	18.3445	0.581	0.463	3	KC	Water2	9384	Eb1b00062	Distal	9384	Eb1b00062	0.3134
chr1b	2296746	2297246	45.7338	0.822	0.767	3	KC	Water3	11597	Eb1b00062	Distal	11597	Eb1b00062	0.4032
chr1b	2478068	2478568	14.6064	0.441	0.332	2	IMC	Water2	55996	Eb1b00063	Distal	55996	Eb1b00063	0.3713
chr1b	2481113	2481613	45.682	0.775	0.706	3	KC	Water2	57080	Eb1b00064	Distal	57080	Eb1b00064	0.477
chr1b	2494733	2495233	10.6625	0.367	0.237	3	IMC	Water2	43460	Eb1b00064	Distal	43460	Eb1b00064	0.3513
chr1b	2508776	2509276	25.644	0.573	0.483	3	IMC	Water2	29417	Eb1b00064	Distal	29417	Eb1b00064	0.3154
chr1b	2511980	2512480	11.1099	0.36	0.231	3	IMC	Water3	26213	Eb1b00064	Distal	26213	Eb1b00064	0.3792
chr1b	2536902	2537402	27.3792	0.734	0.654	3	KC	Water3	1291	Eb1b00064	Promoter	1291	Eb1b00064	0.3573
chr1b	2544014	2544514	34.1592	0.638	0.563	3	IMC	Water2	125	Eb1b00065	Promoter	125	Eb1b00065	0.475
chr1b	2552472	2552972	58.7209	0.819	0.764	3	KC	Water1	7174	Eb1b00066	Distal	7174	Eb1b00066	0.3633
chr1b	2565134	2565634	11.1099	0.36	0.231	2	IMC	Water3	1293	Eb1b00067	Promoter	1293	Eb1b00067	0.4152
chr1b	2578930	2579430	23.7435	0.707	0.619	3	KC	Water3	14877	Eb1b00068	Distal	14877	Eb1b00068	0.3513
chr1b	2593902	2594402	17.9713	0.653	0.551	3	KC	Water3	93	Eb1b00068	Promoter	93	Eb1b00068	0.3892
chr1b	2596670	2597170	11.6094	0.561	0.431	3	KC	Water3	2861	Eb1b00068	Intronic	2861	Eb1b00068	0.3952
chr1b	2612307	2612807	21.0512	0.527	0.431	3	IMC	Water2	6856	Eb1b00069	Distal	6856	Eb1b00069	0.3832
chr1b	2615798	2616298	28.6173	0.742	0.665	3	KC	Water3	3365	Eb1b00069	Distal	3365	Eb1b00069	0.3852
chr1b	2619300	2619800	17.9713	0.653	0.551	3	KC	Water3	135	Eb1b00069	Exonic	135	Eb1b00069	0.513
chr1b	2622590	2623090	67.0116	0.779	0.728	3	IMC	Water3	3425	Eb1b00069	Distal	3425	Eb1b00069	0.4192
chr1b	2664136	2664636	11.6186	0.387	0.261	3	IMC	Water2	19545	Eb1b00073	Distal	19545	Eb1b00073	0.3393
chr1b	2670404	2670904	85.1481	0.879	0.84	3	KC	Water2	13277	Eb1b00073	Distal	13277	Eb1b00073	0.3693
chr1b	2679932	2680432	96.826	0.841	0.802	3	IMC	Water1	3749	Eb1b00073	Distal	3749	Eb1b00073	0.3473
chr1b	2680759	2681259	19.4934	0.496	0.39	3	IMC	Water3	2922	Eb1b00073	Distal	2922	Eb1b00073	0.2695
chr1b	2683193	2683693	98.6382	0.923	0.897	3	KC	Water3	488	Eb1b00073	Promoter	488	Eb1b00073	0.4391
chr1b	2688430	2688930	14.1161	0.419	0.298	3	IMC	Water3	4747	Eb1b00073	Distal	4747	Eb1b00073	0.3094
chr1b	2692507	2693007	26.1539	0.725	0.643	3	KC	Water3	8824	Eb1b00073	Distal	8824	Eb1b00073	0.477
chr1b	2701544	2702044	23.2064	0.554	0.463	3	IMC	Water1	17861	Eb1b00073	Distal	17861	Eb1b00073	0.3074
chr1b	2732265	2732765	4.42724	0.288	0.123	2	KC	Water3	6485	Eb1b00074	Distal	6485	Eb1b00074	0.4092
chr1b	2733052	2733552	25.4718	0.574	0.488	3	IMC	Water1	5698	Eb1b00074	Distal	5698	Eb1b00074	0.3593
chr1b	2733614	2734114	5.22025	0.346	0.172	2	KC	Water3	5136	Eb1b00074	Distal	5136	Eb1b00074	0.3633
chr1b	2734763	2735263	5.22025	0.346	0.172	3	KC	Water3	3987	Eb1b00074	Distal	3987	Eb1b00074	0.4431
chr1b	2735577	2736077	118.859	0.922	0.895	3	KC	Water2	3173	Eb1b00074	Distal	3173	Eb1b00074	0.491
chr1b	2736396	2736896	16.2157	0.453	0.337	3	IMC	Water3	2354	Eb1b00074	Distal	2354	Eb1b00074	0.3752
chr1b	2737187	2737687	7.1565	0.346	0.172	3	KC	Water1	1563	Eb1b00074	Exonic	1563	Eb1b00074	0.3972
chr1b	2738779	2739279	216.81	0.971	0.96	3	KC	Water1	27	Eb1b00074	Promoter	27	Eb1b00074	0.4012
chr1b	2739349	2739849	45.1838	0.696	0.628	3	IMC	Water1	597	Eb1b00074	Promoter	597	Eb1b00074	0.2894
chr1b	2757713	2758213	4.65058	0.15	0.045	2	IMC	Water2	18961	Eb1b00074	Distal	18961	Eb1b00074	0.3393
chr1b	2788273	2788773	4.9523	0.199	0.084	3	IMC	Water1	49521	Eb1b00074	Distal	49521	Eb1b00074	0.3792
chr1b	2815736	2816236	24.942	0.716	0.631	3	KC	Water3	34408	Eb1b00075	Distal	34408	Eb1b00075	0.3553
chr1b	2849798	2850298	6.90668	0.432	0.264	2	KC	Water3	346	Eb1b00075	Exonic	346	Eb1b00075	0.5788
chr1b	2871164	2871664	37.6139	0.789	0.725	3	KC	Water3	2955	Eb1b00076	Distal	2955	Eb1b00076	0.3972
chr1b	2892398	2892898	74.4677	0.8	0.753	3	IMC	Water3	3582	Eb1b00077	Distal	3582	Eb1b00077	0.3473
chr1b	2908996	2909496	15.6393	0.457	0.351	3	IMC	Water2	13014	Eb1b00077	Distal	13014	Eb1b00077	0.4291
chr1b	2915867	2916367	18.8361	0.51	0.409	3	IMC	Water1	11039	Eb1b00078	Distal	11039	Eb1b00078	0.3313
chr1b	2917544	2918044	35.0035	0.643	0.567	3	IMC	Water1	9362	Eb1b00078	Distal	9362	Eb1b00078	0.3134
chr1b	2921143	2921643	132.928	0.901	0.875	3	IMC	Water2	5763	Eb1b00078	Distal	5763	Eb1b00078	0.3473
chr1b	2922680	2923180	163.642	0.927	0.907	3	IMC	Water2	4226	Eb1b00078	Exonic	4226	Eb1b00078	0.3912
chr1b	2923278	2923778	214.728	0.981	0.973	3	KC	Water3	3628	Eb1b00078	Intronic	3628	Eb1b00078	0.3972
chr1b	2924307	2924807	8.7113	0.493	0.344	3	KC	Water3	2599	Eb1b00078	Intronic	2599	Eb1b00078	0.4072
chr1b	2924998	2925498	60.0579	0.753	0.697	3	IMC	Water1	1908	Eb1b00078	Exonic	1908	Eb1b00078	0.3812
chr1b	2925560	2926060	10.1178	0.434	0.277	3	KC	Water2	1346	Eb1b00078	Exonic	1346	Eb1b00078	0.479
chr1b	2926983	2927483	14.7047	0.612	0.5	3	KC	Water3	75	Eb1b00078	Promoter	75	Eb1b00078	0.3693
chr1b	2952131	2952631	67.1086	0.775	0.724	3	IMC	Water1	25223	Eb1b00078	Distal	25223	Eb1b00078	0.3792
chr1b	2953280	2953780	4.9523	0.199	0.084	2	IMC	Water1	26372	Eb1b00078	Distal	26372	Eb1b00078	0.3373
chr1b	2954383	2954883	18.8395	0.5	0.401	3	IMC	Water2	27475	Eb1b00078	Distal	27475	Eb1b00078	0.3094
chr1b	2955648	2956148	17.7566	0.487	0.385	2	IMC	Water2	28740	Eb1b00078	Distal	28740	Eb1b00078	0.2315
chr1b	2958476	2958976	19.4526	0.595	0.472	3	KC	Water2	31568	Eb1b00078	Distal	31568	Eb1b00078	0.3134
chr1b	2968683	2969183	12.5951	0.406	0.288	3	IMC	Water2	41775	Eb1b00078	Distal	41775	Eb1b00078	0.3932
chr1b	2970320	2970820	7.33015	0.298	0.17	3	IMC	Water1	43412	Eb1b00078	Distal	43412	Eb1b00078	0.4371
chr1b	2971119	2971619	48.5616	0.716	0.653	3	IMC	Water2	44211	Eb1b00078	Distal	44211	Eb1b00078	0.3353
chr1b	2974478	2974978	15.7136	0.469	0.361	3	IMC	Water1	41090	Eb1b00079	Distal	41090	Eb1b00079	0.3812
chr1b	2999191	2999691	10.7774	0.459	0.3	3	KC	Water1	16377	Eb1b00079	Distal	16377	Eb1b00079	0.2974
chr1b	3000260	3000760	14.7052	0.454	0.343	3	IMC	Water1	15308	Eb1b00079	Distal	15308	Eb1b00079	0.3513
chr1b	3015450	3015950	52.6747	0.734	0.675	3	IMC	Water2	118	Eb1b00079	Promoter	118	Eb1b00079	0.3353
chr1b	3017091	3017591	6.50982	0.27	0.142	2	IMC	Water1	1521	Eb1b00079	Exonic	1521	Eb1b00079	0.3393
chr1b	3024996	3025496	51.2956	0.728	0.666	3	IMC	Water2	9426	Eb1b00079	Distal	9426	Eb1b00079	0.3293
chr1b	3025531	3026031	5.4258	0.193	0.072	2	IMC	Water2	9961	Eb1b00079	Distal	9961	Eb1b00079	0.3812
chr1b	3030676	3031176	96.1492	0.848	0.81	3	IMC	Water3	13652	Eb1b00080	Distal	13652	Eb1b00080	0.3812
chr1b	3031639	3032139	65.4256	0.779	0.728	3	IMC	Water2	12689	Eb1b00080	Distal	12689	Eb1b00080	0.3174
chr1b	3038950	3039450	11.6094	0.561	0.431	2	KC	Water3	5378	Eb1b00080	Distal	5378	Eb1b00080	0.3313
chr1b	3043510	3044010	44.5237	0.697	0.632	3	IMC	Water2	818	Eb1b00080	Exonic	818	Eb1b00080	0.511
chr1b	3044180	3044680	59.6916	0.823	0.77	3	KC	Water2	148	Eb1b00080	Exonic	148	Eb1b00080	0.3812
chr1b	3048344	3048844	13.7278	0.519	0.388	2	KC	Water1	4014	Eb1b00080	Distal	4014	Eb1b00080	0.3493
chr1b	3050259	3050759	31.9389	0.705	0.615	3	KC	Water1	5929	Eb1b00080	Distal	5929	Eb1b00080	0.3353
chr1b	3053680	3054180	6.90668	0.432	0.264	3	KC	Water3	9350	Eb1b00080	Distal	9350	Eb1b00080	0.3593
chr1b	3070600	3071100	9.04545	0.347	0.222	3	IMC	Water1	1030	Eb1b00081	Promoter	1030	Eb1b00081	0.2874
chr1b	3071427	3071927	135.107	0.893	0.865	3	IMC	Water1	203	Eb1b00081	Promoter	203	Eb1b00081	0.3872
chr1b	3072080	3072580	3.98102	0.148	0.045	2	KC	Water1	448	Eb1b00081	Intronic	448	Eb1b00081	0.3832
chr1b	3077399	3077899	121.8	0.944	0.925	3	KC	Water3	5767	Eb1b00081	Distal	5767	Eb1b00081	0.3613
chr1b	3093950	3094450	44.5237	0.697	0.632	3	IMC	Water2	15222	Eb1b00082	Distal	15222	Eb1b00082	0.3633
chr1b	3099355	3099855	34.1592	0.638	0.563	3	IMC	Water2	9817	Eb1b00082	Distal	9817	Eb1b00082	0.3453
chr1b	3102643	3103143	43.0207	0.683	0.614	3	IMC	Water3	6529	Eb1b00082	Distal	6529	Eb1b00082	0.3373
chr1b	3108185	3108685	7.06689	0.265	0.131	3	IMC	Water2	987	Eb1b00082	Promoter	987	Eb1b00082	0.3792
chr1b	3109116	3109616	41.6303	0.806	0.747	3	KC	Water3	56	Eb1b00082	Promoter	56	Eb1b00082	0.3912
chr1b	3118093	3118593	7.06689	0.265	0.131	3	IMC	Water2	848	Eb1b00085	Exonic	848	Eb1b00085	0.3453
chr1b	3136949	3137449	145.051	0.903	0.877	3	IMC	Water1	297	Eb1b00086	Exonic	297	Eb1b00086	0.4451
chr1b	3145928	3146428	141.337	0.909	0.884	3	IMC	Water2	1185	Eb1b00088	Exonic	1185	Eb1b00088	0.479
chr1b	3156502	3157002	21.389	0.687	0.594	3	KC	Water3	4808	Eb1b00090	Exonic	4808	Eb1b00090	0.4591
chr1b	3161395	3161895	13.7278	0.519	0.388	3	KC	Water1	83	Eb1b00090	Promoter	83	Eb1b00090	0.3733
chr1b	3167260	3167760	43.8796	0.69	0.624	3	IMC	Water1	5948	Eb1b00090	Distal	5948	Eb1b00090	0.3752
chr1b	3203950	3204450	15.6393	0.457	0.351	3	IMC	Water2	4581	Eb1b00091	Intronic	4581	Eb1b00091	0.3713
chr1b	3207121	3207621	3.51939	0.109	0.03	2	IMC	Water1	1410	Eb1b00091	Exonic	1410	Eb1b00091	0.3772
chr1b	3209722	3210222	9.04545	0.347	0.222	3	IMC	Water1	1189	Eb1b00091	Promoter	1189	Eb1b00091	0.3313
chr1b	3210827	3211327	13.5914	0.424	0.312	3	IMC	Water2	366	Eb1b00092	Promoter	366	Eb1b00092	0.3673
chr1b	3223708	3224208	55.6178	0.851	0.805	3	KC	Water3	12513	Eb1b00092	Distal	12513	Eb1b00092	0.4331
chr1b	3308871	3309371	20.234	0.676	0.581	3	KC	Water3	465	Eb1b00095	Promoter	465	Eb1b00095	0.3613
chr1b	3324332	3324832	10.852	0.388	0.27	3	IMC	Water1	11	Eb1b00096	Promoter	11	Eb1b00096	0.3633
chr1b	3325162	3325662	14.1161	0.419	0.298	3	IMC	Water3	817	Eb1b00096	Promoter	817	Eb1b00096	0.2874
chr1b	3325682	3326182	293.649	0.98	0.973	3	IMC	Water3	1337	Eb1b00096	Promoter	1337	Eb1b00096	0.4331
chr1b	3326258	3326758	6.04751	0.393	0.227	3	KC	Water3	1913	Eb1b00096	Promoter	1913	Eb1b00096	0.4072
chr1b	3328083	3328583	8.02429	0.38	0.207	2	KC	Water1	992	Eb1b00097	Exonic	992	Eb1b00097	0.3772
chr1b	3344390	3344890	47.0836	0.703	0.639	3	IMC	Water3	1528	Eb1b00098	Promoter	1528	Eb1b00098	0.3733
chr1b	3367289	3367789	5.7166	0.237	0.114	2	IMC	Water1	24427	Eb1b00098	Distal	24427	Eb1b00098	0.3493
chr1b	3368214	3368714	381.746	0.995	0.992	3	KC	Water2	25352	Eb1b00098	Distal	25352	Eb1b00098	0.4032
chr1b	3390861	3391361	55.4397	0.74	0.684	3	IMC	Water3	16218	Eb1b00099	Distal	16218	Eb1b00099	0.4172
chr1b	3394385	3394885	3.41517	0.085	0.013	3	KC	Water2	12694	Eb1b00099	Distal	12694	Eb1b00099	0.3733
chr1b	3395864	3396364	27.0596	0.67	0.573	3	KC	Water1	11215	Eb1b00099	Distal	11215	Eb1b00099	0.3892
chr1b	3399032	3399532	17.7796	0.497	0.395	2	IMC	Water1	8047	Eb1b00099	Distal	8047	Eb1b00099	0.3553
chr1b	3400688	3401188	311.309	0.983	0.976	3	IMC	Water3	6391	Eb1b00099	Distal	6391	Eb1b00099	0.4212
chr1b	3405854	3406354	111.553	0.874	0.842	3	IMC	Water2	1225	Eb1b00099	Exonic	1225	Eb1b00099	0.4411
chr1b	3407307	3407807	4.9523	0.199	0.084	3	IMC	Water1	226	Eb1b00099	Promoter	226	Eb1b00099	0.3373
chr1b	3417650	3418150	5.4258	0.193	0.072	3	IMC	Water2	7887	Eb1b00100	Intronic	7887	Eb1b00100	0.3733
chr1b	3418477	3418977	97.2054	0.852	0.816	3	IMC	Water2	7060	Eb1b00100	Intronic	7060	Eb1b00100	0.3812
chr1b	3420741	3421241	35.1498	0.637	0.56	3	IMC	Water3	4796	Eb1b00100	Intronic	4796	Eb1b00100	0.2934
chr1b	3554377	3554877	18.8361	0.51	0.409	3	IMC	Water1	20342	Eb1b00101	Distal	20342	Eb1b00101	0.2894
chr1b	3574567	3575067	307.5	0.99	0.985	3	KC	Water2	152	Eb1b00101	Promoter	152	Eb1b00101	0.4411
chr1b	3584723	3585223	202.817	0.969	0.957	3	KC	Water2	10002	Eb1b00101	Distal	10002	Eb1b00101	0.4431
chr1b	3629979	3630479	14.7047	0.612	0.5	3	KC	Water3	43696	Eb1b00102	Distal	43696	Eb1b00102	0.3293
chr1b	3640180	3640680	40.5653	0.676	0.606	3	IMC	Water2	33495	Eb1b00102	Distal	33495	Eb1b00102	0.2914
chr1b	3640990	3641490	12.6208	0.579	0.453	3	KC	Water3	32685	Eb1b00102	Distal	32685	Eb1b00102	0.3134
chr1b	3642257	3642757	25.644	0.573	0.483	3	IMC	Water2	31418	Eb1b00102	Distal	31418	Eb1b00102	0.3912
chr1b	3643084	3643584	98.7798	0.855	0.819	3	IMC	Water2	30591	Eb1b00102	Distal	30591	Eb1b00102	0.3473
chr1b	3654838	3655338	35.4202	0.646	0.573	3	IMC	Water2	18837	Eb1b00102	Distal	18837	Eb1b00102	0.3693
chr1b	3673846	3674346	228.644	0.962	0.95	3	IMC	Water3	169	Eb1b00102	Promoter	169	Eb1b00102	0.3852
chr1b	3711883	3712383	2.23281	0.029	0.004	2	IMC	Water1	36195	Eb1b00103	Distal	36195	Eb1b00103	0.3573
chr1b	3757666	3758166	8.17572	0.324	0.197	3	IMC	Water1	9586	Eb1b00103	Distal	9586	Eb1b00103	0.3792
chr1b	3779165	3779665	25.87	0.661	0.56	3	KC	Water1	5144	Eb1b00104	Distal	5144	Eb1b00104	0.3134
chr1b	3784083	3784583	10.6199	0.54	0.409	3	KC	Water3	226	Eb1b00104	Promoter	226	Eb1b00104	0.2974
chr1b	3785988	3786488	8.02429	0.38	0.207	3	KC	Water1	1677	Eb1b00104	Distal	1677	Eb1b00104	0.3832
chr1b	3794319	3794819	20.234	0.676	0.581	3	KC	Water3	10008	Eb1b00104	Distal	10008	Eb1b00104	0.3034
chr1b	3798473	3798973	38.9426	0.795	0.732	3	KC	Water3	14162	Eb1b00104	Distal	14162	Eb1b00104	0.3493
chr1b	3800106	3800606	9.83623	0.435	0.285	3	KC	Water1	15795	Eb1b00104	Distal	15795	Eb1b00104	0.3313
chr1b	3807021	3807521	23.7435	0.707	0.619	3	KC	Water3	9744	Eb1b00105	Distal	9744	Eb1b00105	0.3353
chr1b	3808801	3809301	105.758	0.908	0.877	3	KC	Water2	7964	Eb1b00105	Distal	7964	Eb1b00105	0.3353
chr1b	3813443	3813943	5.50511	0.263	0.107	2	KC	Water1	3322	Eb1b00105	Distal	3322	Eb1b00105	0.3553
chr1b	3816866	3817366	16.7386	0.484	0.379	3	IMC	Water1	99	Eb1b00105	Promoter	99	Eb1b00105	0.4351
chr1b	3823023	3823523	6.50982	0.27	0.142	3	IMC	Water1	1792	Eb1b00106	Intronic	1792	Eb1b00106	0.2994
chr1b	3823566	3824066	15.7911	0.552	0.422	3	KC	Water1	1249	Eb1b00106	Intronic	1249	Eb1b00106	0.3393
chr1b	3824831	3825331	24.0779	0.547	0.455	3	IMC	Water3	14	Eb1b00106	Promoter	14	Eb1b00106	0.4132
chr1b	3839770	3840270	15.1568	0.436	0.318	3	IMC	Water3	14953	Eb1b00106	Distal	14953	Eb1b00106	0.3273
chr1b	3854269	3854769	6.04751	0.393	0.227	2	KC	Water3	485	Eb1b00107	Exonic	485	Eb1b00107	0.511
chr1b	3854792	3855292	58.5151	0.859	0.815	3	KC	Water3	36	Eb1b00107	Promoter	36	Eb1b00107	0.4311
chr1b	3860563	3861063	9.83623	0.435	0.285	3	KC	Water1	777	Eb1b00108	Intronic	777	Eb1b00108	0.3493
chr1b	3861392	3861892	132.238	0.9	0.873	3	IMC	Water3	50	Eb1b00108	Promoter	50	Eb1b00108	0.3413
chr1b	3863125	3863625	260.178	0.965	0.954	3	IMC	Water1	1783	Eb1b00108	Promoter	1783	Eb1b00108	0.3972
chr1b	3873485	3873985	7.33015	0.298	0.17	3	IMC	Water1	12120	Eb1b00109	Distal	12120	Eb1b00109	0.3373
chr1b	3879004	3879504	23.3205	0.551	0.458	3	IMC	Water2	6601	Eb1b00109	Distal	6601	Eb1b00109	0.3832
chr1b	3885588	3886088	41.6442	0.758	0.684	3	KC	Water2	17	Eb1b00109	Promoter	17	Eb1b00109	0.477
chr1b	3888094	3888594	6.04751	0.393	0.227	2	KC	Water3	2487	Eb1b00109	Distal	2487	Eb1b00109	0.4651
chr1b	3902917	3903417	6.50982	0.27	0.142	2	IMC	Water1	1473	Eb1b00110	Intronic	1473	Eb1b00110	0.2914
chr1b	3904436	3904936	33.6906	0.771	0.703	3	KC	Water3	44	Eb1b00110	Promoter	44	Eb1b00110	0.4012
chr1b	3919528	3920028	13.0941	0.4	0.278	3	IMC	Water3	27	Eb1b00111	Promoter	27	Eb1b00111	0.4212
chr1b	3925152	3925652	4.219	0.156	0.055	2	IMC	Water1	5595	Eb1b00111	Distal	5595	Eb1b00111	0.3832
chr1b	3929531	3930031	89.1895	0.827	0.785	3	IMC	Water1	5816	Eb1b00112	Distal	5816	Eb1b00112	0.3693
chr1b	3935471	3935971	10.1178	0.434	0.277	3	KC	Water2	122	Eb1b00112	Promoter	122	Eb1b00112	0.3673
chr1b	3937308	3937808	353.925	0.984	0.978	3	IMC	Water1	1959	Eb1b00112	Promoter	1959	Eb1b00112	0.4451
chr1b	3940303	3940803	10.6199	0.54	0.409	3	KC	Water3	4954	Eb1b00112	Distal	4954	Eb1b00112	0.3912
chr1b	3954655	3955155	39.0409	0.661	0.588	3	IMC	Water3	1590	Eb1b00113	Promoter	1590	Eb1b00113	0.3353
chr1b	3956196	3956696	11.6186	0.387	0.261	3	IMC	Water2	49	Eb1b00113	Promoter	49	Eb1b00113	0.3892
chr1b	3958732	3959232	83.1748	0.814	0.77	3	IMC	Water1	2485	Eb1b00113	Intronic	2485	Eb1b00113	0.3613
chr1b	3959506	3960006	21.0512	0.527	0.431	3	IMC	Water2	2959	Eb1b00114	Intronic	2959	Eb1b00114	0.3214
chr1b	3960066	3960566	4.9523	0.199	0.084	2	IMC	Water1	2399	Eb1b00114	Intronic	2399	Eb1b00114	0.3333
chr1b	3962504	3963004	56.8589	0.749	0.694	3	IMC	Water2	37	Eb1b00114	Promoter	37	Eb1b00114	0.489
chr1b	3975265	3975765	9.21219	0.312	0.179	3	IMC	Water3	12798	Eb1b00114	Distal	12798	Eb1b00114	0.3693
chr1b	3978354	3978854	110.882	0.863	0.828	3	IMC	Water1	15887	Eb1b00114	Distal	15887	Eb1b00114	0.4471
chr1b	3981846	3982346	282.963	0.977	0.969	3	IMC	Water2	17066	Eb1b00115	Distal	17066	Eb1b00115	0.3134
chr1b	3983984	3984484	5.7166	0.237	0.114	2	IMC	Water1	14928	Eb1b00115	Distal	14928	Eb1b00115	0.2355
chr1b	3987411	3987911	213.597	0.955	0.941	3	IMC	Water2	11501	Eb1b00115	Distal	11501	Eb1b00115	0.4671
chr1b	4000502	4001002	28.2615	0.679	0.586	3	KC	Water1	1588	Eb1b00115	Promoter	1588	Eb1b00115	0.3533
chr1b	4003337	4003837	34.1592	0.638	0.563	3	IMC	Water2	4423	Eb1b00115	Distal	4423	Eb1b00115	0.3713
chr1b	4016926	4017426	35.4202	0.646	0.573	3	IMC	Water2	18012	Eb1b00115	Distal	18012	Eb1b00115	0.3772
chr1b	4017866	4018366	54.5425	0.734	0.675	3	IMC	Water1	18952	Eb1b00115	Distal	18952	Eb1b00115	0.3493
chr1b	4050133	4050633	37.6139	0.789	0.725	3	KC	Water3	5208	Eb1b00117	Distal	5208	Eb1b00117	0.4192
chr1b	4055349	4055849	30.1488	0.611	0.53	3	IMC	Water1	6	Eb1b00117	Promoter	6	Eb1b00117	0.3872
chr1b	4057406	4057906	25.4718	0.574	0.488	3	IMC	Water1	2063	Eb1b00117	Distal	2063	Eb1b00117	0.4052
chr1b	4105942	4106442	24.942	0.716	0.631	2	KC	Water3	28652	Eb1b00118	Distal	28652	Eb1b00118	0.4251
chr1b	4109415	4109915	32.9088	0.63	0.554	3	IMC	Water2	25179	Eb1b00118	Distal	25179	Eb1b00118	0.3613
chr1b	4110209	4110709	6.50982	0.27	0.142	2	IMC	Water1	24385	Eb1b00118	Distal	24385	Eb1b00118	0.3313
chr1b	4120803	4121303	8.29873	0.285	0.152	3	IMC	Water3	13791	Eb1b00118	Distal	13791	Eb1b00118	0.3573
chr1b	4133142	4133642	202.756	0.951	0.936	3	IMC	Water3	1452	Eb1b00118	Promoter	1452	Eb1b00118	0.3752
chr1b	4134464	4134964	22.5591	0.697	0.607	3	KC	Water3	130	Eb1b00118	Promoter	130	Eb1b00118	0.3333
chr1b	4135902	4136402	13.6528	0.596	0.482	3	KC	Water3	1306	Eb1b00118	Distal	1306	Eb1b00118	0.3673
chr1b	4206951	4207451	4.42724	0.288	0.123	3	KC	Water3	41271	Eb1b00119	Distal	41271	Eb1b00119	0.3772
chr1b	4207625	4208125	103.025	0.851	0.814	3	IMC	Water1	40597	Eb1b00119	Distal	40597	Eb1b00119	0.3673
chr1b	4222570	4223070	33.6906	0.771	0.703	3	KC	Water3	25652	Eb1b00119	Distal	25652	Eb1b00119	0.3992
chr1b	4252604	4253104	27.617	0.673	0.576	3	KC	Water2	4380	Eb1b00119	Distal	4380	Eb1b00119	0.3114
chr1b	4253206	4253706	7.1565	0.346	0.172	2	KC	Water1	4982	Eb1b00119	Distal	4982	Eb1b00119	0.3493
chr1b	4260544	4261044	327.697	0.985	0.979	3	IMC	Water2	12320	Eb1b00119	Distal	12320	Eb1b00119	0.4072
chr1b	4261296	4261796	3.51939	0.109	0.03	2	IMC	Water1	13072	Eb1b00119	Distal	13072	Eb1b00119	0.3453
chr1b	4274826	4275326	29.4757	0.689	0.599	3	KC	Water1	80	Eb1b00120	Promoter	80	Eb1b00120	0.3653
chr1b	4275910	4276410	66.8778	0.784	0.734	3	IMC	Water2	36	Eb1b00121	Promoter	36	Eb1b00121	0.3812
chr1b	4292429	4292929	68.3367	0.788	0.739	3	IMC	Water2	4487	Eb1b00122	Distal	4487	Eb1b00122	0.4152
chr1b	4293387	4293887	46.4965	0.702	0.636	3	IMC	Water1	3529	Eb1b00122	Distal	3529	Eb1b00122	0.4651
chr1b	4300171	4300671	5.22025	0.346	0.172	2	KC	Water3	55	Eb1b00123	Promoter	55	Eb1b00123	0.4311
chr1b	4309259	4309759	9.83623	0.435	0.285	3	KC	Water1	9031	Eb1b00123	Distal	9031	Eb1b00123	0.479
chr1b	4313932	4314432	5.50511	0.263	0.107	2	KC	Water1	13704	Eb1b00123	Distal	13704	Eb1b00123	0.4431
chr1b	4328703	4329203	58.2552	0.819	0.764	3	KC	Water2	25952	Eb1b00124	Distal	25952	Eb1b00124	0.4052
chr1b	4338547	4339047	5.4258	0.193	0.072	2	IMC	Water2	16108	Eb1b00124	Distal	16108	Eb1b00124	0.499
chr1b	4343124	4343624	17.9713	0.653	0.551	3	KC	Water3	11531	Eb1b00124	Distal	11531	Eb1b00124	0.3613
chr1b	4346260	4346760	75.7822	0.797	0.75	3	IMC	Water1	8395	Eb1b00124	Distal	8395	Eb1b00124	0.4291
chr1b	4353280	4353780	54.1809	0.848	0.801	3	KC	Water3	1375	Eb1b00124	Promoter	1375	Eb1b00124	0.4571
chr1b	4356705	4357205	12.7411	0.423	0.305	3	IMC	Water1	2048	Eb1b00124	Distal	2048	Eb1b00124	0.4072
chr1b	4360864	4361364	18.3445	0.581	0.463	3	KC	Water2	120	Eb1b00125	Exonic	120	Eb1b00125	0.3673
chr1b	4362878	4363378	10.7774	0.459	0.3	2	KC	Water1	2134	Eb1b00125	Distal	2134	Eb1b00125	0.3194
chr1b	4368382	4368882	112.271	0.916	0.888	3	KC	Water2	134	Eb1b00126	Promoter	134	Eb1b00126	0.4611
chr1b	4407651	4408151	14.0791	0.518	0.374	3	KC	Water2	5729	Eb1b00128	Distal	5729	Eb1b00128	0.3174
chr1b	4413292	4413792	58.6682	0.748	0.691	3	IMC	Water1	88	Eb1b00128	Promoter	88	Eb1b00128	0.4232
chr1b	4420159	4420659	47.1201	0.826	0.773	3	KC	Water3	2677	Eb1b00129	Distal	2677	Eb1b00129	0.485
chr1b	4455365	4455865	3.67211	0.215	0.08	2	KC	Water3	3818	Eb1b00130	Distal	3818	Eb1b00130	0.4092
chr1b	4459154	4459654	10.852	0.388	0.27	3	IMC	Water1	29	Eb1b00130	Promoter	29	Eb1b00130	0.3992
chr1b	4465783	4466283	5.69908	0.261	0.096	3	KC	Water2	1342	Eb1b00131	Exonic	1342	Eb1b00131	0.3952
chr1b	4466373	4466873	8.17572	0.324	0.197	2	IMC	Water1	752	Eb1b00131	Exonic	752	Eb1b00131	0.495
chr1b	4482007	4482507	66.9821	0.843	0.794	3	KC	Water2	5311	Eb1b00132	Distal	5311	Eb1b00132	0.3473
chr1b	4491811	4492311	10.6199	0.54	0.409	3	KC	Water3	4491	Eb1b00132	Intronic	4491	Eb1b00132	0.3353
chr1b	4492472	4492972	4.72586	0.209	0.064	2	KC	Water1	5152	Eb1b00132	Intronic	5152	Eb1b00132	0.3812
chr1b	4496143	4496643	11.6094	0.561	0.431	3	KC	Water3	8823	Eb1b00132	Distal	8823	Eb1b00132	0.2914
chr1b	4496716	4497216	6.23198	0.232	0.102	3	IMC	Water2	9396	Eb1b00132	Distal	9396	Eb1b00132	0.3593
chr1b	4497732	4498232	6.90668	0.432	0.264	3	KC	Water3	10412	Eb1b00132	Distal	10412	Eb1b00132	0.5529
chr1b	4514177	4514677	5.7166	0.237	0.114	3	IMC	Water1	3736	Eb1b00133	Distal	3736	Eb1b00133	0.3593
chr1b	4517106	4517606	12.5951	0.406	0.288	2	IMC	Water2	807	Eb1b00133	Exonic	807	Eb1b00133	0.4192
chr1b	4517618	4518118	61.4545	0.758	0.703	3	IMC	Water1	295	Eb1b00133	Exonic	295	Eb1b00133	0.3872
chr1b	4523537	4524037	132.238	0.9	0.873	3	IMC	Water3	5622	Eb1b00133	Distal	5622	Eb1b00133	0.3872
chr1b	4524343	4524843	18.8395	0.5	0.401	3	IMC	Water2	6428	Eb1b00133	Distal	6428	Eb1b00133	0.3393
chr1b	4532784	4533284	74.2369	0.804	0.758	3	IMC	Water2	1357	Eb1b00134	Promoter	1357	Eb1b00134	0.3633
chr1b	4565750	4566250	10.1497	0.337	0.205	3	IMC	Water3	1186	Eb1b00137	Promoter	1186	Eb1b00137	0.4052
chr1b	4567471	4567971	6.90668	0.432	0.264	2	KC	Water3	533	Eb1b00137	Exonic	533	Eb1b00137	0.4551
chr1b	4584171	4584671	2.9587	0.133	0.027	2	KC	Water3	22	Eb1b00139	Promoter	22	Eb1b00139	0.477
chr1b	4584772	4585272	44.366	0.689	0.62	3	IMC	Water3	623	Eb1b00139	Promoter	623	Eb1b00139	0.3812
chr1b	4585949	4586449	6.3161	0.308	0.145	3	KC	Water1	1800	Eb1b00139	Promoter	1800	Eb1b00139	0.3273
chr1b	4589051	4589551	5.50511	0.263	0.107	2	KC	Water1	12	Eb1b00140	Promoter	12	Eb1b00140	0.3453
chr1b	4589878	4590378	41.6303	0.806	0.747	3	KC	Water3	839	Eb1b00140	Promoter	839	Eb1b00140	0.3154
chr1b	4591720	4592220	17.2918	0.468	0.355	3	IMC	Water3	2681	Eb1b00140	Distal	2681	Eb1b00140	0.3513
chr1b	4598236	4598736	27.7869	0.593	0.509	3	IMC	Water1	3779	Eb1b00141	Distal	3779	Eb1b00141	0.3293
chr1b	4599097	4599597	25.2588	0.558	0.467	3	IMC	Water3	2918	Eb1b00141	Distal	2918	Eb1b00141	0.3613
chr1b	4601260	4601760	292.59	0.98	0.973	3	IMC	Water2	755	Eb1b00141	Promoter	755	Eb1b00141	0.3892
chr1b	4601913	4602413	153.439	0.911	0.887	3	IMC	Water1	102	Eb1b00141	Promoter	102	Eb1b00141	0.4291
chr1b	4609782	4610282	1.91792	0.009	0.001	2	IMC	Water2	3230	Eb1b00142	Distal	3230	Eb1b00142	0.3772
chr1b	4610287	4610787	24.0779	0.547	0.455	3	IMC	Water3	2725	Eb1b00142	Distal	2725	Eb1b00142	0.3673
chr1b	4611203	4611703	45.7203	0.697	0.632	3	IMC	Water3	1809	Eb1b00142	Promoter	1809	Eb1b00142	0.3134
chr1b	4612096	4612596	28.8791	0.59	0.504	3	IMC	Water3	916	Eb1b00142	Promoter	916	Eb1b00142	0.3533
chr1b	4628440	4628940	24.6932	0.651	0.545	3	KC	Water1	34	Eb1b00143	Promoter	34	Eb1b00143	0.3293
chr1b	4629008	4629508	17.9713	0.653	0.551	3	KC	Water3	532	Eb1b00143	Exonic	532	Eb1b00143	0.3573
chr1b	4639775	4640275	7.06689	0.265	0.131	2	IMC	Water2	4012	Eb1b00144	Intronic	4012	Eb1b00144	0.499
chr1b	4642364	4642864	44.5237	0.697	0.632	3	IMC	Water2	1423	Eb1b00144	Promoter	1423	Eb1b00144	0.3533
chr1b	4642970	4643470	22.1789	0.539	0.445	3	IMC	Water2	817	Eb1b00144	Promoter	817	Eb1b00144	0.3393
chr1b	4658007	4658507	54.5425	0.734	0.675	3	IMC	Water1	33	Eb1b00145	Promoter	33	Eb1b00145	0.3912
chr1b	4677952	4678452	135.625	0.903	0.877	3	IMC	Water3	19978	Eb1b00145	Distal	19978	Eb1b00145	0.3952
chr1b	4701560	4702060	20.9933	0.533	0.437	3	IMC	Water1	1202	Eb1b00146	Promoter	1202	Eb1b00146	0.3154
chr1b	4702846	4703346	61.4431	0.866	0.824	3	KC	Water3	82	Eb1b00146	Promoter	82	Eb1b00146	0.4291
chr1b	4703598	4704098	5.7166	0.237	0.114	2	IMC	Water1	834	Eb1b00146	Exonic	834	Eb1b00146	0.483
chr1b	4705038	4705538	4.14012	0.146	0.036	3	KC	Water2	2274	Eb1b00146	Exonic	2274	Eb1b00146	0.515
chr1b	4711076	4711576	47.0836	0.703	0.639	3	IMC	Water3	2706	Eb1b00147	Distal	2706	Eb1b00147	0.3513
chr1b	4711792	4712292	14.7052	0.454	0.343	3	IMC	Water1	1990	Eb1b00147	Distal	1990	Eb1b00147	0.3014
chr1b	4712628	4713128	10.852	0.388	0.27	3	IMC	Water1	1154	Eb1b00147	Exonic	1154	Eb1b00147	0.4012
chr1b	4713611	4714111	44.5237	0.697	0.632	3	IMC	Water2	171	Eb1b00147	Exonic	171	Eb1b00147	0.3832
chr1b	4762223	4762723	7.79521	0.465	0.313	2	KC	Water3	22871	Eb1b00149	Distal	22871	Eb1b00149	0.3313
chr1b	4779542	4780042	35.1498	0.637	0.56	3	IMC	Water3	5552	Eb1b00149	Distal	5552	Eb1b00149	0.4132
chr1b	4780233	4780733	13.7141	0.439	0.325	3	IMC	Water1	4861	Eb1b00149	Distal	4861	Eb1b00149	0.3713
chr1b	4784679	4785179	11.7867	0.406	0.288	3	IMC	Water1	415	Eb1b00149	Exonic	415	Eb1b00149	0.3593
chr1b	4785519	4786019	41.6845	0.676	0.606	3	IMC	Water3	423	Eb1b00149	Promoter	423	Eb1b00149	0.3673
chr1b	4786120	4786620	57.2856	0.744	0.687	3	IMC	Water1	1024	Eb1b00149	Promoter	1024	Eb1b00149	0.3912
chr1b	4786676	4787176	57.2856	0.744	0.687	3	IMC	Water1	1580	Eb1b00149	Promoter	1580	Eb1b00149	0.3713
chr1b	4787631	4788131	61.1102	0.765	0.711	3	IMC	Water2	2535	Eb1b00149	Distal	2535	Eb1b00149	0.3293
chr1b	4789256	4789756	14.7052	0.454	0.343	3	IMC	Water1	4160	Eb1b00149	Distal	4160	Eb1b00149	0.3852
chr1b	4796363	4796863	4.9158	0.145	0.038	2	IMC	Water3	11267	Eb1b00149	Distal	11267	Eb1b00149	0.3094
chr1b	4805542	4806042	7.38533	0.347	0.193	2	KC	Water2	20446	Eb1b00149	Distal	20446	Eb1b00149	0.3852
chr1b	4806079	4806579	65.6852	0.77	0.718	3	IMC	Water1	20983	Eb1b00149	Distal	20983	Eb1b00149	0.3693
chr1b	4813738	4814238	8.7113	0.493	0.344	3	KC	Water3	28642	Eb1b00149	Distal	28642	Eb1b00149	0.3653
chr1b	4815543	4816043	11.0764	0.458	0.293	3	KC	Water2	30447	Eb1b00149	Distal	30447	Eb1b00149	0.3932
chr1b	4822825	4823325	4.9158	0.145	0.038	2	IMC	Water3	37729	Eb1b00149	Distal	37729	Eb1b00149	0.4271
chr1b	4823785	4824285	151.754	0.909	0.884	3	IMC	Water1	38689	Eb1b00149	Distal	38689	Eb1b00149	0.4092
chr1b	4838842	4839342	7.79521	0.465	0.313	3	KC	Water3	37031	Eb1b00150	Distal	37031	Eb1b00150	0.3174
chr1b	4841190	4841690	12.7242	0.501	0.361	2	KC	Water1	34683	Eb1b00150	Distal	34683	Eb1b00150	0.3693
chr1b	4842190	4842690	25.87	0.661	0.56	3	KC	Water1	33683	Eb1b00150	Distal	33683	Eb1b00150	0.483
chr1b	4844811	4845311	6.3161	0.308	0.145	3	KC	Water1	31062	Eb1b00150	Distal	31062	Eb1b00150	0.4611
chr1b	4845489	4845989	6.3161	0.308	0.145	2	KC	Water1	30384	Eb1b00150	Distal	30384	Eb1b00150	0.4251
chr1b	4846496	4846996	5.69908	0.261	0.096	3	KC	Water2	29377	Eb1b00150	Distal	29377	Eb1b00150	0.3493
chr1b	4847118	4847618	16.8647	0.64	0.532	3	KC	Water3	28755	Eb1b00150	Distal	28755	Eb1b00150	0.4052
chr1b	4855038	4855538	7.06689	0.265	0.131	3	IMC	Water2	20835	Eb1b00150	Distal	20835	Eb1b00150	0.3094
chr1b	4856000	4856500	36.2954	0.783	0.718	3	KC	Water3	19873	Eb1b00150	Distal	19873	Eb1b00150	0.3513
chr1b	4875415	4875915	37.6139	0.789	0.725	3	KC	Water3	458	Eb1b00150	Promoter	458	Eb1b00150	0.3673
chr1b	4878332	4878832	4.14012	0.146	0.036	3	KC	Water2	2457	Eb1b00150	Exonic	2457	Eb1b00150	0.4351
chr1b	4879079	4879579	26.1539	0.725	0.643	3	KC	Water3	3204	Eb1b00150	Exonic	3204	Eb1b00150	0.3673
chr1b	4879820	4880320	51.2956	0.728	0.666	3	IMC	Water2	3945	Eb1b00150	Distal	3945	Eb1b00150	0.3293
chr1b	4880875	4881375	21.389	0.687	0.594	3	KC	Water3	5000	Eb1b00150	Distal	5000	Eb1b00150	0.3293
chr1b	4883355	4883855	17.9241	0.581	0.463	2	KC	Water1	7480	Eb1b00150	Distal	7480	Eb1b00150	0.3533
chr1b	4886713	4887213	36.3944	0.731	0.649	3	KC	Water2	10838	Eb1b00150	Distal	10838	Eb1b00150	0.3453
chr1b	4892534	4893034	48.4182	0.786	0.721	3	KC	Water2	16659	Eb1b00150	Distal	16659	Eb1b00150	0.3413
chr1b	4894088	4894588	123.49	0.945	0.926	3	KC	Water3	18213	Eb1b00150	Distal	18213	Eb1b00150	0.3293
chr1b	4899244	4899744	7.41057	0.257	0.124	2	IMC	Water3	23369	Eb1b00150	Distal	23369	Eb1b00150	0.2954
chr1b	4903684	4904184	11.6186	0.387	0.261	3	IMC	Water2	23858	Eb1b00151	Distal	23858	Eb1b00151	0.2934
chr1b	4908336	4908836	26.825	0.583	0.495	3	IMC	Water2	19206	Eb1b00151	Distal	19206	Eb1b00151	0.3094
chr1b	4909008	4909508	9.21219	0.312	0.179	2	IMC	Water3	18534	Eb1b00151	Distal	18534	Eb1b00151	0.2754
chr1b	4910939	4911439	66.8778	0.784	0.734	3	IMC	Water2	16603	Eb1b00151	Distal	16603	Eb1b00151	0.3353
chr1b	4927442	4927942	12.6208	0.579	0.453	3	KC	Water3	100	Eb1b00151	Exonic	100	Eb1b00151	0.4411
chr1b	4928301	4928801	4.219	0.156	0.055	3	IMC	Water1	757	Eb1b00151	Promoter	757	Eb1b00151	0.3892
chr1b	4941763	4942263	23.7435	0.707	0.619	3	KC	Water3	223	Eb1b00152	Exonic	223	Eb1b00152	0.4152
chr1b	4963985	4964485	5.7166	0.237	0.114	2	IMC	Water1	840	Eb1b00153	Exonic	840	Eb1b00153	0.4072
chr1b	4965001	4965501	81.6848	0.811	0.766	3	IMC	Water1	174	Eb1b00153	Promoter	174	Eb1b00153	0.4251
chr1b	4977438	4977938	11.6186	0.387	0.261	3	IMC	Water2	12393	Eb1b00154	Distal	12393	Eb1b00154	0.3194
chr1b	4980469	4980969	50.484	0.719	0.657	3	IMC	Water1	9362	Eb1b00154	Distal	9362	Eb1b00154	0.3932
chr1b	4998091	4998591	13.7141	0.439	0.325	3	IMC	Water1	3594	Eb1b00155	Distal	3594	Eb1b00155	0.3493
chr1b	5009321	5009821	9.65345	0.518	0.374	2	KC	Water3	14824	Eb1b00155	Distal	14824	Eb1b00155	0.3074
chr1b	5012372	5012872	202.817	0.969	0.957	3	KC	Water2	17875	Eb1b00155	Distal	17875	Eb1b00155	0.3912
chr1b	5088209	5088709	9.83623	0.435	0.285	3	KC	Water1	34413	Eb1b00157	Distal	34413	Eb1b00157	0.509
chr1b	5089462	5089962	5.22025	0.346	0.172	2	KC	Water3	33160	Eb1b00157	Distal	33160	Eb1b00157	0.3234
chr1b	5092495	5092995	16.8647	0.64	0.532	2	KC	Water3	30127	Eb1b00157	Distal	30127	Eb1b00157	0.3014
chr1b	5095322	5095822	254.61	0.964	0.952	3	IMC	Water1	27300	Eb1b00157	Distal	27300	Eb1b00157	0.4172
chr1b	5096638	5097138	6.54944	0.225	0.094	2	IMC	Water3	25984	Eb1b00157	Distal	25984	Eb1b00157	0.3573
chr1b	5101489	5101989	12.6208	0.579	0.453	3	KC	Water3	21133	Eb1b00157	Distal	21133	Eb1b00157	0.3353
chr1b	5122639	5123139	11.6094	0.561	0.431	2	KC	Water3	15	Eb1b00157	Promoter	15	Eb1b00157	0.4132
chr1b	5123374	5123874	30.0676	0.692	0.602	3	KC	Water2	750	Eb1b00157	Exonic	750	Eb1b00157	0.3453
chr1b	5136049	5136549	8.91809	0.409	0.246	2	KC	Water1	13425	Eb1b00157	Distal	13425	Eb1b00157	0.2475
chr1b	5140476	5140976	76.5068	0.894	0.86	3	KC	Water3	17852	Eb1b00157	Distal	17852	Eb1b00157	0.3972
chr1b	5153494	5153994	67.3864	0.878	0.839	3	KC	Water3	30870	Eb1b00157	Distal	30870	Eb1b00157	0.3613
chr1b	5156263	5156763	13.5914	0.424	0.312	3	IMC	Water2	33639	Eb1b00157	Distal	33639	Eb1b00157	0.3733
chr1b	5240951	5241451	13.0941	0.4	0.278	3	IMC	Water3	1206	Eb1b00158	Exonic	1206	Eb1b00158	0.2854
chr1b	5241622	5242122	7.79521	0.465	0.313	2	KC	Water3	535	Eb1b00158	Intronic	535	Eb1b00158	0.3812
chr1b	5242212	5242712	13.5914	0.424	0.312	3	IMC	Water2	53	Eb1b00158	Promoter	53	Eb1b00158	0.3114
chr1b	5244509	5245009	45.7338	0.822	0.767	3	KC	Water3	2350	Eb1b00158	Distal	2350	Eb1b00158	0.3733
chr1b	5246480	5246980	28.8363	0.683	0.589	3	KC	Water2	4321	Eb1b00158	Distal	4321	Eb1b00158	0.3752
chr1b	5249638	5250138	4.42724	0.288	0.123	2	KC	Water3	7479	Eb1b00158	Distal	7479	Eb1b00158	0.3333
chr1b	5252367	5252867	28.9621	0.602	0.519	3	IMC	Water1	10208	Eb1b00158	Distal	10208	Eb1b00158	0.3313
chr1b	5254224	5254724	21.389	0.687	0.594	3	KC	Water3	12065	Eb1b00158	Distal	12065	Eb1b00158	0.3633
chr1b	5257719	5258219	8.7113	0.493	0.344	3	KC	Water3	15560	Eb1b00158	Distal	15560	Eb1b00158	0.4431
chr1b	5264700	5265200	13.6528	0.596	0.482	3	KC	Water3	20873	Eb1b00159	Distal	20873	Eb1b00159	0.477
chr1b	5278172	5278672	10.6625	0.367	0.237	3	IMC	Water2	7401	Eb1b00159	Distal	7401	Eb1b00159	0.3353
chr1b	5285524	5286024	9.65345	0.518	0.374	2	KC	Water3	49	Eb1b00159	Promoter	49	Eb1b00159	0.4551
chr1b	5286453	5286953	6.54944	0.225	0.094	2	IMC	Water3	878	Eb1b00159	Exonic	878	Eb1b00159	0.4232
chr1b	5293264	5293764	19.9379	0.514	0.416	3	IMC	Water2	7689	Eb1b00159	Distal	7689	Eb1b00159	0.3693
chr1b	5302454	5302954	191.837	0.946	0.93	3	IMC	Water3	42	Eb1b00160	Promoter	42	Eb1b00160	0.3633
chr1b	5314185	5314685	49.1466	0.713	0.65	2	IMC	Water1	11687	Eb1b00160	Distal	11687	Eb1b00160	0.3114
chr1b	5314691	5315191	161.525	0.926	0.906	3	IMC	Water3	12193	Eb1b00160	Distal	12193	Eb1b00160	0.3273
chr1b	5372636	5373136	14.0791	0.518	0.374	3	KC	Water2	18594	Eb1b00161	Distal	18594	Eb1b00161	0.3972
chr1b	5391361	5391861	5.4258	0.193	0.072	3	IMC	Water2	129	Eb1b00161	Promoter	129	Eb1b00161	0.3453
chr1b	5402373	5402873	17.7796	0.497	0.395	3	IMC	Water1	11141	Eb1b00161	Distal	11141	Eb1b00161	0.3353
chr1b	5403699	5404199	7.92903	0.294	0.16	2	IMC	Water2	12467	Eb1b00161	Distal	12467	Eb1b00161	0.3792
chr1b	5404556	5405056	28.9621	0.602	0.519	3	IMC	Water1	13324	Eb1b00161	Distal	13324	Eb1b00161	0.4072
chr1b	5405362	5405862	52.6747	0.734	0.675	3	IMC	Water2	14130	Eb1b00161	Distal	14130	Eb1b00161	0.2754
chr1b	5408226	5408726	6.54944	0.225	0.094	3	IMC	Water3	16994	Eb1b00161	Distal	16994	Eb1b00161	0.3353
chr1b	5409470	5409970	4.14815	0.099	0.017	2	IMC	Water3	18238	Eb1b00161	Distal	18238	Eb1b00161	0.3653
chr1b	5409998	5410498	7.06689	0.265	0.131	2	IMC	Water2	18766	Eb1b00161	Distal	18766	Eb1b00161	0.3313
chr1b	5413979	5414479	20.1216	0.607	0.489	3	KC	Water1	19157	Eb1b00162	Distal	19157	Eb1b00162	0.3253
chr1b	5414600	5415100	19.0946	0.665	0.568	3	KC	Water3	18536	Eb1b00162	Distal	18536	Eb1b00162	0.3154
chr1b	5420366	5420866	10.7774	0.459	0.3	2	KC	Water1	12770	Eb1b00162	Distal	12770	Eb1b00162	0.5509
chr1b	5427027	5427527	353.925	0.984	0.978	3	IMC	Water1	6109	Eb1b00162	Distal	6109	Eb1b00162	0.4311
chr1b	5430221	5430721	65.5401	0.775	0.724	3	IMC	Water3	2915	Eb1b00162	Distal	2915	Eb1b00162	0.2874
chr1b	5432271	5432771	48.4557	0.71	0.647	3	IMC	Water3	865	Eb1b00162	Promoter	865	Eb1b00162	0.3034
chr1b	5433152	5433652	14.7047	0.612	0.5	3	KC	Water3	14	Eb1b00162	Promoter	14	Eb1b00162	0.3892
chr1b	5436452	5436952	19.9075	0.522	0.422	3	IMC	Water1	3314	Eb1b00162	Distal	3314	Eb1b00162	0.2635
chr1b	5436998	5437498	27.7869	0.593	0.509	3	IMC	Water1	3860	Eb1b00162	Distal	3860	Eb1b00162	0.2655
chr1b	5445604	5446104	179.43	0.938	0.92	3	IMC	Water2	12466	Eb1b00162	Distal	12466	Eb1b00162	0.4192
chr1b	5473113	5473613	6.04751	0.393	0.227	3	KC	Water3	14595	Eb1b00163	Distal	14595	Eb1b00163	0.3713
chr1b	5475226	5475726	5.4258	0.193	0.072	3	IMC	Water2	12482	Eb1b00163	Distal	12482	Eb1b00163	0.3673
chr1b	5479365	5479865	441.386	0.997	0.995	3	KC	Water1	8343	Eb1b00163	Distal	8343	Eb1b00163	0.4311
chr1b	5479913	5480413	12.6208	0.579	0.453	3	KC	Water3	7795	Eb1b00163	Distal	7795	Eb1b00163	0.4631
chr1b	5483439	5483939	27.617	0.673	0.576	3	KC	Water2	4269	Eb1b00163	Distal	4269	Eb1b00163	0.3253
chr1b	5486485	5486985	77.4949	0.808	0.763	3	IMC	Water3	1223	Eb1b00163	Promoter	1223	Eb1b00163	0.3154
chr1b	5487334	5487834	117.235	0.918	0.89	3	KC	Water1	374	Eb1b00163	Promoter	374	Eb1b00163	0.3653
chr1b	5488046	5488546	4.42724	0.288	0.123	2	KC	Water3	336	Eb1b00163	Exonic	336	Eb1b00163	0.3533
chr1b	5496993	5497493	3.67211	0.215	0.08	2	KC	Water3	9283	Eb1b00163	Distal	9283	Eb1b00163	0.3673
chr1b	5507838	5508338	5.50511	0.263	0.107	2	KC	Water1	627	Eb1b00164	Promoter	627	Eb1b00164	0.3273
chr1b	5508465	5508965	61.4431	0.866	0.824	3	KC	Water3	0	Eb1b00164	Promoter	0	Eb1b00164	0.3812
chr1b	5510093	5510593	39.5872	0.747	0.671	3	KC	Water1	1626	Eb1b00164	Exonic	1626	Eb1b00164	0.3713
chr1b	5512130	5512630	309.656	0.993	0.99	3	KC	Water3	3663	Eb1b00164	Intronic	3663	Eb1b00164	0.4271
chr1b	5512692	5513192	33.8308	0.716	0.631	2	KC	Water2	4225	Eb1b00164	Intronic	4225	Eb1b00164	0.3832
chr1b	5513223	5513723	115.556	0.919	0.892	3	KC	Water2	4756	Eb1b00164	Exonic	4756	Eb1b00164	0.3713
chr1b	5513976	5514476	25.2162	0.654	0.557	3	KC	Water2	5509	Eb1b00164	Intronic	5509	Eb1b00164	0.3513
chr1b	5514720	5515220	62.9182	0.869	0.828	3	KC	Water3	6253	Eb1b00164	Intronic	6253	Eb1b00164	0.3772
chr1b	5516041	5516541	27.6598	0.58	0.492	3	IMC	Water3	7574	Eb1b00164	Intronic	7574	Eb1b00164	0.2774
chr1b	5516681	5517181	75.9783	0.804	0.758	3	IMC	Water3	8214	Eb1b00164	Intronic	8214	Eb1b00164	0.2994
chr1b	5517997	5518497	4.14815	0.099	0.017	2	IMC	Water3	9530	Eb1b00164	Intronic	9530	Eb1b00164	0.3074
chr1b	5520317	5520817	47.1201	0.826	0.773	3	KC	Water3	11850	Eb1b00164	Intronic	11850	Eb1b00164	0.3912
chr1b	5521062	5521562	25.2588	0.558	0.467	3	IMC	Water3	12595	Eb1b00164	Intronic	12595	Eb1b00164	0.3214
chr1b	5528540	5529040	13.0941	0.4	0.278	2	IMC	Water3	20073	Eb1b00164	Intronic	20073	Eb1b00164	0.3034
chr1b	5545049	5545549	52.7519	0.844	0.795	3	KC	Water3	36582	Eb1b00164	Distal	36582	Eb1b00164	0.3852
chr1b	5621514	5622014	31.3465	0.619	0.539	2	IMC	Water1	20637	Eb1b00165	Distal	20637	Eb1b00165	0.3034
chr1b	5638233	5638733	12.0569	0.48	0.329	2	KC	Water2	3918	Eb1b00165	Distal	3918	Eb1b00165	0.2655
chr1b	5639485	5639985	68.4897	0.784	0.734	3	IMC	Water3	2666	Eb1b00165	Distal	2666	Eb1b00165	0.3453
chr1b	5650697	5651197	3.67211	0.215	0.08	2	KC	Water3	8544	Eb1b00165	Distal	8544	Eb1b00165	0.4291
chr1b	5660015	5660515	5.4258	0.193	0.072	2	IMC	Water2	7568	Eb1b00166	Distal	7568	Eb1b00166	0.3174
chr1b	5667530	5668030	255.065	0.971	0.961	3	IMC	Water3	53	Eb1b00166	Promoter	53	Eb1b00166	0.4311
chr1b	5668403	5668903	7.38533	0.347	0.193	2	KC	Water2	818	Eb1b00166	Exonic	818	Eb1b00166	0.4172
chr1b	5676816	5677316	18.8395	0.5	0.401	2	IMC	Water2	1486	Eb1b00167	Promoter	1486	Eb1b00167	0.3752
chr1b	5677358	5677858	9.93791	0.368	0.247	3	IMC	Water1	944	Eb1b00167	Promoter	944	Eb1b00167	0.2874
chr1b	5678096	5678596	241.3	0.966	0.955	3	IMC	Water2	206	Eb1b00167	Promoter	206	Eb1b00167	0.3992
chr1b	5696449	5696949	10.6625	0.367	0.237	3	IMC	Water2	5557	Eb1b00168	Distal	5557	Eb1b00168	0.3034
chr1b	5700598	5701098	32.9088	0.63	0.554	3	IMC	Water2	1408	Eb1b00168	Promoter	1408	Eb1b00168	0.3653
chr1b	5701732	5702232	328.574	0.98	0.973	3	IMC	Water1	274	Eb1b00168	Promoter	274	Eb1b00168	0.3653
chr1b	5704121	5704621	22.1789	0.539	0.445	3	IMC	Water2	2113	Eb1b00168	Intronic	2113	Eb1b00168	0.3313
chr1b	5706382	5706882	28.0184	0.593	0.509	3	IMC	Water2	4374	Eb1b00168	Intronic	4374	Eb1b00168	0.3613
chr1b	5712045	5712545	6.54944	0.225	0.094	3	IMC	Water3	10037	Eb1b00168	Distal	10037	Eb1b00168	0.4152
chr1b	5712767	5713267	17.7566	0.487	0.385	3	IMC	Water2	10759	Eb1b00168	Distal	10759	Eb1b00168	0.3733
chr1b	5713991	5714491	110.882	0.863	0.828	3	IMC	Water1	11983	Eb1b00168	Distal	11983	Eb1b00168	0.3573
chr1b	5715767	5716267	89.4109	0.837	0.798	3	IMC	Water2	13759	Eb1b00168	Distal	13759	Eb1b00168	0.3074
chr1b	5717413	5717913	37.4924	0.658	0.585	3	IMC	Water1	15405	Eb1b00168	Distal	15405	Eb1b00168	0.2874
chr1b	5743468	5743968	126.928	0.884	0.854	3	IMC	Water1	8229	Eb1b00169	Distal	8229	Eb1b00169	0.3453
chr1b	5756448	5756948	7.33015	0.298	0.17	3	IMC	Water1	2747	Eb1b00172	Distal	2747	Eb1b00172	0.3752
chr1b	5757004	5757504	32.5549	0.627	0.548	3	IMC	Water1	3303	Eb1b00172	Distal	3303	Eb1b00172	0.3513
chr1b	5759379	5759879	135.625	0.903	0.877	3	IMC	Water3	5678	Eb1b00172	Distal	5678	Eb1b00172	0.3972
chr1b	5772986	5773486	14.7504	0.536	0.399	3	KC	Water1	1658	Eb1b00173	Promoter	1658	Eb1b00173	0.4092
chr1b	5774482	5774982	228.917	0.955	0.941	3	IMC	Water1	162	Eb1b00173	Promoter	162	Eb1b00173	0.3613
chr1b	5775507	5776007	4.9523	0.199	0.084	2	IMC	Water1	861	Eb1b00173	Exonic	861	Eb1b00173	0.3313
chr1b	5777369	5777869	6.23198	0.232	0.102	3	IMC	Water2	2723	Eb1b00173	Intronic	2723	Eb1b00173	0.4032
chr1b	5777980	5778480	4.9158	0.145	0.038	2	IMC	Water3	3334	Eb1b00173	Exonic	3334	Eb1b00173	0.3533
chr1b	5779303	5779803	6.23198	0.232	0.102	3	IMC	Water2	4657	Eb1b00173	Exonic	4657	Eb1b00173	0.3653
chr1b	5781725	5782225	4.219	0.156	0.055	2	IMC	Water1	7079	Eb1b00173	Exonic	7079	Eb1b00173	0.3154
chr1b	5782269	5782769	4.9523	0.199	0.084	2	IMC	Water1	7623	Eb1b00173	Exonic	7623	Eb1b00173	0.3353
chr1b	5782820	5783320	7.06689	0.265	0.131	2	IMC	Water2	7399	Eb1b00174	Distal	7399	Eb1b00174	0.3134
chr1b	5786891	5787391	10.6625	0.367	0.237	3	IMC	Water2	3328	Eb1b00174	Distal	3328	Eb1b00174	0.3333
chr1b	5787612	5788112	16.6896	0.473	0.368	3	IMC	Water2	2607	Eb1b00174	Exonic	2607	Eb1b00174	0.3613
chr1b	5790407	5790907	16.8492	0.567	0.445	3	KC	Water1	186	Eb1b00174	Promoter	186	Eb1b00174	0.511
chr1b	5798619	5799119	30.1488	0.611	0.53	3	IMC	Water1	8398	Eb1b00174	Distal	8398	Eb1b00174	0.3613
chr1b	5826041	5826541	12.5951	0.406	0.288	2	IMC	Water2	35820	Eb1b00174	Distal	35820	Eb1b00174	0.3253
chr1b	5863634	5864134	19.4526	0.595	0.472	3	KC	Water2	12178	Eb1b00175	Distal	12178	Eb1b00175	0.3373
chr1b	5864327	5864827	5.7166	0.237	0.114	3	IMC	Water1	11485	Eb1b00175	Distal	11485	Eb1b00175	0.3473
chr1b	5884527	5885027	26.1539	0.725	0.643	3	KC	Water3	1608	Eb1b00176	Promoter	1608	Eb1b00176	0.3832
chr1b	5885029	5885529	6.90668	0.432	0.264	3	KC	Water3	1106	Eb1b00176	Promoter	1106	Eb1b00176	0.3752
chr1b	5885628	5886128	32.4047	0.765	0.694	3	KC	Water3	507	Eb1b00176	Promoter	507	Eb1b00176	0.3513
chr1b	5886364	5886864	5.22025	0.346	0.172	3	KC	Water3	227	Eb1b00176	Intronic	227	Eb1b00176	0.3493
chr1b	5891058	5891558	61.4431	0.866	0.824	3	KC	Water3	4921	Eb1b00176	Intronic	4921	Eb1b00176	0.3852
chr1b	5896994	5897494	12.7242	0.501	0.361	3	KC	Water1	10857	Eb1b00176	Intronic	10857	Eb1b00176	0.4371
chr1b	5900337	5900837	10.6199	0.54	0.409	3	KC	Water3	14200	Eb1b00176	Exonic	14200	Eb1b00176	0.4052
chr1b	5909992	5910492	35.0035	0.643	0.567	3	IMC	Water1	13402	Eb1b00177	Distal	13402	Eb1b00177	0.2794
chr1b	5921582	5922082	3.67211	0.215	0.08	2	KC	Water3	1812	Eb1b00177	Promoter	1812	Eb1b00177	0.3633
chr1b	5922930	5923430	6.50982	0.27	0.142	3	IMC	Water1	464	Eb1b00177	Promoter	464	Eb1b00177	0.4271
chr1b	5926503	5927003	19.9075	0.522	0.422	3	IMC	Water1	3107	Eb1b00177	Distal	3107	Eb1b00177	0.3513
chr1b	5964894	5965394	48.4557	0.71	0.647	3	IMC	Water3	10626	Eb1b00178	Distal	10626	Eb1b00178	0.3553
chr1b	5965823	5966323	10.1178	0.434	0.277	3	KC	Water2	9697	Eb1b00178	Distal	9697	Eb1b00178	0.3553
chr1b	5967537	5968037	4.72586	0.209	0.064	2	KC	Water1	7983	Eb1b00178	Distal	7983	Eb1b00178	0.3194
chr1b	5973175	5973675	10.7774	0.459	0.3	3	KC	Water1	2345	Eb1b00178	Distal	2345	Eb1b00178	0.3653
chr1b	5975562	5976062	49.919	0.836	0.785	3	KC	Water3	40	Eb1b00178	Promoter	40	Eb1b00178	0.4711
chr1b	5977072	5977572	27.3792	0.734	0.654	3	KC	Water3	1550	Eb1b00178	Distal	1550	Eb1b00178	0.3673
chr1b	5983950	5984450	9.83623	0.435	0.285	2	KC	Water1	8428	Eb1b00178	Distal	8428	Eb1b00178	0.3313
chr1b	5984918	5985418	9.65345	0.518	0.374	3	KC	Water3	9396	Eb1b00178	Distal	9396	Eb1b00178	0.3074
chr1b	5996100	5996600	24.3328	0.564	0.475	3	IMC	Water1	70	Eb1b00179	Promoter	70	Eb1b00179	0.4032
chr1b	6001229	6001729	5.71704	0.188	0.064	3	IMC	Water3	852	Eb1b00180	Exonic	852	Eb1b00180	0.4271
chr1b	6002898	6003398	15.7911	0.552	0.422	3	KC	Water1	815	Eb1b00180	Promoter	815	Eb1b00180	0.3752
chr1b	6008205	6008705	27.3792	0.734	0.654	3	KC	Water3	6122	Eb1b00180	Distal	6122	Eb1b00180	0.2994
chr1b	6025511	6026011	12.0917	0.381	0.255	3	IMC	Water3	5383	Eb1b00181	Distal	5383	Eb1b00181	0.3832
chr1b	6032931	6033431	12.7411	0.423	0.305	2	IMC	Water1	2035	Eb1b00181	Distal	2035	Eb1b00181	0.3693
chr1b	6042775	6043275	11.1099	0.36	0.231	2	IMC	Water3	11879	Eb1b00181	Distal	11879	Eb1b00181	0.3852
chr1b	6050086	6050586	29.8678	0.75	0.675	3	KC	Water3	11565	Eb1b00182	Distal	11565	Eb1b00182	0.3912
chr1b	6057488	6057988	9.65345	0.518	0.374	3	KC	Water3	4163	Eb1b00182	Distal	4163	Eb1b00182	0.3313
chr1b	6058647	6059147	13.6528	0.596	0.482	3	KC	Water3	3004	Eb1b00182	Distal	3004	Eb1b00182	0.3852
chr1b	6059216	6059716	503.499	0.999	0.998	3	KC	Water3	2435	Eb1b00182	Distal	2435	Eb1b00182	0.4371
chr1b	6059974	6060474	4.90236	0.207	0.055	2	KC	Water2	1677	Eb1b00182	Distal	1677	Eb1b00182	0.3413
chr1b	6061391	6061891	24.3328	0.564	0.475	3	IMC	Water1	260	Eb1b00182	Exonic	260	Eb1b00182	0.4032
chr1b	6062070	6062570	110.716	0.911	0.881	3	KC	Water1	417	Eb1b00182	Promoter	417	Eb1b00182	0.4192
chr1b	6067174	6067674	30.1488	0.611	0.53	3	IMC	Water1	5521	Eb1b00182	Distal	5521	Eb1b00182	0.3214
chr1b	6068082	6068582	21.0512	0.527	0.431	3	IMC	Water2	4630	Eb1b00183	Distal	4630	Eb1b00183	0.3094
chr1b	6072682	6073182	64.4006	0.872	0.831	3	KC	Water3	30	Eb1b00183	Promoter	30	Eb1b00183	0.3872
chr1b	6094447	6094947	2.9587	0.133	0.027	2	KC	Water3	5160	Eb1b00184	Distal	5160	Eb1b00184	0.497
chr1b	6094951	6095451	126.928	0.884	0.854	3	IMC	Water1	4656	Eb1b00184	Distal	4656	Eb1b00184	0.3353
chr1b	6095921	6096421	43.0207	0.683	0.614	3	IMC	Water3	3686	Eb1b00184	Distal	3686	Eb1b00184	0.3134
chr1b	6096552	6097052	49.7992	0.791	0.728	3	KC	Water2	3055	Eb1b00184	Distal	3055	Eb1b00184	0.3234
chr1b	6098874	6099374	57.3017	0.815	0.758	3	KC	Water1	733	Eb1b00184	Promoter	733	Eb1b00184	0.3373
chr1b	6099711	6100211	109.005	0.912	0.883	3	KC	Water2	102	Eb1b00184	Exonic	102	Eb1b00184	0.4591
chr1b	6100393	6100893	7.33015	0.298	0.17	2	IMC	Water1	784	Eb1b00184	Exonic	784	Eb1b00184	0.493
chr1b	6101236	6101736	39.5872	0.747	0.671	3	KC	Water1	1627	Eb1b00184	Exonic	1627	Eb1b00184	0.3413
chr1b	6102758	6103258	33.7741	0.635	0.557	3	IMC	Water1	3149	Eb1b00184	Distal	3149	Eb1b00184	0.3713
chr1b	6131242	6131742	30.0676	0.692	0.602	3	KC	Water2	5079	Eb1b00185	Distal	5079	Eb1b00185	0.3673
chr1b	6146254	6146754	12.6208	0.579	0.453	2	KC	Water3	9931	Eb1b00185	Distal	9931	Eb1b00185	0.3693
chr1b	6148333	6148833	60.1475	0.823	0.77	3	KC	Water1	12010	Eb1b00185	Distal	12010	Eb1b00185	0.4052
chr1b	6149557	6150057	20.234	0.676	0.581	3	KC	Water3	13234	Eb1b00185	Distal	13234	Eb1b00185	0.4112
chr1b	6152232	6152732	252.743	0.987	0.981	3	KC	Water3	15909	Eb1b00185	Distal	15909	Eb1b00185	0.3373
chr1b	6152979	6153479	9.72819	0.345	0.213	3	IMC	Water2	16656	Eb1b00185	Distal	16656	Eb1b00185	0.3553
chr1b	6154059	6154559	3.98102	0.148	0.045	2	KC	Water1	17736	Eb1b00185	Distal	17736	Eb1b00185	0.3293
chr1b	6155246	6155746	78.0495	0.897	0.863	3	KC	Water3	18923	Eb1b00185	Distal	18923	Eb1b00185	0.2994
chr1b	6178658	6179158	26.6233	0.584	0.5	3	IMC	Water1	26757	Eb1b00186	Distal	26757	Eb1b00186	0.4072
chr1b	6179410	6179910	16.2157	0.453	0.337	3	IMC	Water3	26005	Eb1b00186	Distal	26005	Eb1b00186	0.2555
chr1b	6199330	6199830	29.8678	0.75	0.675	3	KC	Water3	6085	Eb1b00186	Distal	6085	Eb1b00186	0.3293
chr1b	6205027	6205527	127.189	0.893	0.865	3	IMC	Water3	388	Eb1b00186	Promoter	388	Eb1b00186	0.3513
chr1b	6205904	6206404	17.2524	0.566	0.44	3	KC	Water2	487	Eb1b00186	Exonic	487	Eb1b00186	0.485
chr1b	6206753	6207253	242.826	0.978	0.969	3	KC	Water1	1336	Eb1b00186	Exonic	1336	Eb1b00186	0.487
chr1b	6207329	6207829	42.9888	0.812	0.755	3	KC	Water3	1912	Eb1b00186	Distal	1912	Eb1b00186	0.3353
chr1b	6209095	6209595	8.7113	0.493	0.344	3	KC	Water3	3678	Eb1b00186	Distal	3678	Eb1b00186	0.3553
chr1b	6220525	6221025	16.2157	0.453	0.337	3	IMC	Water3	15108	Eb1b00186	Distal	15108	Eb1b00186	0.3194
chr1b	6221549	6222049	23.7435	0.707	0.619	3	KC	Water3	16132	Eb1b00186	Distal	16132	Eb1b00186	0.3194
chr1b	6227307	6227807	58.5151	0.859	0.815	3	KC	Water3	18293	Eb1b00187	Distal	18293	Eb1b00187	0.4032
chr1b	6227897	6228397	68.5386	0.779	0.728	3	IMC	Water1	17703	Eb1b00187	Distal	17703	Eb1b00187	0.4172
chr1b	6246440	6246940	13.7278	0.519	0.388	3	KC	Water1	838	Eb1b00187	Promoter	838	Eb1b00187	0.3513
chr1b	6249277	6249777	37.6139	0.789	0.725	3	KC	Water3	3675	Eb1b00187	Distal	3675	Eb1b00187	0.2854
chr1b	6250986	6251486	96.1492	0.848	0.81	3	IMC	Water3	5384	Eb1b00187	Distal	5384	Eb1b00187	0.3872
chr1b	6261620	6262120	40.3579	0.669	0.598	3	IMC	Water3	2106	Eb1b00188	Distal	2106	Eb1b00188	0.3114
chr1b	6262895	6263395	156.387	0.963	0.95	3	KC	Water3	831	Eb1b00188	Exonic	831	Eb1b00188	0.485
chr1b	6263950	6264450	75.7822	0.797	0.75	3	IMC	Water1	222	Eb1b00188	Promoter	222	Eb1b00188	0.3613
chr1b	6264674	6265174	10.852	0.388	0.27	3	IMC	Water1	946	Eb1b00188	Promoter	946	Eb1b00188	0.4212
chr1b	6291512	6292012	34.1592	0.638	0.563	3	IMC	Water2	8011	Eb1b00191	Distal	8011	Eb1b00191	0.3373
chr1b	6292473	6292973	44.8825	0.77	0.699	3	KC	Water1	7050	Eb1b00191	Distal	7050	Eb1b00191	0.3293
chr1b	6293708	6294208	11.6186	0.387	0.261	3	IMC	Water2	5815	Eb1b00191	Distal	5815	Eb1b00191	0.3174
chr1b	6316857	6317357	7.38533	0.347	0.193	2	KC	Water2	4346	Eb1b00192	Distal	4346	Eb1b00192	0.4551
chr1b	6321287	6321787	6.52749	0.308	0.145	3	KC	Water2	82	Eb1b00192	Promoter	82	Eb1b00192	0.3533
chr1b	6336000	6336500	7.92903	0.294	0.16	3	IMC	Water2	14795	Eb1b00192	Distal	14795	Eb1b00192	0.3014
chr1b	6336789	6337289	101.944	0.86	0.825	3	IMC	Water2	15584	Eb1b00192	Distal	15584	Eb1b00192	0.3353
chr1b	6357021	6357521	21.0512	0.527	0.431	3	IMC	Water2	1197	Eb1b00193	Exonic	1197	Eb1b00193	0.3792
chr1b	6368322	6368822	6.52749	0.308	0.145	3	KC	Water2	1234	Eb1b00194	Exonic	1234	Eb1b00194	0.3453
chr1b	6372080	6372580	8.17572	0.324	0.197	3	IMC	Water1	4992	Eb1b00194	Distal	4992	Eb1b00194	0.3353
chr1b	6374577	6375077	36.6916	0.654	0.582	3	IMC	Water2	4155	Eb1b00195	Exonic	4155	Eb1b00195	0.3194
chr1b	6378803	6379303	5.4258	0.193	0.072	2	IMC	Water2	69	Eb1b00195	Promoter	69	Eb1b00195	0.3413
chr1b	6428209	6428709	4.219	0.156	0.055	2	IMC	Water1	49475	Eb1b00195	Distal	49475	Eb1b00195	0.3273
chr1b	6435187	6435687	6.50982	0.27	0.142	2	IMC	Water1	56453	Eb1b00195	Distal	56453	Eb1b00195	0.3932
chr1b	6437680	6438180	80.2005	0.808	0.763	3	IMC	Water1	58946	Eb1b00195	Distal	58946	Eb1b00195	0.3733
chr1b	6452407	6452907	10.6625	0.367	0.237	2	IMC	Water2	73673	Eb1b00195	Distal	73673	Eb1b00195	0.3772
chr1b	6452940	6453440	62.5418	0.77	0.718	3	IMC	Water2	74206	Eb1b00195	Distal	74206	Eb1b00195	0.4132
chr1b	6456497	6456997	15.7136	0.469	0.361	3	IMC	Water1	77763	Eb1b00195	Distal	77763	Eb1b00195	0.4152
chr1b	6584551	6585051	82.7142	0.903	0.871	3	KC	Water3	14173	Eb1b00196	Intronic	14173	Eb1b00196	0.3992
chr1b	6585976	6586476	38.9426	0.795	0.732	3	KC	Water3	15598	Eb1b00196	Intronic	15598	Eb1b00196	0.2954
chr1b	6587277	6587777	4.90236	0.207	0.055	2	KC	Water2	16899	Eb1b00196	Exonic	16899	Eb1b00196	0.475
chr1b	6591895	6592395	8.27085	0.38	0.207	3	KC	Water2	21517	Eb1b00196	Exonic	21517	Eb1b00196	0.4192
chr1b	6618052	6618552	598.127	0.999	0.998	3	IMC	Water2	11153	Eb1b00197	Distal	11153	Eb1b00197	0.4251
chr1b	6618595	6619095	20.234	0.676	0.581	3	KC	Water3	10610	Eb1b00197	Distal	10610	Eb1b00197	0.4212
chr1b	6621632	6622132	11.6094	0.561	0.431	3	KC	Water3	7573	Eb1b00197	Distal	7573	Eb1b00197	0.4052
chr1b	6627283	6627783	16.177	0.551	0.418	3	KC	Water2	1922	Eb1b00197	Distal	1922	Eb1b00197	0.4172
chr1b	6629540	6630040	95.4092	0.92	0.893	3	KC	Water3	333	Eb1b00197	Promoter	333	Eb1b00197	0.4212
chr1b	6638628	6639128	9.93791	0.368	0.247	3	IMC	Water1	9421	Eb1b00197	Distal	9421	Eb1b00197	0.3333
chr1b	6657833	6658333	52.6747	0.734	0.675	3	IMC	Water2	28626	Eb1b00197	Distal	28626	Eb1b00197	0.3373
chr1b	6761214	6761714	41.6442	0.758	0.684	3	KC	Water2	98284	Eb1b00198	Distal	98284	Eb1b00198	0.3613
chr1b	6761799	6762299	41.6303	0.806	0.747	3	KC	Water3	97699	Eb1b00198	Distal	97699	Eb1b00198	0.4092
chr1b	6827710	6828210	6.04751	0.393	0.227	3	KC	Water3	31788	Eb1b00198	Distal	31788	Eb1b00198	0.3792
chr1b	6846975	6847475	110.716	0.911	0.881	3	KC	Water1	12523	Eb1b00198	Distal	12523	Eb1b00198	0.3493
chr1b	6851829	6852329	43.5449	0.765	0.694	3	KC	Water1	7669	Eb1b00198	Distal	7669	Eb1b00198	0.4072
chr1b	6853451	6853951	36.2954	0.783	0.718	3	KC	Water3	6047	Eb1b00198	Distal	6047	Eb1b00198	0.3633
chr1b	6859653	6860153	245.038	0.967	0.956	3	IMC	Water2	153	Eb1b00198	Promoter	153	Eb1b00198	0.4092
chr1b	6861392	6861892	75.7822	0.797	0.75	3	IMC	Water1	1892	Eb1b00198	Promoter	1892	Eb1b00198	0.4052
chr1b	6915188	6915688	28.9621	0.602	0.519	3	IMC	Water1	2583	Eb1b00199	Intronic	2583	Eb1b00199	0.3194
chr1b	6916492	6916992	60.0579	0.753	0.697	3	IMC	Water1	1279	Eb1b00199	Intronic	1279	Eb1b00199	0.3253
chr1b	6917011	6917511	2.7318	0.039	0.003	2	KC	Water2	760	Eb1b00199	Exonic	760	Eb1b00199	0.3812
chr1b	6917775	6918275	45.7338	0.822	0.767	3	KC	Water3	2	Eb1b00199	Promoter	2	Eb1b00199	0.3633
chr1b	6920829	6921329	40.0197	0.672	0.602	3	IMC	Water1	3056	Eb1b00199	Distal	3056	Eb1b00199	0.4331
chr1b	6922021	6922521	34.1592	0.638	0.563	3	IMC	Water2	4248	Eb1b00199	Distal	4248	Eb1b00199	0.4212
chr1b	6923218	6923718	41.2974	0.678	0.61	3	IMC	Water1	5445	Eb1b00199	Distal	5445	Eb1b00199	0.3733
chr1b	6926106	6926606	17.7796	0.497	0.395	3	IMC	Water1	8333	Eb1b00199	Distal	8333	Eb1b00199	0.3533
chr1b	6946835	6947335	18.8361	0.51	0.409	3	IMC	Water1	18061	Eb1b00200	Distal	18061	Eb1b00200	0.3713
chr1b	6951596	6952096	64.2682	0.766	0.714	3	IMC	Water1	13300	Eb1b00200	Distal	13300	Eb1b00200	0.3653
chr1b	6952390	6952890	10.852	0.388	0.27	3	IMC	Water1	12506	Eb1b00200	Distal	12506	Eb1b00200	0.3493
chr1b	6960685	6961185	4.219	0.156	0.055	2	IMC	Water1	4211	Eb1b00200	Distal	4211	Eb1b00200	0.3054
chr1b	6964868	6965368	8.17572	0.324	0.197	3	IMC	Water1	28	Eb1b00200	Promoter	28	Eb1b00200	0.3952
chr1b	6974728	6975228	2.7318	0.039	0.003	2	KC	Water2	9830	Eb1b00200	Distal	9830	Eb1b00200	0.3214
chr1b	7017881	7018381	16.6896	0.473	0.368	3	IMC	Water2	52983	Eb1b00200	Distal	52983	Eb1b00200	0.3234
chr1b	7023215	7023715	14.6064	0.441	0.332	3	IMC	Water2	51636	Eb1b00201	Distal	51636	Eb1b00201	0.2435
chr1b	7030659	7031159	103.025	0.851	0.814	3	IMC	Water1	44192	Eb1b00201	Distal	44192	Eb1b00201	0.3313
chr1b	7031539	7032039	11.6186	0.387	0.261	3	IMC	Water2	43312	Eb1b00201	Distal	43312	Eb1b00201	0.3094
chr1b	7032442	7032942	36.243	0.651	0.576	3	IMC	Water1	42409	Eb1b00201	Distal	42409	Eb1b00201	0.3653
chr1b	7034703	7035203	35.1498	0.637	0.56	3	IMC	Water3	40148	Eb1b00201	Distal	40148	Eb1b00201	0.479
chr1b	7048599	7049099	28.8791	0.59	0.504	3	IMC	Water3	26252	Eb1b00201	Distal	26252	Eb1b00201	0.4092
chr1b	7063555	7064055	7.41057	0.257	0.124	2	IMC	Water3	11296	Eb1b00201	Distal	11296	Eb1b00201	0.4291
chr1b	7069479	7069979	47.1201	0.826	0.773	3	KC	Water3	5372	Eb1b00201	Distal	5372	Eb1b00201	0.3293
chr1b	7074726	7075226	11.6094	0.561	0.431	3	KC	Water3	125	Eb1b00201	Exonic	125	Eb1b00201	0.485
chr1b	7157129	7157629	5.4258	0.193	0.072	2	IMC	Water2	39348	Eb1b00202	Distal	39348	Eb1b00202	0.4311
chr1b	7196443	7196943	14.7052	0.454	0.343	3	IMC	Water1	34	Eb1b00202	Promoter	34	Eb1b00202	0.3433
chr1b	7229663	7230163	28.2615	0.679	0.586	3	KC	Water1	17536	Eb1b00204	Distal	17536	Eb1b00204	0.3992
chr1b	7253550	7254050	4.72586	0.209	0.064	2	KC	Water1	1860	Eb1b00205	Promoter	1860	Eb1b00205	0.4291
chr1b	7254069	7254569	58.2552	0.819	0.764	3	KC	Water2	1341	Eb1b00205	Promoter	1341	Eb1b00205	0.3872
chr1b	7255432	7255932	48.9481	0.787	0.722	3	KC	Water1	20	Eb1b00205	Promoter	20	Eb1b00205	0.4212
chr1b	7260528	7261028	9.65345	0.518	0.374	2	KC	Water3	2776	Eb1b00206	Exonic	2776	Eb1b00206	0.3653
chr1b	7271310	7271810	8.8167	0.32	0.187	3	IMC	Water2	1399	Eb1b00207	Promoter	1399	Eb1b00207	0.3673
chr1b	7278102	7278602	33.8734	0.628	0.551	3	IMC	Water3	891	Eb1b00209	Promoter	891	Eb1b00209	0.3333
chr1b	7280026	7280526	9.04545	0.347	0.222	2	IMC	Water1	147	Eb1b00210	Exonic	147	Eb1b00210	0.4132
chr1b	7288683	7289183	8.7113	0.493	0.344	3	KC	Water3	2195	Eb1b00211	Distal	2195	Eb1b00211	0.475
chr1b	7290404	7290904	99.9159	0.846	0.808	3	IMC	Water1	474	Eb1b00211	Promoter	474	Eb1b00211	0.4551
chr1b	7291016	7291516	3.27363	0.087	0.018	2	KC	Water1	136	Eb1b00211	Exonic	136	Eb1b00211	0.491
chr1b	7292281	7292781	101.078	0.9	0.867	3	KC	Water1	1401	Eb1b00211	Intronic	1401	Eb1b00211	0.3832
chr1b	7293461	7293961	40.3579	0.669	0.598	3	IMC	Water3	2581	Eb1b00211	Distal	2581	Eb1b00211	0.3613
chr1b	7294253	7294753	2.7318	0.039	0.003	2	KC	Water2	3373	Eb1b00211	Distal	3373	Eb1b00211	0.3433
chr1b	7294877	7295377	4.14012	0.146	0.036	2	KC	Water2	3997	Eb1b00211	Exonic	3997	Eb1b00211	0.4431
chr1b	7296113	7296613	5.22025	0.346	0.172	3	KC	Water3	2841	Eb1b00212	Exonic	2841	Eb1b00212	0.497
chr1b	7299202	7299702	59.9754	0.862	0.819	3	KC	Water3	246	Eb1b00212	Promoter	246	Eb1b00212	0.4032
chr1b	7300406	7300906	9.18214	0.409	0.246	2	KC	Water2	1450	Eb1b00212	Promoter	1450	Eb1b00212	0.3693
chr1b	7304399	7304899	10.6199	0.54	0.409	3	KC	Water3	13	Eb1b00213	Promoter	13	Eb1b00213	0.4371
chr1b	7307571	7308071	10.6199	0.54	0.409	3	KC	Water3	3157	Eb1b00213	Distal	3157	Eb1b00213	0.3353
chr1b	7308625	7309125	30.4408	0.612	0.534	3	IMC	Water2	4211	Eb1b00213	Distal	4211	Eb1b00213	0.3114
chr1b	7309909	7310409	23.3205	0.551	0.458	3	IMC	Water2	5495	Eb1b00213	Distal	5495	Eb1b00213	0.3293
chr1b	7310514	7311014	4.14815	0.099	0.017	2	IMC	Water3	6100	Eb1b00213	Distal	6100	Eb1b00213	0.3214
chr1b	7319377	7319877	16.8647	0.64	0.532	3	KC	Water3	14963	Eb1b00213	Distal	14963	Eb1b00213	0.2934
chr1b	7322041	7322541	14.7052	0.454	0.343	3	IMC	Water1	17627	Eb1b00213	Distal	17627	Eb1b00213	0.4192
chr1b	7336397	7336897	90.0616	0.884	0.847	3	KC	Water1	13059	Eb1b00214	Distal	13059	Eb1b00214	0.3333
chr1b	7340303	7340803	6.04751	0.393	0.227	2	KC	Water3	9153	Eb1b00214	Distal	9153	Eb1b00214	0.2894
chr1b	7345978	7346478	7.1565	0.346	0.172	2	KC	Water1	3478	Eb1b00214	Distal	3478	Eb1b00214	0.3313
chr1b	7348067	7348567	146.721	0.905	0.879	3	IMC	Water1	1389	Eb1b00214	Promoter	1389	Eb1b00214	0.4132
chr1b	7349223	7349723	411.972	0.998	0.997	3	KC	Water3	233	Eb1b00214	Promoter	233	Eb1b00214	0.509
chr1b	7350045	7350545	19.0151	0.595	0.472	3	KC	Water1	587	Eb1b00214	Exonic	587	Eb1b00214	0.521
chr1b	7350747	7351247	5.69908	0.261	0.096	2	KC	Water2	1289	Eb1b00214	Exonic	1289	Eb1b00214	0.4291
chr1b	7354532	7355032	8.17572	0.324	0.197	3	IMC	Water1	5074	Eb1b00214	Exonic	5074	Eb1b00214	0.485
chr1b	7355086	7355586	14.7504	0.536	0.399	3	KC	Water1	5628	Eb1b00214	Intronic	5628	Eb1b00214	0.3593
chr1b	7356220	7356720	16.7386	0.484	0.379	3	IMC	Water1	6762	Eb1b00214	Intronic	6762	Eb1b00214	0.4411
chr1b	7357794	7358294	101.888	0.927	0.902	2	KC	Water3	8336	Eb1b00214	Distal	8336	Eb1b00214	0.3952
chr1b	7358307	7358807	145.843	0.958	0.943	3	KC	Water3	8849	Eb1b00214	Distal	8849	Eb1b00214	0.3533
chr1b	7369679	7370179	18.3445	0.581	0.463	3	KC	Water2	14652	Eb1b00215	Distal	14652	Eb1b00215	0.3573
chr1b	7370492	7370992	79.0177	0.812	0.768	3	IMC	Water3	13839	Eb1b00215	Distal	13839	Eb1b00215	0.3253
chr1b	7371489	7371989	37.6918	0.738	0.659	3	KC	Water2	12842	Eb1b00215	Distal	12842	Eb1b00215	0.2974
chr1b	7373594	7374094	214.972	0.97	0.959	3	KC	Water1	10737	Eb1b00215	Distal	10737	Eb1b00215	0.3832
chr1b	7378581	7379081	74.9705	0.891	0.856	3	KC	Water3	5750	Eb1b00215	Distal	5750	Eb1b00215	0.3593
chr1b	7381712	7382212	3.67211	0.215	0.08	2	KC	Water3	2619	Eb1b00215	Distal	2619	Eb1b00215	0.3074
chr1b	7382445	7382945	90.7066	0.83	0.789	3	IMC	Water1	1886	Eb1b00215	Promoter	1886	Eb1b00215	0.3333
chr1b	7384173	7384673	62.9182	0.869	0.828	3	KC	Water3	158	Eb1b00215	Promoter	158	Eb1b00215	0.3653
chr1b	7384677	7385177	179.682	0.972	0.961	3	KC	Water3	344	Eb1b00215	Exonic	344	Eb1b00215	0.4232
chr1b	7385738	7386238	65.5401	0.775	0.724	3	IMC	Water3	1405	Eb1b00215	Exonic	1405	Eb1b00215	0.509
chr1b	7386683	7387183	69.9463	0.849	0.803	3	KC	Water2	2350	Eb1b00215	Exonic	2350	Eb1b00215	0.3832
chr1b	7389717	7390217	6.04751	0.393	0.227	3	KC	Water3	4883	Eb1b00216	Distal	4883	Eb1b00216	0.3912
chr1b	7394440	7394940	3.67211	0.215	0.08	2	KC	Water3	160	Eb1b00216	Exonic	160	Eb1b00216	0.4172
chr1b	7405839	7406339	3.98102	0.148	0.045	2	KC	Water1	118	Eb1b00218	Promoter	118	Eb1b00218	0.4411
chr1b	7406404	7406904	56.8263	0.815	0.758	3	KC	Water2	445	Eb1b00218	Promoter	445	Eb1b00218	0.3333
chr1b	7415746	7416246	36.9966	0.734	0.654	3	KC	Water1	25	Eb1b00219	Promoter	25	Eb1b00219	0.3693
chr1b	7450201	7450701	4.9523	0.199	0.084	2	IMC	Water1	189	Eb1b00221	Exonic	189	Eb1b00221	0.4671
chr1b	7466195	7466695	3.67211	0.215	0.08	2	KC	Water3	2024	Eb1b00223	Distal	2024	Eb1b00223	0.4132
chr1b	7467102	7467602	35.4202	0.646	0.573	3	IMC	Water2	2931	Eb1b00223	Distal	2931	Eb1b00223	0.3812
chr1b	7472051	7472551	13.6528	0.596	0.482	3	KC	Water3	4206	Eb1b00224	Distal	4206	Eb1b00224	0.3992
chr1b	7478622	7479122	32.5652	0.708	0.623	3	KC	Water2	1171	Eb1b00225	Distal	1171	Eb1b00225	0.3693
chr1b	7496813	7497313	31.3534	0.609	0.526	3	IMC	Water3	6937	Eb1b00226	Distal	6937	Eb1b00226	0.3593
chr1b	7498480	7498980	62.6181	0.766	0.714	3	IMC	Water3	6083	Eb1b00227	Distal	6083	Eb1b00227	0.3393
chr1b	7502377	7502877	37.6139	0.789	0.725	3	KC	Water3	2186	Eb1b00227	Distal	2186	Eb1b00227	0.3074
chr1b	7504362	7504862	174.137	0.935	0.916	3	IMC	Water2	201	Eb1b00227	Promoter	201	Eb1b00227	0.3533
chr1b	7507778	7508278	12.6208	0.579	0.453	3	KC	Water3	3213	Eb1b00227	Exonic	3213	Eb1b00227	0.3553
chr1b	7525406	7525906	6.50982	0.27	0.142	2	IMC	Water1	20841	Eb1b00227	Distal	20841	Eb1b00227	0.2874
chr1b	7538584	7539084	6.90668	0.432	0.264	3	KC	Water3	13065	Eb1b00228	Distal	13065	Eb1b00228	0.3174
chr1b	7551971	7552471	122.178	0.888	0.859	3	IMC	Water3	320	Eb1b00228	Promoter	320	Eb1b00228	0.3673
chr1b	7575822	7576322	6.90668	0.432	0.264	3	KC	Water3	15049	Eb1b00229	Distal	15049	Eb1b00229	0.3693
chr1b	7586227	7586727	98.3685	0.844	0.806	3	IMC	Water1	4644	Eb1b00229	Distal	4644	Eb1b00229	0.3772
chr1b	7590938	7591438	104.141	0.906	0.875	3	KC	Water2	65	Eb1b00229	Promoter	65	Eb1b00229	0.4511
chr1b	7594312	7594812	13.5914	0.424	0.312	3	IMC	Water2	2440	Eb1b00230	Distal	2440	Eb1b00230	0.3872
chr1b	7596808	7597308	6.04751	0.393	0.227	3	KC	Water3	54	Eb1b00230	Promoter	54	Eb1b00230	0.507
chr1b	7607356	7607856	15.1568	0.436	0.318	3	IMC	Water3	57	Eb1b00231	Promoter	57	Eb1b00231	0.4271
chr1b	7620696	7621196	145.883	0.913	0.89	3	IMC	Water3	64	Eb1b00233	Promoter	64	Eb1b00233	0.477
chr1b	7647361	7647861	11.0764	0.458	0.293	3	KC	Water2	10768	Eb1b00235	Distal	10768	Eb1b00235	0.3812
chr1b	7651263	7651763	53.0892	0.802	0.743	3	KC	Water1	6866	Eb1b00235	Distal	6866	Eb1b00235	0.3234
chr1b	7666127	7666627	102.53	0.905	0.873	3	KC	Water2	7996	Eb1b00235	Intronic	7996	Eb1b00235	0.3733
chr1b	7667516	7668016	26.1539	0.725	0.643	3	KC	Water3	9385	Eb1b00235	Intronic	9385	Eb1b00235	0.4012
chr1b	7669023	7669523	5.69908	0.261	0.096	3	KC	Water2	10892	Eb1b00235	Intronic	10892	Eb1b00235	0.2814
chr1b	7682994	7683494	96.135	0.896	0.862	3	KC	Water2	24863	Eb1b00235	Distal	24863	Eb1b00235	0.3473
chr1b	7716603	7717103	20.1216	0.607	0.489	3	KC	Water1	12828	Eb1b00236	Distal	12828	Eb1b00236	0.3413
chr1b	7718091	7718591	21.715	0.62	0.511	3	KC	Water2	11340	Eb1b00236	Distal	11340	Eb1b00236	0.3972
chr1b	7719101	7719601	7.1565	0.346	0.172	3	KC	Water1	10330	Eb1b00236	Distal	10330	Eb1b00236	0.3234
chr1b	7721987	7722487	55.89	0.81	0.752	3	KC	Water1	7444	Eb1b00236	Distal	7444	Eb1b00236	0.3413
chr1b	7728438	7728938	73.4406	0.889	0.853	3	KC	Water3	993	Eb1b00236	Promoter	993	Eb1b00236	0.3952
chr1b	7729701	7730201	7.79521	0.465	0.313	3	KC	Water3	268	Eb1b00236	Exonic	268	Eb1b00236	0.3972
chr1b	7735347	7735847	85.1481	0.879	0.84	3	KC	Water2	5914	Eb1b00236	Distal	5914	Eb1b00236	0.4052
chr1b	7745065	7745565	12.0569	0.48	0.329	2	KC	Water2	3705	Eb1b00237	Distal	3705	Eb1b00237	0.3792
chr1b	7746919	7747419	9.93791	0.368	0.247	3	IMC	Water1	5559	Eb1b00237	Distal	5559	Eb1b00237	0.4032
chr1b	7751334	7751834	6.52749	0.308	0.145	2	KC	Water2	9974	Eb1b00237	Distal	9974	Eb1b00237	0.4232
chr1b	7763500	7764000	30.1488	0.611	0.53	3	IMC	Water1	20381	Eb1b00238	Distal	20381	Eb1b00238	0.2754
chr1b	7765841	7766341	12.5951	0.406	0.288	3	IMC	Water2	18040	Eb1b00238	Distal	18040	Eb1b00238	0.3234
chr1b	7781414	7781914	9.18214	0.409	0.246	3	KC	Water2	2467	Eb1b00238	Distal	2467	Eb1b00238	0.3253
chr1b	7782053	7782553	65.51	0.839	0.789	3	KC	Water2	1828	Eb1b00238	Promoter	1828	Eb1b00238	0.3912
chr1b	7786728	7787228	14.7047	0.612	0.5	3	KC	Water3	2845	Eb1b00238	Distal	2845	Eb1b00238	0.3114
chr1b	7797770	7798270	26.6233	0.584	0.5	3	IMC	Water1	9529	Eb1b00239	Distal	9529	Eb1b00239	0.3513
chr1b	7802187	7802687	5.69908	0.261	0.096	3	KC	Water2	5112	Eb1b00239	Distal	5112	Eb1b00239	0.4012
chr1b	7804040	7804540	23.3205	0.551	0.458	3	IMC	Water2	3259	Eb1b00239	Distal	3259	Eb1b00239	0.3733
chr1b	7807389	7807889	27.617	0.673	0.576	3	KC	Water2	88	Eb1b00239	Promoter	88	Eb1b00239	0.3772
chr1b	7809908	7810408	132.248	0.934	0.912	3	KC	Water2	2607	Eb1b00239	Distal	2607	Eb1b00239	0.3812
chr1b	7815537	7816037	17.9713	0.653	0.551	3	KC	Water3	3340	Eb1b00240	Distal	3340	Eb1b00240	0.3174
chr1b	7816598	7817098	9.18214	0.409	0.246	3	KC	Water2	2279	Eb1b00240	Distal	2279	Eb1b00240	0.4092
chr1b	7817395	7817895	9.83623	0.435	0.285	3	KC	Water1	1482	Eb1b00240	Distal	1482	Eb1b00240	0.3693
chr1b	7818496	7818996	3.27363	0.087	0.018	2	KC	Water1	381	Eb1b00240	Exonic	381	Eb1b00240	0.4411
chr1b	7819073	7819573	72.8664	0.79	0.741	3	IMC	Water1	194	Eb1b00240	Promoter	194	Eb1b00240	0.3992
chr1b	7821705	7822205	3.67211	0.215	0.08	2	KC	Water3	2420	Eb1b00241	Distal	2420	Eb1b00241	0.3353
chr1b	7822347	7822847	45.7338	0.822	0.767	3	KC	Water3	1778	Eb1b00241	Promoter	1778	Eb1b00241	0.4611
chr1b	7823427	7823927	94.5491	0.894	0.86	2	KC	Water2	698	Eb1b00241	Promoter	698	Eb1b00241	0.3194
chr1b	7823935	7824435	261.72	0.981	0.973	3	KC	Water1	190	Eb1b00241	Promoter	190	Eb1b00241	0.4072
chr1b	7827158	7827658	7.79521	0.465	0.313	3	KC	Water3	3031	Eb1b00241	Exonic	3031	Eb1b00241	0.4431
chr1b	7831675	7832175	40.5653	0.676	0.606	3	IMC	Water2	135	Eb1b00242	Promoter	135	Eb1b00242	0.3892
chr1b	7846540	7847040	7.1565	0.346	0.172	3	KC	Water1	3227	Eb1b00243	Distal	3227	Eb1b00243	0.5349
chr1b	7849931	7850431	47.1201	0.826	0.773	3	KC	Water3	162	Eb1b00243	Exonic	162	Eb1b00243	0.4711
chr1b	7851241	7851741	7.1565	0.346	0.172	2	KC	Water1	1472	Eb1b00243	Exonic	1472	Eb1b00243	0.4411
chr1b	7858750	7859250	39.0409	0.661	0.588	3	IMC	Water3	8981	Eb1b00243	Distal	8981	Eb1b00243	0.3034
chr1b	7860034	7860534	34.9876	0.777	0.711	3	KC	Water3	10265	Eb1b00243	Distal	10265	Eb1b00243	0.3593
chr1b	7860735	7861235	38.9426	0.795	0.732	3	KC	Water3	10447	Eb1b00244	Distal	10447	Eb1b00244	0.3114
chr1b	7861991	7862491	57.3017	0.815	0.758	3	KC	Water1	9191	Eb1b00244	Distal	9191	Eb1b00244	0.3593
chr1b	7867750	7868250	33.6906	0.771	0.703	3	KC	Water3	3432	Eb1b00244	Distal	3432	Eb1b00244	0.3932
chr1b	7869168	7869668	7.38533	0.347	0.193	3	KC	Water2	2014	Eb1b00244	Exonic	2014	Eb1b00244	0.3972
chr1b	7869681	7870181	12.0569	0.48	0.329	3	KC	Water2	1501	Eb1b00244	Intronic	1501	Eb1b00244	0.3234
chr1b	7871069	7871569	27.3792	0.734	0.654	3	KC	Water3	113	Eb1b00244	Exonic	113	Eb1b00244	0.4152
chr1b	7919917	7920417	35.0035	0.643	0.567	3	IMC	Water1	14881	Eb1b00245	Distal	14881	Eb1b00245	0.3892
chr1b	7920527	7921027	3.67211	0.215	0.08	2	KC	Water3	14271	Eb1b00245	Distal	14271	Eb1b00245	0.4112
chr1b	7922422	7922922	7.92903	0.294	0.16	3	IMC	Water2	12376	Eb1b00245	Distal	12376	Eb1b00245	0.4092
chr1b	7922995	7923495	9.83623	0.435	0.285	3	KC	Water1	11803	Eb1b00245	Distal	11803	Eb1b00245	0.4431
chr1b	7927771	7928271	4.9158	0.145	0.038	2	IMC	Water3	7027	Eb1b00245	Distal	7027	Eb1b00245	0.3653
chr1b	7930541	7931041	82.0814	0.819	0.776	3	IMC	Water3	4257	Eb1b00245	Distal	4257	Eb1b00245	0.3573
chr1b	7935079	7935579	71.274	0.796	0.748	3	IMC	Water2	279	Eb1b00245	Promoter	279	Eb1b00245	0.4311
chr1b	7936923	7937423	21.389	0.687	0.594	3	KC	Water3	2123	Eb1b00245	Distal	2123	Eb1b00245	0.3553
chr1b	7995267	7995767	19.4526	0.595	0.472	2	KC	Water2	41764	Eb1b00246	Distal	41764	Eb1b00246	0.3992
chr1b	7996613	7997113	20.6177	0.51	0.409	3	IMC	Water3	40418	Eb1b00246	Distal	40418	Eb1b00246	0.3952
chr1b	8000708	8001208	14.7504	0.536	0.399	2	KC	Water1	36323	Eb1b00246	Distal	36323	Eb1b00246	0.3733
chr1b	8030853	8031353	12.0917	0.381	0.255	2	IMC	Water3	6178	Eb1b00246	Distal	6178	Eb1b00246	0.3154
chr1b	8038522	8039022	17.7566	0.487	0.385	3	IMC	Water2	1489	Eb1b00246	Promoter	1489	Eb1b00246	0.3393
chr1b	8045293	8045793	22.5591	0.697	0.607	3	KC	Water3	8260	Eb1b00246	Distal	8260	Eb1b00246	0.4012
chr1b	8065744	8066244	47.0458	0.781	0.714	3	KC	Water2	10380	Eb1b00247	Distal	10380	Eb1b00247	0.4132
chr1b	8067035	8067535	30.7016	0.697	0.607	3	KC	Water1	9089	Eb1b00247	Distal	9089	Eb1b00247	0.4172
chr1b	8076035	8076535	28.2615	0.679	0.586	3	KC	Water1	89	Eb1b00247	Promoter	89	Eb1b00247	0.4132
chr1b	8089895	8090395	16.177	0.551	0.418	3	KC	Water2	13769	Eb1b00247	Distal	13769	Eb1b00247	0.3633
chr1b	8090982	8091482	118.859	0.922	0.895	3	KC	Water2	14856	Eb1b00247	Distal	14856	Eb1b00247	0.4451
chr1b	8091635	8092135	9.65345	0.518	0.374	2	KC	Water3	15509	Eb1b00247	Distal	15509	Eb1b00247	0.4251
chr1b	8092446	8092946	6.90668	0.432	0.264	2	KC	Water3	16320	Eb1b00247	Distal	16320	Eb1b00247	0.4671
chr1b	8115575	8116075	24.0779	0.547	0.455	3	IMC	Water3	583	Eb1b00248	Promoter	583	Eb1b00248	0.3593
chr1b	8120257	8120757	6.3161	0.308	0.145	2	KC	Water1	4097	Eb1b00248	Exonic	4097	Eb1b00248	0.4032
chr1b	8125255	8125755	349.479	0.988	0.983	3	IMC	Water2	132	Eb1b00249	Promoter	132	Eb1b00249	0.4691
chr1b	8126498	8126998	101.888	0.927	0.902	3	KC	Water3	1375	Eb1b00249	Promoter	1375	Eb1b00249	0.3353
chr1b	8130030	8130530	15.7757	0.626	0.517	3	KC	Water3	4907	Eb1b00249	Distal	4907	Eb1b00249	0.3194
chr1b	8138352	8138852	34.9876	0.777	0.711	3	KC	Water3	13229	Eb1b00249	Distal	13229	Eb1b00249	0.3373
chr1b	8138942	8139442	9.21219	0.312	0.179	3	IMC	Water3	13819	Eb1b00249	Distal	13819	Eb1b00249	0.3393
chr1b	8140566	8141066	4.90236	0.207	0.055	2	KC	Water2	15443	Eb1b00249	Distal	15443	Eb1b00249	0.3553
chr1b	8142044	8142544	2.9587	0.133	0.027	3	KC	Water3	16921	Eb1b00249	Distal	16921	Eb1b00249	0.3174
chr1b	8142988	8143488	7.79521	0.465	0.313	2	KC	Water3	17865	Eb1b00249	Distal	17865	Eb1b00249	0.3393
chr1b	8149365	8149865	27.3792	0.734	0.654	3	KC	Water3	24242	Eb1b00249	Intronic	24242	Eb1b00249	0.4132
chr1b	8152915	8153415	13.6528	0.596	0.482	2	KC	Water3	27792	Eb1b00249	Intronic	27792	Eb1b00249	0.3713
chr1b	8192535	8193035	60.1475	0.823	0.77	3	KC	Water1	2934	Eb1b00250	Distal	2934	Eb1b00250	0.3952
chr1b	8203049	8203549	20.234	0.676	0.581	3	KC	Water3	6	Eb1b00251	Promoter	6	Eb1b00251	0.4291
chr1b	8208020	8208520	8.17572	0.324	0.197	3	IMC	Water1	404	Eb1b00252	Promoter	404	Eb1b00252	0.3752
chr1b	8213945	8214445	5.50511	0.263	0.107	2	KC	Water1	5519	Eb1b00252	Exonic	5519	Eb1b00252	0.4232
chr1b	8215357	8215857	92.2287	0.833	0.793	3	IMC	Water1	6931	Eb1b00252	Distal	6931	Eb1b00252	0.4232
chr1b	8216378	8216878	9.65345	0.518	0.374	2	KC	Water3	7952	Eb1b00252	Intronic	7952	Eb1b00252	0.4691
chr1b	8216894	8217394	197.34	0.968	0.956	3	KC	Water2	8468	Eb1b00252	Intronic	8468	Eb1b00252	0.3752
chr1b	8224329	8224829	13.5914	0.424	0.312	3	IMC	Water2	2864	Eb1b00253	Intronic	2864	Eb1b00253	0.3313
chr1b	8225080	8225580	39.2644	0.669	0.598	3	IMC	Water2	2113	Eb1b00253	Intronic	2113	Eb1b00253	0.3353
chr1b	8225794	8226294	16.7386	0.484	0.379	3	IMC	Water1	1399	Eb1b00253	Intronic	1399	Eb1b00253	0.2894
chr1b	8263737	8264237	99.3222	0.9	0.867	3	KC	Water2	18022	Eb1b00254	Distal	18022	Eb1b00254	0.3912
chr1b	8266363	8266863	5.50511	0.263	0.107	2	KC	Water1	15396	Eb1b00254	Distal	15396	Eb1b00254	0.3194
chr1b	8266912	8267412	16.7386	0.484	0.379	2	IMC	Water1	14847	Eb1b00254	Distal	14847	Eb1b00254	0.3253
chr1b	8291115	8291615	14.1161	0.419	0.298	3	IMC	Water3	1645	Eb1b00255	Distal	1645	Eb1b00255	0.3194
chr1b	8291916	8292416	4.9158	0.145	0.038	2	IMC	Water3	844	Eb1b00255	Exonic	844	Eb1b00255	0.475
chr1b	8292474	8292974	9.04545	0.347	0.222	3	IMC	Water1	286	Eb1b00255	Exonic	286	Eb1b00255	0.4291
chr1b	8294887	8295387	8.7113	0.493	0.344	3	KC	Water3	618	Eb1b00256	Exonic	618	Eb1b00256	0.4711
chr1b	8295794	8296294	661.461	0.999	0.998	3	IMC	Water1	287	Eb1b00256	Promoter	287	Eb1b00256	0.4611
chr1b	8302430	8302930	20.234	0.676	0.581	3	KC	Water3	1434	Eb1b00257	Exonic	1434	Eb1b00257	0.3433
chr1b	8303770	8304270	111.553	0.874	0.842	3	IMC	Water2	94	Eb1b00257	Promoter	94	Eb1b00257	0.3613
chr1b	8306801	8307301	48.4557	0.71	0.647	3	IMC	Water3	2935	Eb1b00257	Distal	2935	Eb1b00257	0.4092
chr1b	8324748	8325248	173.89	0.935	0.916	3	IMC	Water3	1546	Eb1b00258	Distal	1546	Eb1b00258	0.3573
chr1b	8325475	8325975	6.04751	0.393	0.227	2	KC	Water3	819	Eb1b00258	Exonic	819	Eb1b00258	0.4651
chr1b	8326428	8326928	53.0892	0.802	0.743	3	KC	Water1	132	Eb1b00258	Promoter	132	Eb1b00258	0.3373
chr1b	8327043	8327543	19.0946	0.665	0.568	3	KC	Water3	320	Eb1b00259	Promoter	320	Eb1b00259	0.4491
chr1b	8327672	8328172	11.6094	0.561	0.431	3	KC	Water3	307	Eb1b00259	Promoter	307	Eb1b00259	0.4291
chr1b	8328221	8328721	82.0814	0.819	0.776	3	IMC	Water3	463	Eb1b00260	Promoter	463	Eb1b00260	0.3573
chr1b	8331414	8331914	101.888	0.927	0.902	3	KC	Water3	885	Eb1b00261	Promoter	885	Eb1b00261	0.4192
chr1b	8332652	8333152	259.819	0.981	0.973	3	KC	Water1	351	Eb1b00261	Exonic	351	Eb1b00261	0.4032
chr1b	8338244	8338744	7.92903	0.294	0.16	2	IMC	Water2	5943	Eb1b00261	Intronic	5943	Eb1b00261	0.3353
chr1b	8341395	8341895	4.72586	0.209	0.064	2	KC	Water1	9094	Eb1b00261	Distal	9094	Eb1b00261	0.5549
chr1b	13545415	13545915	33.6906	0.771	0.703	3	KC	Water3	1526	Eb1b00267	Promoter	1526	Eb1b00267	0.3713
chr1b	13660182	13660682	36.3944	0.731	0.649	3	KC	Water2	116293	Eb1b00267	Distal	116293	Eb1b00267	0.3673
chr1b	13677675	13678175	17.9713	0.653	0.551	3	KC	Water3	133786	Eb1b00267	Distal	133786	Eb1b00267	0.4491
chr1b	13830058	13830558	46.4965	0.702	0.636	3	IMC	Water1	6569	Eb1b00268	Distal	6569	Eb1b00268	0.4351
chr1b	13830957	13831457	7.33015	0.298	0.17	2	IMC	Water1	5670	Eb1b00268	Distal	5670	Eb1b00268	0.3673
chr1b	13833248	13833748	19.9379	0.514	0.416	3	IMC	Water2	3379	Eb1b00268	Distal	3379	Eb1b00268	0.3393
chr1b	13841913	13842413	7.41057	0.257	0.124	3	IMC	Water3	2440	Eb1b00269	Distal	2440	Eb1b00269	0.3952
chr1b	13843130	13843630	71.9171	0.886	0.849	3	KC	Water3	1223	Eb1b00269	Promoter	1223	Eb1b00269	0.477
chr1b	13847370	13847870	7.41057	0.257	0.124	2	IMC	Water3	3015	Eb1b00269	Exonic	3015	Eb1b00269	0.3852
chr1b	13859440	13859940	21.389	0.687	0.594	3	KC	Water3	89	Eb1b00270	Promoter	89	Eb1b00270	0.3792
chr1b	13866027	13866527	85.1685	0.826	0.784	3	IMC	Water3	53	Eb1b00272	Promoter	53	Eb1b00272	0.4291
chr1b	13873801	13874301	39.2644	0.669	0.598	3	IMC	Water2	16	Eb1b00273	Promoter	16	Eb1b00273	0.3852
chr1b	13890875	13891375	12.0569	0.48	0.329	3	KC	Water2	799	Eb1b00274	Promoter	799	Eb1b00274	0.3293
chr1b	13893448	13893948	28.6173	0.742	0.665	3	KC	Water3	1678	Eb1b00275	Promoter	1678	Eb1b00275	0.4451
chr1b	13918302	13918802	5.4258	0.193	0.072	3	IMC	Water2	9642	Eb1b00276	Distal	9642	Eb1b00276	0.3393
chr1b	13920229	13920729	16.6896	0.473	0.368	3	IMC	Water2	7715	Eb1b00276	Exonic	7715	Eb1b00276	0.3733
chr1b	13928009	13928509	62.858	0.762	0.709	3	IMC	Water1	63	Eb1b00276	Promoter	63	Eb1b00276	0.3473
chr1b	13934860	13935360	144.004	0.939	0.918	3	KC	Water1	6914	Eb1b00276	Distal	6914	Eb1b00276	0.4471
chr1b	13935568	13936068	5.7166	0.237	0.114	2	IMC	Water1	7622	Eb1b00276	Distal	7622	Eb1b00276	0.2595
chr1b	13936112	13936612	3.20369	0.06	0.008	2	IMC	Water2	8166	Eb1b00276	Distal	8166	Eb1b00276	0.3214
chr1b	13946243	13946743	9.18214	0.409	0.246	2	KC	Water2	5376	Eb1b00277	Distal	5376	Eb1b00277	0.4711
chr1b	13947767	13948267	4.42724	0.288	0.123	2	KC	Water3	3852	Eb1b00277	Distal	3852	Eb1b00277	0.4711
chr1b	13951482	13951982	235.503	0.985	0.979	3	KC	Water3	137	Eb1b00277	Promoter	137	Eb1b00277	0.4271
chr1b	13952548	13953048	5.22025	0.346	0.172	3	KC	Water3	927	Eb1b00277	Exonic	927	Eb1b00277	0.3533
chr1b	13953831	13954331	7.79521	0.465	0.313	2	KC	Water3	2210	Eb1b00277	Intronic	2210	Eb1b00277	0.3653
chr1b	13956100	13956600	2.9587	0.133	0.027	2	KC	Water3	4479	Eb1b00277	Exonic	4479	Eb1b00277	0.3972
chr1b	13957699	13958199	10.6199	0.54	0.409	3	KC	Water3	6078	Eb1b00277	Distal	6078	Eb1b00277	0.3553
chr1b	13958742	13959242	6.90668	0.432	0.264	3	KC	Water3	5664	Eb1b00278	Exonic	5664	Eb1b00278	0.5309
chr1b	13964360	13964860	41.6442	0.758	0.684	3	KC	Water2	46	Eb1b00278	Promoter	46	Eb1b00278	0.4571
chr1b	13965861	13966361	27.617	0.673	0.576	3	KC	Water2	1453	Eb1b00278	Promoter	1453	Eb1b00278	0.3313
chr1b	13971167	13971667	113.967	0.915	0.886	3	KC	Water1	2343	Eb1b00279	Distal	2343	Eb1b00279	0.3513
chr1b	13973565	13974065	118.051	0.883	0.853	3	IMC	Water2	4741	Eb1b00279	Distal	4741	Eb1b00279	0.3733
chr1b	13975363	13975863	33.8734	0.628	0.551	3	IMC	Water3	6539	Eb1b00279	Distal	6539	Eb1b00279	0.3293
chr1b	13999760	14000260	11.6186	0.387	0.261	3	IMC	Water2	4761	Eb1b00281	Distal	4761	Eb1b00281	0.3473
chr1b	14004630	14005130	9.72819	0.345	0.213	3	IMC	Water2	107	Eb1b00281	Promoter	107	Eb1b00281	0.3613
chr1b	14082397	14082897	25.2588	0.558	0.467	3	IMC	Water3	21677	Eb1b00282	Distal	21677	Eb1b00282	0.3772
chr1b	14094865	14095365	2.60768	0.04	0.005	2	KC	Water1	9209	Eb1b00282	Distal	9209	Eb1b00282	0.3952
chr1b	14102540	14103040	19.0151	0.595	0.472	3	KC	Water1	1534	Eb1b00282	Distal	1534	Eb1b00282	0.4132
chr1b	14103258	14103758	4.72586	0.209	0.064	3	KC	Water1	816	Eb1b00282	Distal	816	Eb1b00282	0.3693
chr1b	14103954	14104454	6.52749	0.308	0.145	3	KC	Water2	120	Eb1b00282	Exonic	120	Eb1b00282	0.4331
chr1b	14125850	14126350	196.144	0.977	0.968	3	KC	Water3	14826	Eb1b00283	Distal	14826	Eb1b00283	0.3972
chr1b	14126520	14127020	299.704	0.993	0.99	3	KC	Water3	14156	Eb1b00283	Distal	14156	Eb1b00283	0.4251
chr1b	14127420	14127920	38.2869	0.741	0.662	3	KC	Water1	13256	Eb1b00283	Distal	13256	Eb1b00283	0.4431
chr1b	14128608	14129108	3.90884	0.104	0.023	2	IMC	Water2	12068	Eb1b00283	Distal	12068	Eb1b00283	0.4132
chr1b	14167139	14167639	224.129	0.983	0.976	3	KC	Water3	78	Eb1b00286	Promoter	78	Eb1b00286	0.485
chr1b	14170945	14171445	57.2856	0.744	0.687	3	IMC	Water1	3884	Eb1b00286	Distal	3884	Eb1b00286	0.3533
chr1b	14174804	14175304	26.825	0.583	0.495	3	IMC	Water2	7743	Eb1b00286	Distal	7743	Eb1b00286	0.3493
chr1b	14196981	14197481	29.4757	0.689	0.599	3	KC	Water1	4184	Eb1b00287	Distal	4184	Eb1b00287	0.3154
chr1b	14201798	14202298	17.7796	0.497	0.395	3	IMC	Water1	9001	Eb1b00287	Distal	9001	Eb1b00287	0.3134
chr1b	14233513	14234013	14.7052	0.454	0.343	3	IMC	Water1	4164	Eb1b00288	Distal	4164	Eb1b00288	0.3673
chr1b	14236772	14237272	20.6177	0.51	0.409	3	IMC	Water3	7423	Eb1b00288	Distal	7423	Eb1b00288	0.3393
chr1b	14246157	14246657	143.384	0.901	0.875	3	IMC	Water1	40	Eb1b00289	Promoter	40	Eb1b00289	0.511
chr1b	14248570	14249070	38.7513	0.665	0.594	3	IMC	Water1	2371	Eb1b00289	Distal	2371	Eb1b00289	0.3653
chr1b	14249553	14250053	10.852	0.388	0.27	2	IMC	Water1	3354	Eb1b00289	Distal	3354	Eb1b00289	0.3693
chr1b	14250251	14250751	8.02429	0.38	0.207	2	KC	Water1	4052	Eb1b00289	Distal	4052	Eb1b00289	0.3752
chr1b	14253041	14253541	3.98102	0.148	0.045	2	KC	Water1	6842	Eb1b00289	Distal	6842	Eb1b00289	0.3453
chr1b	14262757	14263257	5.71704	0.188	0.064	2	IMC	Water3	5497	Eb1b00290	Distal	5497	Eb1b00290	0.4371
chr1b	14263680	14264180	6.90668	0.432	0.264	3	KC	Water3	4574	Eb1b00290	Distal	4574	Eb1b00290	0.3872
chr1b	14271723	14272223	26.6233	0.584	0.5	3	IMC	Water1	199	Eb1b00291	Promoter	199	Eb1b00291	0.3074
chr1b	14278687	14279187	15.6393	0.457	0.351	3	IMC	Water2	348	Eb1b00292	Promoter	348	Eb1b00292	0.3154
chr1b	14280542	14281042	6.23198	0.232	0.102	2	IMC	Water2	1505	Eb1b00292	Exonic	1505	Eb1b00292	0.4351
chr1b	14284675	14285175	43.8796	0.69	0.624	3	IMC	Water1	84	Eb1b00293	Promoter	84	Eb1b00293	0.4032
chr1b	14285687	14286187	47.0836	0.703	0.639	3	IMC	Water3	926	Eb1b00293	Promoter	926	Eb1b00293	0.3453
chr1b	14306181	14306681	61.1102	0.765	0.711	3	IMC	Water2	162	Eb1b00295	Promoter	162	Eb1b00295	0.3733
chr1b	14308764	14309264	4.14815	0.099	0.017	2	IMC	Water3	2745	Eb1b00295	Distal	2745	Eb1b00295	0.3772
chr1b	14311369	14311869	19.9379	0.514	0.416	3	IMC	Water2	2822	Eb1b00296	Distal	2822	Eb1b00296	0.3752
chr1b	14314161	14314661	20.9933	0.533	0.437	3	IMC	Water1	30	Eb1b00296	Promoter	30	Eb1b00296	0.4092
chr1b	14315100	14315600	20.9933	0.533	0.437	3	IMC	Water1	907	Eb1b00296	Promoter	907	Eb1b00296	0.2894
chr1b	14328471	14328971	22.9104	0.535	0.441	3	IMC	Water3	221	Eb1b00297	Promoter	221	Eb1b00297	0.3752
chr1b	14329357	14329857	31.3534	0.609	0.526	3	IMC	Water3	1107	Eb1b00297	Promoter	1107	Eb1b00297	0.3094
chr1b	14331974	14332474	80.2368	0.818	0.775	3	IMC	Water2	3724	Eb1b00297	Distal	3724	Eb1b00297	0.4531
chr1b	14333687	14334187	14.1161	0.419	0.298	3	IMC	Water3	5437	Eb1b00297	Distal	5437	Eb1b00297	0.3453
chr1b	14375960	14376460	7.33015	0.298	0.17	2	IMC	Water1	556	Eb1b00298	Exonic	556	Eb1b00298	0.4371
chr1b	14376694	14377194	32.4047	0.765	0.694	3	KC	Water3	176	Eb1b00298	Promoter	176	Eb1b00298	0.3673
chr1b	14378099	14378599	15.7911	0.552	0.422	3	KC	Water1	1581	Eb1b00298	Promoter	1581	Eb1b00298	0.3194
chr1b	14379505	14380005	125.519	0.928	0.904	3	KC	Water2	2070	Eb1b00299	Distal	2070	Eb1b00299	0.4032
chr1b	14380066	14380566	19.9075	0.522	0.422	3	IMC	Water1	1509	Eb1b00299	Distal	1509	Eb1b00299	0.2675
chr1b	14381859	14382359	200.928	0.95	0.935	3	IMC	Water3	282	Eb1b00299	Promoter	282	Eb1b00299	0.3992
chr1b	14383079	14383579	301.645	0.975	0.966	3	IMC	Water1	1502	Eb1b00299	Promoter	1502	Eb1b00299	0.4132
chr1b	14391080	14391580	7.1565	0.346	0.172	3	KC	Water1	2864	Eb1b00300	Distal	2864	Eb1b00300	0.2994
chr1b	14393802	14394302	6.52749	0.308	0.145	2	KC	Water2	142	Eb1b00300	Intronic	142	Eb1b00300	0.3653
chr1b	14395514	14396014	82.0595	0.874	0.833	3	KC	Water2	1568	Eb1b00300	Promoter	1568	Eb1b00300	0.3772
chr1b	14405241	14405741	13.6528	0.596	0.482	2	KC	Water3	11295	Eb1b00300	Distal	11295	Eb1b00300	0.4052
chr1b	14423416	14423916	89.0166	0.912	0.883	3	KC	Water3	21361	Eb1b00301	Distal	21361	Eb1b00301	0.3872
chr1b	14425578	14426078	3.67211	0.215	0.08	3	KC	Water3	19199	Eb1b00301	Distal	19199	Eb1b00301	0.3353
chr1b	14441036	14441536	13.7278	0.519	0.388	3	KC	Water1	3741	Eb1b00301	Intronic	3741	Eb1b00301	0.4251
chr1b	14512259	14512759	68.5386	0.779	0.728	3	IMC	Water1	5015	Eb1b00302	Distal	5015	Eb1b00302	0.3413
chr1b	14607440	14607940	18.8395	0.5	0.401	3	IMC	Water2	26339	Eb1b00303	Intronic	26339	Eb1b00303	0.3034
chr1b	14633953	14634453	115.556	0.919	0.892	3	KC	Water2	172	Eb1b00303	Promoter	172	Eb1b00303	0.4591
chr1b	14635680	14636180	19.0946	0.665	0.568	3	KC	Water3	1899	Eb1b00303	Promoter	1899	Eb1b00303	0.4192
chr1b	14666078	14666578	4.9523	0.199	0.084	2	IMC	Water1	13948	Eb1b00304	Distal	13948	Eb1b00304	0.4052
chr1b	14679992	14680492	10.6199	0.54	0.409	3	KC	Water3	34	Eb1b00304	Promoter	34	Eb1b00304	0.3972
chr1b	14684259	14684759	16.177	0.551	0.418	2	KC	Water2	4231	Eb1b00304	Distal	4231	Eb1b00304	0.4391
chr1b	14685749	14686249	54.0617	0.739	0.68	3	IMC	Water2	5721	Eb1b00304	Distal	5721	Eb1b00304	0.4032
chr1b	14691861	14692361	172.201	0.925	0.904	3	IMC	Water1	2560	Eb1b00305	Intronic	2560	Eb1b00305	0.3872
chr1b	14693529	14694029	28.6173	0.742	0.665	3	KC	Water3	892	Eb1b00305	Intronic	892	Eb1b00305	0.3513
chr1b	14694688	14695188	28.8363	0.683	0.589	3	KC	Water2	265	Eb1b00305	Promoter	265	Eb1b00305	0.3174
chr1b	14695338	14695838	29.8678	0.75	0.675	3	KC	Water3	915	Eb1b00305	Promoter	915	Eb1b00305	0.3273
chr1b	14697043	14697543	49.9245	0.722	0.659	3	IMC	Water2	2620	Eb1b00305	Distal	2620	Eb1b00305	0.3333
chr1b	14709402	14709902	2.9587	0.133	0.027	2	KC	Water3	14979	Eb1b00305	Distal	14979	Eb1b00305	0.3812
chr1b	14710165	14710665	15.7757	0.626	0.517	3	KC	Water3	15742	Eb1b00305	Distal	15742	Eb1b00305	0.3154
chr1b	14749822	14750322	10.6199	0.54	0.409	3	KC	Water3	17926	Eb1b00306	Distal	17926	Eb1b00306	0.4152
chr1b	14750380	14750880	47.2071	0.71	0.647	3	IMC	Water2	17368	Eb1b00306	Distal	17368	Eb1b00306	0.3633
chr1b	14774830	14775330	7.06689	0.265	0.131	2	IMC	Water2	2249	Eb1b00307	Exonic	2249	Eb1b00307	0.3852
chr1b	14777183	14777683	285.865	0.992	0.988	3	KC	Water3	102	Eb1b00307	Promoter	102	Eb1b00307	0.4671
chr1b	14779136	14779636	13.7278	0.519	0.388	3	KC	Water1	1729	Eb1b00308	Exonic	1729	Eb1b00308	0.4052
chr1b	14781480	14781980	14.7047	0.612	0.5	3	KC	Water3	4073	Eb1b00308	Distal	4073	Eb1b00308	0.3293
chr1b	14791618	14792118	144.099	0.957	0.941	3	KC	Water3	3781	Eb1b00309	Distal	3781	Eb1b00309	0.4052
chr1b	14795902	14796402	15.7911	0.552	0.422	3	KC	Water1	501	Eb1b00309	Distal	501	Eb1b00309	0.3573
chr1b	14801415	14801915	257.068	0.983	0.976	3	KC	Water2	6014	Eb1b00309	Distal	6014	Eb1b00309	0.3553
chr1b	14802184	14802684	5.22025	0.346	0.172	3	KC	Water3	6783	Eb1b00309	Distal	6783	Eb1b00309	0.3573
chr1b	14814782	14815282	8.17572	0.324	0.197	3	IMC	Water1	19381	Eb1b00309	Distal	19381	Eb1b00309	0.2994
chr1b	14815579	14816079	3.67211	0.215	0.08	2	KC	Water3	20178	Eb1b00309	Distal	20178	Eb1b00309	0.3473
chr1b	14816093	14816593	7.38533	0.347	0.193	2	KC	Water2	20692	Eb1b00309	Distal	20692	Eb1b00309	0.3174
chr1b	14816706	14817206	98.6382	0.923	0.897	3	KC	Water3	21305	Eb1b00309	Distal	21305	Eb1b00309	0.3453
chr1b	14819083	14819583	17.2918	0.468	0.355	3	IMC	Water3	23682	Eb1b00309	Distal	23682	Eb1b00309	0.2934
chr1b	14843963	14844463	17.2918	0.468	0.355	3	IMC	Water3	1092	Eb1b00310	Promoter	1092	Eb1b00310	0.3952
chr1b	14845097	14845597	11.6094	0.561	0.431	3	KC	Water3	40	Eb1b00310	Promoter	40	Eb1b00310	0.4192
chr1b	14846688	14847188	11.6186	0.387	0.261	3	IMC	Water2	1631	Eb1b00310	Intronic	1631	Eb1b00310	0.3373
chr1b	14851944	14852444	192.464	0.975	0.965	3	KC	Water3	6887	Eb1b00310	Distal	6887	Eb1b00310	0.3932
chr1b	14866236	14866736	150.855	0.943	0.924	3	KC	Water1	490	Eb1b00311	Distal	490	Eb1b00311	0.4232
chr1b	14867239	14867739	23.7435	0.707	0.619	3	KC	Water3	511	Eb1b00311	Promoter	511	Eb1b00311	0.2994
chr1b	14867854	14868354	141.337	0.909	0.884	3	IMC	Water2	1126	Eb1b00311	Promoter	1126	Eb1b00311	0.3353
chr1b	14868720	14869220	77.2491	0.801	0.755	3	IMC	Water1	1992	Eb1b00311	Promoter	1992	Eb1b00311	0.3493
chr1b	14871511	14872011	5.4258	0.193	0.072	3	IMC	Water2	4783	Eb1b00311	Distal	4783	Eb1b00311	0.4092
chr1b	14881096	14881596	126.882	0.947	0.929	3	KC	Water3	12	Eb1b00312	Promoter	12	Eb1b00312	0.4571
chr1b	14888832	14889332	7.79521	0.465	0.313	3	KC	Water3	7722	Eb1b00312	Distal	7722	Eb1b00312	0.3613
chr1b	14929002	14929502	23.7435	0.707	0.619	3	KC	Water3	1625	Eb1b00313	Promoter	1625	Eb1b00313	0.491
chr1b	14931989	14932489	31.1304	0.758	0.684	3	KC	Water3	98	Eb1b00314	Promoter	98	Eb1b00314	0.3772
chr1b	14948056	14948556	12.6208	0.579	0.453	3	KC	Water3	4423	Eb1b00317	Distal	4423	Eb1b00317	0.2894
chr1b	14948695	14949195	4.72586	0.209	0.064	2	KC	Water1	3784	Eb1b00317	Distal	3784	Eb1b00317	0.3573
chr1b	14954388	14954888	82.7142	0.903	0.871	3	KC	Water3	249	Eb1b00318	Promoter	249	Eb1b00318	0.4012
chr1b	14969260	14969760	133.94	0.935	0.913	3	KC	Water2	81	Eb1b00320	Promoter	81	Eb1b00320	0.4451
chr1b	14978957	14979457	26.4529	0.569	0.48	3	IMC	Water3	9614	Eb1b00320	Distal	9614	Eb1b00320	0.511
chr1b	15005258	15005758	179.122	0.929	0.909	3	IMC	Water1	168	Eb1b00321	Promoter	168	Eb1b00321	0.3693
chr1b	15011559	15012059	6.90668	0.432	0.264	3	KC	Water3	370	Eb1b00323	Promoter	370	Eb1b00323	0.505
chr1b	15023202	15023702	18.8361	0.51	0.409	3	IMC	Water1	1826	Eb1b00324	Promoter	1826	Eb1b00324	0.4551
chr1b	15024162	15024662	8.27085	0.38	0.207	2	KC	Water2	2786	Eb1b00324	Distal	2786	Eb1b00324	0.3094
chr1b	15040271	15040771	139.647	0.908	0.883	3	IMC	Water2	18895	Eb1b00324	Distal	18895	Eb1b00324	0.3972
chr1b	15044176	15044676	7.92903	0.294	0.16	3	IMC	Water2	22800	Eb1b00324	Distal	22800	Eb1b00324	0.3393
chr1b	15085462	15085962	47.0458	0.781	0.714	3	KC	Water2	602	Eb1b00325	Promoter	602	Eb1b00325	0.3234
chr1b	15086003	15086503	71.9171	0.886	0.849	3	KC	Water3	61	Eb1b00325	Promoter	61	Eb1b00325	0.3593
chr1b	15087082	15087582	39.0409	0.661	0.588	3	IMC	Water3	1016	Eb1b00325	Intronic	1016	Eb1b00325	0.2974
chr1b	15088791	15089291	6.50982	0.27	0.142	3	IMC	Water1	2725	Eb1b00325	Exonic	2725	Eb1b00325	0.4092
chr1b	15091946	15092446	37.6139	0.789	0.725	3	KC	Water3	2657	Eb1b00326	Distal	2657	Eb1b00326	0.2954
chr1b	15100967	15101467	7.06689	0.265	0.131	2	IMC	Water2	6362	Eb1b00326	Exonic	6362	Eb1b00326	0.4731
chr1b	15101894	15102394	16.6896	0.473	0.368	3	IMC	Water2	7289	Eb1b00326	Distal	7289	Eb1b00326	0.3154
chr1b	15134781	15135281	6.23198	0.232	0.102	2	IMC	Water2	16093	Eb1b00327	Distal	16093	Eb1b00327	0.3852
chr1b	15137435	15137935	7.41057	0.257	0.124	2	IMC	Water3	18747	Eb1b00327	Distal	18747	Eb1b00327	0.3453
chr1b	15156268	15156768	145.901	0.943	0.924	3	KC	Water2	37580	Eb1b00327	Distal	37580	Eb1b00327	0.3972
chr1b	15158217	15158717	49.1466	0.713	0.65	3	IMC	Water1	39529	Eb1b00327	Distal	39529	Eb1b00327	0.3633
chr1b	15158847	15159347	27.3792	0.734	0.654	3	KC	Water3	40159	Eb1b00327	Distal	40159	Eb1b00327	0.3154
chr1b	15199888	15200388	35.4202	0.646	0.573	3	IMC	Water2	2298	Eb1b00328	Distal	2298	Eb1b00328	0.2934
chr1b	15202215	15202715	24.0353	0.643	0.542	3	KC	Water2	27	Eb1b00328	Promoter	27	Eb1b00328	0.3693
chr1b	15204384	15204884	44.366	0.689	0.62	3	IMC	Water3	2196	Eb1b00328	Intronic	2196	Eb1b00328	0.3333
chr1b	15210103	15210603	4.14815	0.099	0.017	3	IMC	Water3	7915	Eb1b00328	Intronic	7915	Eb1b00328	0.3832
chr1b	15210755	15211255	10.1497	0.337	0.205	3	IMC	Water3	8567	Eb1b00328	Intronic	8567	Eb1b00328	0.3154
chr1b	15219840	15220340	71.4175	0.786	0.737	3	IMC	Water1	10	Eb1b00329	Promoter	10	Eb1b00329	0.4371
chr1b	15220744	15221244	6.04751	0.393	0.227	2	KC	Water3	892	Eb1b00329	Exonic	892	Eb1b00329	0.4351
chr1b	15234229	15234729	97.9045	0.896	0.862	3	KC	Water1	1311	Eb1b00330	Promoter	1311	Eb1b00330	0.3713
chr1b	15235431	15235931	237.408	0.985	0.979	3	KC	Water3	109	Eb1b00330	Promoter	109	Eb1b00330	0.3633
chr1b	15239943	15240443	8.17572	0.324	0.197	2	IMC	Water1	4401	Eb1b00330	Distal	4401	Eb1b00330	0.3493
chr1b	15245335	15245835	33.1873	0.713	0.626	3	KC	Water1	332	Eb1b00331	Promoter	332	Eb1b00331	0.2794
chr1b	15246667	15247167	15.119	0.535	0.394	3	KC	Water2	998	Eb1b00331	Exonic	998	Eb1b00331	0.3673
chr1b	15255619	15256119	28.6173	0.742	0.665	3	KC	Water3	139	Eb1b00332	Promoter	139	Eb1b00332	0.3094
chr1b	15275071	15275571	118.051	0.883	0.853	3	IMC	Water2	1397	Eb1b00333	Promoter	1397	Eb1b00333	0.4152
chr1b	15276473	15276973	36.6916	0.654	0.582	3	IMC	Water2	3	Eb1b00333	Promoter	3	Eb1b00333	0.4012
chr1b	15282046	15282546	1.98779	0.013	0.001	2	KC	Water1	2733	Eb1b00334	Distal	2733	Eb1b00334	0.3892
chr1b	15304382	15304882	26.825	0.583	0.495	3	IMC	Water2	14476	Eb1b00335	Distal	14476	Eb1b00335	0.3573
chr1b	15305140	15305640	9.72819	0.345	0.213	3	IMC	Water2	13718	Eb1b00335	Distal	13718	Eb1b00335	0.3872
chr1b	15311442	15311942	9.65345	0.518	0.374	3	KC	Water3	7416	Eb1b00335	Distal	7416	Eb1b00335	0.3952
chr1b	15322074	15322574	11.6094	0.561	0.431	3	KC	Water3	3214	Eb1b00335	Distal	3214	Eb1b00335	0.4012
chr1b	15327848	15328348	38.7513	0.665	0.594	3	IMC	Water1	1479	Eb1b00336	Promoter	1479	Eb1b00336	0.3214
chr1b	15341937	15342437	36.243	0.651	0.576	3	IMC	Water1	15568	Eb1b00336	Distal	15568	Eb1b00336	0.3593
chr1b	15358030	15358530	102.672	0.902	0.87	3	KC	Water1	31661	Eb1b00336	Distal	31661	Eb1b00336	0.3733
chr1b	15371453	15371953	16.7386	0.484	0.379	2	IMC	Water1	45084	Eb1b00336	Intronic	45084	Eb1b00336	0.3693
chr1b	15373513	15374013	3.90884	0.104	0.023	2	IMC	Water2	47144	Eb1b00336	Intronic	47144	Eb1b00336	0.4092
chr1b	15374482	15374982	71.274	0.796	0.748	3	IMC	Water2	48113	Eb1b00336	Intronic	48113	Eb1b00336	0.3553
chr1b	15394607	15395107	8.17572	0.324	0.197	2	IMC	Water1	39039	Eb1b00338	Intronic	39039	Eb1b00338	0.3812
chr1b	15404821	15405321	20.9933	0.533	0.437	3	IMC	Water1	28825	Eb1b00338	Intronic	28825	Eb1b00338	0.3693
chr1b	15405417	15405917	26.4529	0.569	0.48	3	IMC	Water3	28229	Eb1b00338	Intronic	28229	Eb1b00338	0.3573
chr1b	15434366	15434866	9.04545	0.347	0.222	3	IMC	Water1	718	Eb1b00338	Exonic	718	Eb1b00338	0.4072
chr1b	15436502	15437002	3.67211	0.215	0.08	2	KC	Water3	1819	Eb1b00337	Intronic	1819	Eb1b00337	0.4611
chr1b	15438364	15438864	23.2064	0.554	0.463	3	IMC	Water1	41	Eb1b00337	Promoter	41	Eb1b00337	0.3852
chr1b	15463791	15464291	42.5841	0.684	0.618	3	IMC	Water1	25468	Eb1b00337	Distal	25468	Eb1b00337	0.3214
chr1b	15473217	15473717	10.852	0.388	0.27	3	IMC	Water1	34894	Eb1b00337	Distal	34894	Eb1b00337	0.3812
chr1b	15484206	15484706	16.2157	0.453	0.337	2	IMC	Water3	45883	Eb1b00337	Distal	45883	Eb1b00337	0.4092
chr1b	15486843	15487343	7.92903	0.294	0.16	3	IMC	Water2	48520	Eb1b00337	Distal	48520	Eb1b00337	0.3772
chr1b	15491526	15492026	38.9994	0.745	0.669	3	KC	Water2	53203	Eb1b00337	Distal	53203	Eb1b00337	0.4192
chr1b	15550747	15551247	10.7774	0.459	0.3	2	KC	Water1	71	Eb1b00339	Promoter	71	Eb1b00339	0.3713
chr1b	15571907	15572407	6.04751	0.393	0.227	3	KC	Water3	9917	Eb1b00340	Distal	9917	Eb1b00340	0.3493
chr1b	15579619	15580119	52.5861	0.801	0.74	3	KC	Water2	2205	Eb1b00340	Distal	2205	Eb1b00340	0.2894
chr1b	15580125	15580625	33.6906	0.771	0.703	2	KC	Water3	1699	Eb1b00340	Promoter	1699	Eb1b00340	0.3533
chr1b	15580877	15581377	58.2552	0.819	0.764	3	KC	Water2	947	Eb1b00340	Promoter	947	Eb1b00340	0.3832
chr1b	15581793	15582293	9.72819	0.345	0.213	2	IMC	Water2	31	Eb1b00340	Promoter	31	Eb1b00340	0.3273
chr1b	15589288	15589788	14.7047	0.612	0.5	3	KC	Water3	4767	Eb1b00341	Intronic	4767	Eb1b00341	0.3812
chr1b	15589988	15590488	7.38533	0.347	0.193	3	KC	Water2	4067	Eb1b00341	Distal	4067	Eb1b00341	0.3134
chr1b	15590773	15591273	15.7136	0.469	0.361	3	IMC	Water1	3282	Eb1b00341	Distal	3282	Eb1b00341	0.4271
chr1b	15630850	15631350	9.93791	0.368	0.247	3	IMC	Water1	2721	Eb1b00343	Distal	2721	Eb1b00343	0.3872
chr1b	15659406	15659906	33.1873	0.713	0.626	3	KC	Water1	4928	Eb1b00345	Distal	4928	Eb1b00345	0.3533
chr1b	15660382	15660882	17.9713	0.653	0.551	3	KC	Water3	3952	Eb1b00345	Distal	3952	Eb1b00345	0.3194
chr1b	15663731	15664231	313.136	0.978	0.97	3	IMC	Water1	603	Eb1b00345	Promoter	603	Eb1b00345	0.4271
chr1b	15675912	15676412	75.7822	0.797	0.75	3	IMC	Water1	4369	Eb1b00346	Distal	4369	Eb1b00346	0.3992
chr1b	15691449	15691949	19.4934	0.496	0.39	3	IMC	Water3	11166	Eb1b00346	Distal	11166	Eb1b00346	0.3413
chr1b	15714710	15715210	4.42724	0.288	0.123	3	KC	Water3	2549	Eb1b00347	Exonic	2549	Eb1b00347	0.497
chr1b	15716727	15717227	4.90236	0.207	0.055	2	KC	Water2	532	Eb1b00347	Intronic	532	Eb1b00347	0.3852
chr1b	15717289	15717789	24.0353	0.643	0.542	3	KC	Water2	28	Eb1b00347	Promoter	28	Eb1b00347	0.4112
chr1b	15718405	15718905	91.6196	0.887	0.851	3	KC	Water1	1144	Eb1b00347	Promoter	1144	Eb1b00347	0.3772
chr1b	15719023	15719523	2.60768	0.04	0.005	2	KC	Water1	1762	Eb1b00347	Promoter	1762	Eb1b00347	0.3633
chr1b	15719616	15720116	24.4757	0.562	0.471	3	IMC	Water2	2355	Eb1b00347	Distal	2355	Eb1b00347	0.2994
chr1b	15724834	15725334	16.8647	0.64	0.532	3	KC	Water3	387	Eb1b00348	Promoter	387	Eb1b00348	0.3373
chr1b	15728556	15729056	17.2918	0.468	0.355	3	IMC	Water3	3333	Eb1b00348	Distal	3333	Eb1b00348	0.3573
chr1b	15729912	15730412	24.4757	0.562	0.471	3	IMC	Water2	4689	Eb1b00348	Distal	4689	Eb1b00348	0.4192
chr1b	15732022	15732522	11.7404	0.48	0.329	3	KC	Water1	6300	Eb1b00349	Distal	6300	Eb1b00349	0.4032
chr1b	15732862	15733362	4.9158	0.145	0.038	2	IMC	Water3	5460	Eb1b00349	Distal	5460	Eb1b00349	0.3433
chr1b	15738405	15738905	142.359	0.957	0.941	3	KC	Water3	81	Eb1b00349	Promoter	81	Eb1b00349	0.4112
chr1b	15740085	15740585	47.8175	0.708	0.643	3	IMC	Water1	1761	Eb1b00349	Promoter	1761	Eb1b00349	0.3752
chr1b	15747310	15747810	5.22025	0.346	0.172	3	KC	Water3	8986	Eb1b00349	Distal	8986	Eb1b00349	0.3353
chr1b	15747950	15748450	211.938	0.956	0.943	3	IMC	Water3	8910	Eb1b00350	Distal	8910	Eb1b00350	0.3453
chr1b	15766773	15767273	24.942	0.716	0.631	3	KC	Water3	971	Eb1b00351	Promoter	971	Eb1b00351	0.3533
chr1b	15776712	15777212	12.0917	0.381	0.255	2	IMC	Water3	519	Eb1b00352	Promoter	519	Eb1b00352	0.5309
chr1b	15782410	15782910	2.29219	0.063	0.008	2	KC	Water3	3800	Eb1b00353	Exonic	3800	Eb1b00353	0.4232
chr1b	15783485	15783985	12.0569	0.48	0.329	2	KC	Water2	2725	Eb1b00353	Exonic	2725	Eb1b00353	0.3932
chr1b	15786146	15786646	60.1475	0.823	0.77	3	KC	Water1	64	Eb1b00353	Promoter	64	Eb1b00353	0.4132
chr1b	15829757	15830257	51.1885	0.796	0.735	3	KC	Water2	7380	Eb1b00354	Distal	7380	Eb1b00354	0.3313
chr1b	15830959	15831459	35.7165	0.727	0.647	3	KC	Water1	6178	Eb1b00354	Distal	6178	Eb1b00354	0.4351
chr1b	15833702	15834202	170.478	0.924	0.903	3	IMC	Water1	3435	Eb1b00354	Distal	3435	Eb1b00354	0.3792
chr1b	15835307	15835807	41.2974	0.678	0.61	3	IMC	Water1	1830	Eb1b00354	Intronic	1830	Eb1b00354	0.3214
chr1b	15839351	15839851	9.93791	0.368	0.247	3	IMC	Water1	2212	Eb1b00354	Distal	2212	Eb1b00354	0.3253
chr1b	15846792	15847292	3.98102	0.148	0.045	2	KC	Water1	9653	Eb1b00354	Distal	9653	Eb1b00354	0.3293
chr1b	15853156	15853656	64.0756	0.77	0.718	3	IMC	Water3	15239	Eb1b00355	Distal	15239	Eb1b00355	0.3593
chr1b	15864000	15864500	14.1161	0.419	0.298	3	IMC	Water3	4395	Eb1b00355	Distal	4395	Eb1b00355	0.3333
chr1b	15864880	15865380	10.852	0.388	0.27	2	IMC	Water1	3515	Eb1b00355	Distal	3515	Eb1b00355	0.3772
chr1b	15871252	15871752	5.22025	0.346	0.172	2	KC	Water3	2855	Eb1b00355	Distal	2855	Eb1b00355	0.3872
chr1b	15876737	15877237	5.69908	0.261	0.096	2	KC	Water2	3623	Eb1b00356	Distal	3623	Eb1b00356	0.4471
chr1b	15877872	15878372	9.04545	0.347	0.222	3	IMC	Water1	2488	Eb1b00356	Distal	2488	Eb1b00356	0.3114
chr1b	15881911	15882411	5.22025	0.346	0.172	2	KC	Water3	1347	Eb1b00357	Promoter	1347	Eb1b00357	0.3693
chr1b	15884294	15884794	152.858	0.961	0.947	3	KC	Water3	1034	Eb1b00357	Promoter	1034	Eb1b00357	0.4072
chr1b	15887765	15888265	5.22025	0.346	0.172	3	KC	Water3	4505	Eb1b00357	Distal	4505	Eb1b00357	0.3054
chr1b	15888695	15889195	218.48	0.982	0.975	3	KC	Water3	5435	Eb1b00357	Distal	5435	Eb1b00357	0.3633
chr1b	15889655	15890155	28.6173	0.742	0.665	3	KC	Water3	6395	Eb1b00357	Distal	6395	Eb1b00357	0.2874
chr1b	15904093	15904593	26.6233	0.584	0.5	3	IMC	Water1	20833	Eb1b00357	Distal	20833	Eb1b00357	0.4112
chr1b	15904663	15905163	20.9933	0.533	0.437	3	IMC	Water1	21403	Eb1b00357	Distal	21403	Eb1b00357	0.4112
chr1b	15918107	15918607	158.44	0.924	0.903	3	IMC	Water2	25391	Eb1b00358	Distal	25391	Eb1b00358	0.3373
chr1b	15918776	15919276	14.7504	0.536	0.399	3	KC	Water1	24722	Eb1b00358	Distal	24722	Eb1b00358	0.2715
chr1b	15923060	15923560	22.5591	0.697	0.607	2	KC	Water3	20438	Eb1b00358	Distal	20438	Eb1b00358	0.3992
chr1b	15925552	15926052	16.8647	0.64	0.532	2	KC	Water3	17946	Eb1b00358	Distal	17946	Eb1b00358	0.2914
chr1b	15926783	15927283	44.8825	0.77	0.699	3	KC	Water1	16715	Eb1b00358	Distal	16715	Eb1b00358	0.2994
chr1b	15927340	15927840	266.296	0.989	0.984	3	KC	Water3	16158	Eb1b00358	Distal	16158	Eb1b00358	0.4032
chr1b	15927914	15928414	28.2615	0.679	0.586	3	KC	Water1	15584	Eb1b00358	Distal	15584	Eb1b00358	0.3154
chr1b	15932569	15933069	82.0595	0.874	0.833	3	KC	Water2	10929	Eb1b00358	Distal	10929	Eb1b00358	0.2994
chr1b	15942413	15942913	8.91809	0.409	0.246	2	KC	Water1	1085	Eb1b00358	Promoter	1085	Eb1b00358	0.2994
chr1b	15942915	15943415	54.1809	0.848	0.801	3	KC	Water3	583	Eb1b00358	Promoter	583	Eb1b00358	0.3493
chr1b	15943572	15944072	30.0676	0.692	0.602	3	KC	Water2	72	Eb1b00358	Promoter	72	Eb1b00358	0.4351
chr1b	15944400	15944900	8.27085	0.38	0.207	3	KC	Water2	900	Eb1b00358	Exonic	900	Eb1b00358	0.4052
chr1b	15945034	15945534	44.5237	0.697	0.632	3	IMC	Water2	1534	Eb1b00358	Intronic	1534	Eb1b00358	0.3194
chr1b	15945578	15946078	3.98102	0.148	0.045	2	KC	Water1	2078	Eb1b00358	Intronic	2078	Eb1b00358	0.4052
chr1b	15946089	15946589	6.04751	0.393	0.227	2	KC	Water3	2589	Eb1b00358	Exonic	2589	Eb1b00358	0.4212
chr1b	15946916	15947416	13.7278	0.519	0.388	3	KC	Water1	3416	Eb1b00358	Exonic	3416	Eb1b00358	0.4172
chr1b	15947569	15948069	21.715	0.62	0.511	3	KC	Water2	4069	Eb1b00358	Distal	4069	Eb1b00358	0.3154
chr1b	15948451	15948951	139.042	0.939	0.918	3	KC	Water2	4951	Eb1b00358	Distal	4951	Eb1b00358	0.3234
chr1b	15954499	15954999	57.0626	0.855	0.81	3	KC	Water3	2837	Eb1b00359	Distal	2837	Eb1b00359	0.3393
chr1b	15956179	15956679	15.7911	0.552	0.422	3	KC	Water1	1157	Eb1b00359	Promoter	1157	Eb1b00359	0.3234
chr1b	15957160	15957660	40.3169	0.752	0.678	3	KC	Water2	176	Eb1b00359	Promoter	176	Eb1b00359	0.3593
chr1b	15958213	15958713	5.22025	0.346	0.172	2	KC	Water3	875	Eb1b00359	Intronic	875	Eb1b00359	0.3633
chr1b	15959743	15960243	47.5842	0.781	0.714	3	KC	Water1	2405	Eb1b00359	Distal	2405	Eb1b00359	0.3453
chr1b	15961550	15962050	15.1568	0.436	0.318	3	IMC	Water3	4212	Eb1b00359	Distal	4212	Eb1b00359	0.3273
chr1b	15964057	15964557	22.9104	0.535	0.441	3	IMC	Water3	6719	Eb1b00359	Distal	6719	Eb1b00359	0.3573
chr1b	15968080	15968580	4.14815	0.099	0.017	3	IMC	Water3	10742	Eb1b00359	Distal	10742	Eb1b00359	0.3453
chr1b	15984364	15984864	3.67211	0.215	0.08	2	KC	Water3	7174	Eb1b00360	Distal	7174	Eb1b00360	0.3413
chr1b	15986496	15986996	5.69908	0.261	0.096	2	KC	Water2	5042	Eb1b00360	Distal	5042	Eb1b00360	0.3533
chr1b	15987614	15988114	23.2064	0.554	0.463	3	IMC	Water1	3924	Eb1b00360	Distal	3924	Eb1b00360	0.3633
chr1b	15989153	15989653	20.1216	0.607	0.489	3	KC	Water1	2385	Eb1b00360	Distal	2385	Eb1b00360	0.3852
chr1b	15991551	15992051	15.119	0.535	0.394	3	KC	Water2	11	Eb1b00360	Promoter	11	Eb1b00360	0.3713
chr1b	15993218	15993718	11.1099	0.36	0.231	3	IMC	Water3	1678	Eb1b00360	Promoter	1678	Eb1b00360	0.3413
chr1b	15997948	15998448	22.0931	0.544	0.45	2	IMC	Water1	6408	Eb1b00360	Distal	6408	Eb1b00360	0.4012
chr1b	16006556	16007056	59.9754	0.862	0.819	3	KC	Water3	420	Eb1b00361	Promoter	420	Eb1b00361	0.4192
chr1b	16026975	16027475	2.9587	0.133	0.027	2	KC	Water3	1475	Eb1b00364	Distal	1475	Eb1b00364	0.3413
chr1b	16029004	16029504	92.202	0.916	0.888	3	KC	Water3	552	Eb1b00364	Promoter	552	Eb1b00364	0.3273
chr1b	16029716	16030216	29.8678	0.75	0.675	3	KC	Water3	1264	Eb1b00364	Promoter	1264	Eb1b00364	0.3792
chr1b	16030503	16031003	212.669	0.948	0.932	3	IMC	Water1	2051	Eb1b00364	Distal	2051	Eb1b00364	0.4112
chr1b	16033676	16034176	138.407	0.896	0.869	3	IMC	Water1	823	Eb1b00365	Promoter	823	Eb1b00365	0.4152
chr1b	16034505	16035005	14.7047	0.612	0.5	3	KC	Water3	1652	Eb1b00365	Promoter	1652	Eb1b00365	0.3493
chr1b	16039460	16039960	90.6065	0.914	0.885	3	KC	Water3	15	Eb1b00366	Promoter	15	Eb1b00366	0.4052
chr1b	16086969	16087469	42.9811	0.764	0.69	3	KC	Water2	28876	Eb1b00367	Distal	28876	Eb1b00367	0.4092
chr1b	16092482	16092982	229.752	0.975	0.965	3	KC	Water1	23363	Eb1b00367	Distal	23363	Eb1b00367	0.4072
chr1b	16093194	16093694	144.004	0.939	0.918	3	KC	Water1	22651	Eb1b00367	Distal	22651	Eb1b00367	0.3313
chr1b	16093998	16094498	8.17572	0.324	0.197	2	IMC	Water1	21847	Eb1b00367	Distal	21847	Eb1b00367	0.4411
chr1b	16094513	16095013	145.711	0.94	0.919	3	KC	Water1	21332	Eb1b00367	Distal	21332	Eb1b00367	0.3653
chr1b	16102293	16102793	16.177	0.551	0.418	3	KC	Water2	13552	Eb1b00367	Distal	13552	Eb1b00367	0.3234
chr1b	16104610	16105110	38.2869	0.741	0.662	3	KC	Water1	11235	Eb1b00367	Distal	11235	Eb1b00367	0.3413
chr1b	16106821	16107321	9.65345	0.518	0.374	2	KC	Water3	9024	Eb1b00367	Distal	9024	Eb1b00367	0.4032
chr1b	16110210	16110710	14.0791	0.518	0.374	3	KC	Water2	5635	Eb1b00367	Distal	5635	Eb1b00367	0.3174
chr1b	16110727	16111227	4.14012	0.146	0.036	3	KC	Water2	5118	Eb1b00367	Distal	5118	Eb1b00367	0.3852
chr1b	16111281	16111781	21.389	0.687	0.594	3	KC	Water3	4564	Eb1b00367	Distal	4564	Eb1b00367	0.3553
chr1b	16113268	16113768	28.8363	0.683	0.589	3	KC	Water2	2577	Eb1b00367	Distal	2577	Eb1b00367	0.3772
chr1b	16114221	16114721	30.7016	0.697	0.607	3	KC	Water1	1624	Eb1b00367	Distal	1624	Eb1b00367	0.3733
chr1b	16123847	16124347	27.617	0.673	0.576	3	KC	Water2	7788	Eb1b00368	Distal	7788	Eb1b00368	0.2954
chr1b	16124507	16125007	137.163	0.954	0.937	3	KC	Water3	7128	Eb1b00368	Distal	7128	Eb1b00368	0.3972
chr1b	16125056	16125556	17.9713	0.653	0.551	3	KC	Water3	6579	Eb1b00368	Distal	6579	Eb1b00368	0.3074
chr1b	16125895	16126395	22.1789	0.539	0.445	3	IMC	Water2	5740	Eb1b00368	Intronic	5740	Eb1b00368	0.3633
chr1b	16131833	16132333	231.612	0.975	0.965	3	KC	Water1	196	Eb1b00368	Promoter	196	Eb1b00368	0.4032
chr1b	16146027	16146527	43.5449	0.765	0.694	3	KC	Water1	121	Eb1b00369	Exonic	121	Eb1b00369	0.4571
chr1b	16149697	16150197	4.65058	0.15	0.045	2	IMC	Water2	1505	Eb1b00370	Distal	1505	Eb1b00370	0.3114
chr1b	16150888	16151388	9.72819	0.345	0.213	3	IMC	Water2	836	Eb1b00371	Distal	836	Eb1b00371	0.3034
chr1b	16151921	16152421	180.613	0.958	0.943	3	KC	Water1	195	Eb1b00371	Promoter	195	Eb1b00371	0.4032
chr1b	16165167	16165667	78.7219	0.804	0.758	3	IMC	Water1	137	Eb1b00372	Exonic	137	Eb1b00372	0.4251
chr1b	16169914	16170414	96.1492	0.848	0.81	3	IMC	Water3	224	Eb1b00373	Exonic	224	Eb1b00373	0.3772
chr1b	16171928	16172428	17.7796	0.497	0.395	3	IMC	Water1	2238	Eb1b00373	Exonic	2238	Eb1b00373	0.3293
chr1b	16176205	16176705	27.0596	0.67	0.573	3	KC	Water1	172	Eb1b00374	Exonic	172	Eb1b00374	0.4012
chr1b	16181191	16181691	3.67211	0.215	0.08	3	KC	Water3	5158	Eb1b00374	Distal	5158	Eb1b00374	0.3353
chr1b	16225187	16225687	8.7113	0.493	0.344	3	KC	Water3	49154	Eb1b00374	Distal	49154	Eb1b00374	0.4251
chr1b	16282653	16283153	9.21219	0.312	0.179	2	IMC	Water3	627	Eb1b00375	Promoter	627	Eb1b00375	0.3772
chr1b	16283365	16283865	2.9587	0.133	0.027	2	KC	Water3	83	Eb1b00375	Promoter	83	Eb1b00375	0.3952
chr1b	16292568	16293068	79.0177	0.812	0.768	3	IMC	Water3	48	Eb1b00376	Promoter	48	Eb1b00376	0.4591
chr1b	16301203	16301703	64.2682	0.766	0.714	3	IMC	Water1	829	Eb1b00377	Promoter	829	Eb1b00377	0.3533
chr1b	16301924	16302424	32.5549	0.627	0.548	3	IMC	Water1	108	Eb1b00377	Promoter	108	Eb1b00377	0.4391
chr1b	16322709	16323209	30.4408	0.612	0.534	3	IMC	Water2	18759	Eb1b00378	Distal	18759	Eb1b00378	0.3194
chr1b	16325806	16326306	130.188	0.887	0.858	3	IMC	Water1	15662	Eb1b00378	Distal	15662	Eb1b00378	0.4411
chr1b	16329751	16330251	148.134	0.916	0.893	3	IMC	Water2	11717	Eb1b00378	Distal	11717	Eb1b00378	0.4451
chr1b	16341451	16341951	62.9182	0.869	0.828	3	KC	Water3	17	Eb1b00378	Promoter	17	Eb1b00378	0.4331
chr1b	16344297	16344797	77.2491	0.801	0.755	3	IMC	Water1	2827	Eb1b00378	Exonic	2827	Eb1b00378	0.4391
chr1b	16356892	16357392	22.1789	0.539	0.445	3	IMC	Water2	15422	Eb1b00378	Distal	15422	Eb1b00378	0.3613
chr1b	16383049	16383549	13.0941	0.4	0.278	2	IMC	Water3	3617	Eb1b00379	Distal	3617	Eb1b00379	0.3413
chr1b	16404283	16404783	7.1565	0.346	0.172	2	KC	Water1	24851	Eb1b00379	Distal	24851	Eb1b00379	0.3154
chr1b	16413890	16414390	51.1885	0.796	0.735	3	KC	Water2	34458	Eb1b00379	Distal	34458	Eb1b00379	0.3613
chr1b	16522066	16522566	20.234	0.676	0.581	3	KC	Water3	34085	Eb1b00380	Distal	34085	Eb1b00380	0.4192
chr1b	16530539	16531039	17.9241	0.581	0.463	3	KC	Water1	25612	Eb1b00380	Distal	25612	Eb1b00380	0.3393
chr1b	16541272	16541772	8.02429	0.38	0.207	2	KC	Water1	14879	Eb1b00380	Distal	14879	Eb1b00380	0.3174
chr1b	16553395	16553895	5.50511	0.263	0.107	2	KC	Water1	2756	Eb1b00380	Distal	2756	Eb1b00380	0.499
chr1b	16558183	16558683	12.7242	0.501	0.361	2	KC	Water1	2030	Eb1b00380	Distal	2030	Eb1b00380	0.3573
chr1b	16582976	16583476	48.5616	0.716	0.653	3	IMC	Water2	12620	Eb1b00381	Distal	12620	Eb1b00381	0.3473
chr1b	16589965	16590465	131.258	0.899	0.872	3	IMC	Water2	5631	Eb1b00381	Distal	5631	Eb1b00381	0.3713
chr1b	16594246	16594746	6.52749	0.308	0.145	2	KC	Water2	1350	Eb1b00381	Exonic	1350	Eb1b00381	0.4192
chr1b	16595553	16596053	265.528	0.982	0.975	3	KC	Water1	43	Eb1b00381	Promoter	43	Eb1b00381	0.4591
chr1b	16600044	16600544	28.6173	0.742	0.665	3	KC	Water3	4446	Eb1b00381	Distal	4446	Eb1b00381	0.3653
chr1b	16629711	16630211	10.6625	0.367	0.237	3	IMC	Water2	10682	Eb1b00382	Distal	10682	Eb1b00382	0.4212
chr1b	16639530	16640030	3.51939	0.109	0.03	3	IMC	Water1	863	Eb1b00382	Exonic	863	Eb1b00382	0.4072
chr1b	16654531	16655031	5.69908	0.261	0.096	3	KC	Water2	2560	Eb1b00383	Distal	2560	Eb1b00383	0.3174
chr1b	16656364	16656864	138.891	0.955	0.939	3	KC	Water3	727	Eb1b00383	Promoter	727	Eb1b00383	0.3952
chr1b	16657146	16657646	81.1534	0.901	0.869	3	KC	Water3	53	Eb1b00383	Promoter	53	Eb1b00383	0.3553
chr1b	16662908	16663408	58.5151	0.859	0.815	3	KC	Water3	2397	Eb1b00384	Distal	2397	Eb1b00384	0.3593
chr1b	16664862	16665362	12.6208	0.579	0.453	3	KC	Water3	443	Eb1b00384	Promoter	443	Eb1b00384	0.3952
chr1b	16675705	16676205	8.02429	0.38	0.207	3	KC	Water1	4346	Eb1b00385	Intronic	4346	Eb1b00385	0.3713
chr1b	16690604	16691104	32.4047	0.765	0.694	3	KC	Water3	59	Eb1b00386	Promoter	59	Eb1b00386	0.4172
chr1b	16754273	16754773	41.6442	0.758	0.684	3	KC	Water2	9981	Eb1b00388	Distal	9981	Eb1b00388	0.3832
chr1b	16755436	16755936	12.7411	0.423	0.305	2	IMC	Water1	8818	Eb1b00388	Distal	8818	Eb1b00388	0.4012
chr1b	16756171	16756671	18.3445	0.581	0.463	3	KC	Water2	8083	Eb1b00388	Distal	8083	Eb1b00388	0.3733
chr1b	16764513	16765013	19.0151	0.595	0.472	3	KC	Water1	257	Eb1b00388	Exonic	257	Eb1b00388	0.517
chr1b	16765544	16766044	4.42724	0.288	0.123	3	KC	Water3	1288	Eb1b00388	Intronic	1288	Eb1b00388	0.3054
chr1b	16766227	16766727	10.6625	0.367	0.237	2	IMC	Water2	1971	Eb1b00388	Exonic	1971	Eb1b00388	0.489
chr1b	16768397	16768897	145.843	0.958	0.943	3	KC	Water3	1005	Eb1b00389	Intronic	1005	Eb1b00389	0.3872
chr1b	16769399	16769899	186.42	0.943	0.927	3	IMC	Water3	3	Eb1b00389	Promoter	3	Eb1b00389	0.3653
chr1b	16785679	16786179	38.9994	0.745	0.669	3	KC	Water2	16275	Eb1b00389	Distal	16275	Eb1b00389	0.4571
chr1b	16793910	16794410	12.5951	0.406	0.288	3	IMC	Water2	24506	Eb1b00389	Distal	24506	Eb1b00389	0.3553
chr1b	16806730	16807230	16.8647	0.64	0.532	3	KC	Water3	37326	Eb1b00389	Distal	37326	Eb1b00389	0.3473
chr1b	16845219	16845719	182.393	0.959	0.944	3	KC	Water1	142	Eb1b00390	Promoter	142	Eb1b00390	0.3872
chr1b	16846176	16846676	8.02429	0.38	0.207	2	KC	Water1	1099	Eb1b00390	Promoter	1099	Eb1b00390	0.3433
chr1b	16848811	16849311	4.42724	0.288	0.123	2	KC	Water3	3734	Eb1b00390	Distal	3734	Eb1b00390	0.3353
chr1b	16854165	16854665	17.2918	0.468	0.355	3	IMC	Water3	2260	Eb1b00391	Distal	2260	Eb1b00391	0.3273
chr1b	16856008	16856508	282.087	0.986	0.98	3	KC	Water2	417	Eb1b00391	Promoter	417	Eb1b00391	0.4012
chr1b	16857719	16858219	4.9523	0.199	0.084	3	IMC	Water1	1292	Eb1b00391	Intronic	1292	Eb1b00391	0.3593
chr1b	16871959	16872459	34.1592	0.638	0.563	3	IMC	Water2	15532	Eb1b00391	Distal	15532	Eb1b00391	0.4092
chr1b	16886403	16886903	18.8395	0.5	0.401	2	IMC	Water2	29976	Eb1b00391	Distal	29976	Eb1b00391	0.3234
chr1b	16913541	16914041	30.4408	0.612	0.534	3	IMC	Water2	5842	Eb1b00392	Distal	5842	Eb1b00392	0.3154
chr1b	16915062	16915562	15.7911	0.552	0.422	3	KC	Water1	4321	Eb1b00392	Distal	4321	Eb1b00392	0.3633
chr1b	16919200	16919700	28.9621	0.602	0.519	3	IMC	Water1	183	Eb1b00392	Exonic	183	Eb1b00392	0.4052
chr1b	16975168	16975668	15.7911	0.552	0.422	2	KC	Water1	33226	Eb1b00393	Distal	33226	Eb1b00393	0.4291
chr1b	17008758	17009258	18.8361	0.51	0.409	3	IMC	Water1	362	Eb1b00393	Promoter	362	Eb1b00393	0.3174
chr1b	17042908	17043408	3.67211	0.215	0.08	2	KC	Water3	4563	Eb1b00395	Exonic	4563	Eb1b00395	0.3812
chr1b	17047016	17047516	33.7741	0.635	0.557	3	IMC	Water1	455	Eb1b00395	Exonic	455	Eb1b00395	0.4451
chr1b	17047648	17048148	638.782	1	1	3	KC	Water1	175	Eb1b00395	Promoter	175	Eb1b00395	0.4012
chr1b	17048639	17049139	152.578	0.944	0.925	3	KC	Water1	1166	Eb1b00395	Promoter	1166	Eb1b00395	0.3313
chr1b	17054587	17055087	6.23198	0.232	0.102	2	IMC	Water2	3665	Eb1b00396	Distal	3665	Eb1b00396	0.3852
chr1b	17059190	17059690	14.0791	0.518	0.374	3	KC	Water2	936	Eb1b00396	Promoter	936	Eb1b00396	0.3693
chr1b	17066226	17066726	6.90668	0.432	0.264	2	KC	Water3	7972	Eb1b00396	Distal	7972	Eb1b00396	0.4331
chr1b	17077323	17077823	14.7047	0.612	0.5	3	KC	Water3	19069	Eb1b00396	Distal	19069	Eb1b00396	0.3892
chr1b	17089950	17090450	4.42724	0.288	0.123	3	KC	Water3	15905	Eb1b00397	Distal	15905	Eb1b00397	0.4092
chr1b	17099197	17099697	11.6094	0.561	0.431	3	KC	Water3	6658	Eb1b00397	Distal	6658	Eb1b00397	0.4331
chr1b	17101133	17101633	4.72586	0.209	0.064	2	KC	Water1	4722	Eb1b00397	Distal	4722	Eb1b00397	0.3673
chr1b	17109718	17110218	213.137	0.97	0.959	3	KC	Water1	3861	Eb1b00397	Distal	3861	Eb1b00397	0.3932
chr1b	17138559	17139059	48.5153	0.831	0.78	3	KC	Water3	1551	Eb1b00398	Promoter	1551	Eb1b00398	0.3693
chr1b	17140160	17140660	76.5068	0.894	0.86	3	KC	Water3	48	Eb1b00398	Promoter	48	Eb1b00398	0.4271
chr1b	17140730	17141230	6.3161	0.308	0.145	2	KC	Water1	13	Eb1b00399	Promoter	13	Eb1b00399	0.5609
chr1b	17144938	17145438	7.06689	0.265	0.131	2	IMC	Water2	4193	Eb1b00399	Exonic	4193	Eb1b00399	0.4012
chr1b	17156367	17156867	10.6199	0.54	0.409	2	KC	Water3	2087	Eb1b00400	Exonic	2087	Eb1b00400	0.4112
chr1b	17158581	17159081	8.17572	0.324	0.197	2	IMC	Water1	4301	Eb1b00400	Distal	4301	Eb1b00400	0.3573
chr1b	17159238	17159738	40.3169	0.752	0.678	3	KC	Water2	4958	Eb1b00400	Distal	4958	Eb1b00400	0.3613
chr1b	17184331	17184831	38.7513	0.665	0.594	3	IMC	Water1	1180	Eb1b00402	Distal	1180	Eb1b00402	0.3872
chr1b	17185173	17185673	15.7136	0.469	0.361	3	IMC	Water1	338	Eb1b00402	Exonic	338	Eb1b00402	0.4531
chr1b	17213094	17213594	18.8395	0.5	0.401	3	IMC	Water2	17100	Eb1b00403	Distal	17100	Eb1b00403	0.3653
chr1b	17215093	17215593	11.6186	0.387	0.261	3	IMC	Water2	15101	Eb1b00403	Distal	15101	Eb1b00403	0.3453
chr1b	17216317	17216817	19.9075	0.522	0.422	3	IMC	Water1	13877	Eb1b00403	Exonic	13877	Eb1b00403	0.3513
chr1b	17217462	17217962	8.17572	0.324	0.197	2	IMC	Water1	12732	Eb1b00403	Exonic	12732	Eb1b00403	0.3752
chr1b	17218830	17219330	5.7166	0.237	0.114	2	IMC	Water1	11364	Eb1b00403	Exonic	11364	Eb1b00403	0.3892
chr1b	17222081	17222581	9.04545	0.347	0.222	3	IMC	Water1	8113	Eb1b00403	Intronic	8113	Eb1b00403	0.3733
chr1b	17228908	17229408	9.04545	0.347	0.222	2	IMC	Water1	1286	Eb1b00403	Intronic	1286	Eb1b00403	0.3812
chr1b	17229555	17230055	3.90884	0.104	0.023	2	IMC	Water2	639	Eb1b00403	Exonic	639	Eb1b00403	0.3353
chr1b	17230164	17230664	325.729	0.985	0.979	3	IMC	Water2	30	Eb1b00403	Promoter	30	Eb1b00403	0.3872
chr1b	17235821	17236321	36.243	0.651	0.576	3	IMC	Water1	5625	Eb1b00403	Distal	5625	Eb1b00403	0.4052
chr1b	17236459	17236959	10.6199	0.54	0.409	3	KC	Water3	6263	Eb1b00403	Distal	6263	Eb1b00403	0.3872
chr1b	17255559	17256059	12.6208	0.579	0.453	3	KC	Water3	8704	Eb1b00404	Distal	8704	Eb1b00404	0.3912
chr1b	17256846	17257346	3.41517	0.085	0.013	2	KC	Water2	8109	Eb1b00405	Distal	8109	Eb1b00405	0.3134
chr1b	17265210	17265710	218.651	0.971	0.96	3	KC	Water1	253	Eb1b00405	Promoter	253	Eb1b00405	0.3812
chr1b	17266080	17266580	83.885	0.875	0.835	3	KC	Water1	1123	Eb1b00405	Promoter	1123	Eb1b00405	0.3693
chr1b	17269703	17270203	18.8361	0.51	0.409	3	IMC	Water1	4746	Eb1b00405	Distal	4746	Eb1b00405	0.3194
chr1b	17274731	17275231	12.7242	0.501	0.361	3	KC	Water1	9774	Eb1b00405	Distal	9774	Eb1b00405	0.3573
chr1b	17277812	17278312	80.2368	0.818	0.775	3	IMC	Water2	12855	Eb1b00405	Distal	12855	Eb1b00405	0.3513
chr1b	17295691	17296191	32.9088	0.63	0.554	2	IMC	Water2	30734	Eb1b00405	Distal	30734	Eb1b00405	0.2914
chr1b	17296239	17296739	113.967	0.915	0.886	3	KC	Water1	31282	Eb1b00405	Distal	31282	Eb1b00405	0.3673
chr1b	17308149	17308649	62.5418	0.77	0.718	3	IMC	Water2	37057	Eb1b00406	Distal	37057	Eb1b00406	0.3134
chr1b	17308769	17309269	32.5549	0.627	0.548	3	IMC	Water1	36437	Eb1b00406	Distal	36437	Eb1b00406	0.3154
chr1b	17309388	17309888	20.6177	0.51	0.409	3	IMC	Water3	35818	Eb1b00406	Distal	35818	Eb1b00406	0.3693
chr1b	17310249	17310749	5.22025	0.346	0.172	2	KC	Water3	34957	Eb1b00406	Distal	34957	Eb1b00406	0.3812
chr1b	17338646	17339146	11.7404	0.48	0.329	2	KC	Water1	6560	Eb1b00406	Distal	6560	Eb1b00406	0.3453
chr1b	17340093	17340593	23.5295	0.641	0.539	3	KC	Water1	5113	Eb1b00406	Distal	5113	Eb1b00406	0.3513
chr1b	17342640	17343140	30.0676	0.692	0.602	3	KC	Water2	2566	Eb1b00406	Exonic	2566	Eb1b00406	0.4152
chr1b	17344023	17344523	4.42724	0.288	0.123	2	KC	Water3	1183	Eb1b00406	Exonic	1183	Eb1b00406	0.4232
chr1b	17344992	17345492	236.223	0.978	0.969	3	KC	Water2	214	Eb1b00406	Exonic	214	Eb1b00406	0.3852
chr1b	17347780	17348280	6.90668	0.432	0.264	2	KC	Water3	2572	Eb1b00406	Distal	2572	Eb1b00406	0.3613
chr1b	17350283	17350783	64.4006	0.872	0.831	3	KC	Water3	5075	Eb1b00406	Distal	5075	Eb1b00406	0.3752
chr1b	17374834	17375334	198.414	0.941	0.924	3	IMC	Water1	29626	Eb1b00406	Distal	29626	Eb1b00406	0.4311
chr1b	17411433	17411933	104.15	0.862	0.827	3	IMC	Water3	5607	Eb1b00407	Distal	5607	Eb1b00407	0.3593
chr1b	17412169	17412669	9.18214	0.409	0.246	2	KC	Water2	4871	Eb1b00407	Distal	4871	Eb1b00407	0.3852
chr1b	17420163	17420663	24.0779	0.547	0.455	3	IMC	Water3	3121	Eb1b00407	Exonic	3121	Eb1b00407	0.3533
chr1b	17434305	17434805	25.2162	0.654	0.557	3	KC	Water2	2558	Eb1b00408	Distal	2558	Eb1b00408	0.3433
chr1b	17452761	17453261	7.33015	0.298	0.17	2	IMC	Water1	21014	Eb1b00408	Distal	21014	Eb1b00408	0.3693
chr1b	17466346	17466846	16.6896	0.473	0.368	3	IMC	Water2	22493	Eb1b00409	Distal	22493	Eb1b00409	0.3553
chr1b	17467095	17467595	4.219	0.156	0.055	2	IMC	Water1	21744	Eb1b00409	Distal	21744	Eb1b00409	0.4651
chr1b	17481226	17481726	4.9523	0.199	0.084	3	IMC	Water1	7613	Eb1b00409	Distal	7613	Eb1b00409	0.3613
chr1b	17484512	17485012	83.1748	0.814	0.77	3	IMC	Water1	4327	Eb1b00409	Distal	4327	Eb1b00409	0.3613
chr1b	17488337	17488837	25.4718	0.574	0.488	3	IMC	Water1	502	Eb1b00409	Promoter	502	Eb1b00409	0.3413
chr1b	17493406	17493906	11.7404	0.48	0.329	3	KC	Water1	4565	Eb1b00409	Distal	4565	Eb1b00409	0.3154
chr1b	17498949	17499449	61.4431	0.866	0.824	3	KC	Water3	10108	Eb1b00409	Distal	10108	Eb1b00409	0.4212
chr1b	17505896	17506396	52.7519	0.844	0.795	3	KC	Water3	5678	Eb1b00410	Distal	5678	Eb1b00410	0.3473
chr1b	17511256	17511756	19.0946	0.665	0.568	3	KC	Water3	318	Eb1b00410	Exonic	318	Eb1b00410	0.3633
chr1b	17511940	17512440	28.2615	0.679	0.586	3	KC	Water1	364	Eb1b00410	Promoter	364	Eb1b00410	0.3453
chr1b	17513555	17514055	4.9523	0.199	0.084	2	IMC	Water1	1979	Eb1b00410	Promoter	1979	Eb1b00410	0.4092
chr1b	17514076	17514576	33.1873	0.713	0.626	3	KC	Water1	2500	Eb1b00410	Distal	2500	Eb1b00410	0.3134
chr1b	17514779	17515279	38.9426	0.795	0.732	3	KC	Water3	2032	Eb1b00411	Distal	2032	Eb1b00411	0.3553
chr1b	17534199	17534699	79.0177	0.812	0.768	3	IMC	Water3	17386	Eb1b00411	Distal	17386	Eb1b00411	0.3932
chr1b	17542270	17542770	8.8167	0.32	0.187	3	IMC	Water2	23983	Eb1b00412	Distal	23983	Eb1b00412	0.3074
chr1b	17546532	17547032	11.1099	0.36	0.231	3	IMC	Water3	19721	Eb1b00412	Distal	19721	Eb1b00412	0.3074
chr1b	17567399	17567899	5.22025	0.346	0.172	2	KC	Water3	1144	Eb1b00412	Intronic	1144	Eb1b00412	0.3573
chr1b	17575526	17576026	81.6848	0.811	0.766	3	IMC	Water1	16	Eb1b00413	Promoter	16	Eb1b00413	0.4431
chr1b	17576490	17576990	221.192	0.959	0.946	3	IMC	Water3	946	Eb1b00413	Promoter	946	Eb1b00413	0.3214
chr1b	17581578	17582078	13.0941	0.4	0.278	2	IMC	Water3	6034	Eb1b00413	Distal	6034	Eb1b00413	0.3114
chr1b	17589334	17589834	9.04545	0.347	0.222	2	IMC	Water1	12584	Eb1b00414	Distal	12584	Eb1b00414	0.3253
chr1b	17597635	17598135	5.22025	0.346	0.172	2	KC	Water3	4283	Eb1b00414	Distal	4283	Eb1b00414	0.3074
chr1b	17598427	17598927	143.384	0.901	0.875	3	IMC	Water1	3491	Eb1b00414	Distal	3491	Eb1b00414	0.3513
chr1b	17599233	17599733	29.4757	0.689	0.599	3	KC	Water1	2685	Eb1b00414	Distal	2685	Eb1b00414	0.3513
chr1b	17599805	17600305	27.7869	0.593	0.509	2	IMC	Water1	2113	Eb1b00414	Distal	2113	Eb1b00414	0.2934
chr1b	17601904	17602404	54.5425	0.734	0.675	3	IMC	Water1	14	Eb1b00414	Promoter	14	Eb1b00414	0.3553
chr1b	17605625	17606125	10.852	0.388	0.27	3	IMC	Water1	3705	Eb1b00414	Distal	3705	Eb1b00414	0.3234
chr1b	17611293	17611793	6.04751	0.393	0.227	2	KC	Water3	264	Eb1b00415	Exonic	264	Eb1b00415	0.4471
chr1b	17611798	17612298	229.752	0.975	0.965	3	KC	Water1	239	Eb1b00415	Promoter	239	Eb1b00415	0.4212
chr1b	17612519	17613019	18.8361	0.51	0.409	3	IMC	Water1	960	Eb1b00415	Promoter	960	Eb1b00415	0.3533
chr1b	17654944	17655444	22.0931	0.544	0.45	3	IMC	Water1	11058	Eb1b00418	Distal	11058	Eb1b00418	0.3553
chr1b	17655737	17656237	123.685	0.88	0.849	3	IMC	Water1	10265	Eb1b00418	Distal	10265	Eb1b00418	0.3214
chr1b	17665939	17666439	92.2287	0.833	0.793	3	IMC	Water1	63	Eb1b00418	Promoter	63	Eb1b00418	0.4411
chr1b	17672546	17673046	54.4857	0.806	0.747	3	KC	Water1	6542	Eb1b00418	Distal	6542	Eb1b00418	0.4172
chr1b	17700607	17701107	12.5951	0.406	0.288	3	IMC	Water2	13340	Eb1b00419	Distal	13340	Eb1b00419	0.3932
chr1b	17701376	17701876	7.06689	0.265	0.131	2	IMC	Water2	12571	Eb1b00419	Distal	12571	Eb1b00419	0.3253
chr1b	17729543	17730043	4.9523	0.199	0.084	2	IMC	Water1	2034	Eb1b00421	Distal	2034	Eb1b00421	0.3832
chr1b	17738921	17739421	7.06689	0.265	0.131	3	IMC	Water2	11412	Eb1b00421	Distal	11412	Eb1b00421	0.4371
chr1b	17742960	17743460	14.7047	0.612	0.5	3	KC	Water3	15451	Eb1b00421	Distal	15451	Eb1b00421	0.4072
chr1b	17743675	17744175	4.14012	0.146	0.036	3	KC	Water2	16166	Eb1b00421	Distal	16166	Eb1b00421	0.3253
chr1b	17744191	17744691	72.937	0.856	0.812	3	KC	Water2	16682	Eb1b00421	Distal	16682	Eb1b00421	0.3613
chr1b	17762561	17763061	36.243	0.651	0.576	3	IMC	Water1	13678	Eb1b00422	Distal	13678	Eb1b00422	0.3293
chr1b	17764005	17764505	16.7386	0.484	0.379	3	IMC	Water1	12234	Eb1b00422	Distal	12234	Eb1b00422	0.3892
chr1b	17768465	17768965	182.602	0.931	0.912	3	IMC	Water1	7774	Eb1b00422	Distal	7774	Eb1b00422	0.4112
chr1b	17777654	17778154	155.128	0.912	0.888	3	IMC	Water1	1413	Eb1b00422	Promoter	1413	Eb1b00422	0.3473
chr1b	17778453	17778953	17.9713	0.653	0.551	3	KC	Water3	2212	Eb1b00422	Distal	2212	Eb1b00422	0.3892
chr1b	17779124	17779624	35.4202	0.646	0.573	3	IMC	Water2	2883	Eb1b00422	Distal	2883	Eb1b00422	0.3453
chr1b	17786077	17786577	11.7404	0.48	0.329	3	KC	Water1	9836	Eb1b00422	Distal	9836	Eb1b00422	0.3493
chr1b	17797457	17797957	6.50982	0.27	0.142	2	IMC	Water1	21216	Eb1b00422	Distal	21216	Eb1b00422	0.3234
chr1b	17805623	17806123	61.4545	0.758	0.703	3	IMC	Water1	29382	Eb1b00422	Distal	29382	Eb1b00422	0.3393
chr1b	17808385	17808885	31.3465	0.619	0.539	3	IMC	Water1	32144	Eb1b00422	Distal	32144	Eb1b00422	0.3653
chr1b	17809279	17809779	8.7113	0.493	0.344	2	KC	Water3	33038	Eb1b00422	Distal	33038	Eb1b00422	0.3872
chr1b	17810539	17811039	8.29873	0.285	0.152	2	IMC	Water3	34298	Eb1b00422	Distal	34298	Eb1b00422	0.3733
chr1b	17821374	17821874	132.003	0.951	0.933	3	KC	Water3	45133	Eb1b00422	Distal	45133	Eb1b00422	0.4072
chr1b	17822612	17823112	26.4529	0.569	0.48	3	IMC	Water3	46371	Eb1b00422	Distal	46371	Eb1b00422	0.3872
chr1b	17865542	17866042	3.67211	0.215	0.08	2	KC	Water3	4337	Eb1b00423	Distal	4337	Eb1b00423	0.3812
chr1b	17866687	17867187	24.0353	0.643	0.542	3	KC	Water2	3192	Eb1b00423	Distal	3192	Eb1b00423	0.3752
chr1b	17867451	17867951	28.6173	0.742	0.665	3	KC	Water3	2428	Eb1b00423	Distal	2428	Eb1b00423	0.4092
chr1b	17868598	17869098	172.15	0.958	0.943	3	KC	Water2	1281	Eb1b00423	Promoter	1281	Eb1b00423	0.3992
chr1b	17871153	17871653	3.67211	0.215	0.08	2	KC	Water3	1272	Eb1b00423	Exonic	1272	Eb1b00423	0.3633
chr1b	17872229	17872729	11.6094	0.561	0.431	3	KC	Water3	1438	Eb1b00424	Promoter	1438	Eb1b00424	0.3972
chr1b	17873416	17873916	50.484	0.719	0.657	3	IMC	Water1	251	Eb1b00424	Promoter	251	Eb1b00424	0.3453
chr1b	17874801	17875301	3.98102	0.148	0.045	2	KC	Water1	1132	Eb1b00424	Exonic	1132	Eb1b00424	0.3293
chr1b	17875441	17875941	8.7113	0.493	0.344	3	KC	Water3	1772	Eb1b00424	Intronic	1772	Eb1b00424	0.3373
chr1b	17895139	17895639	65.6852	0.77	0.718	3	IMC	Water1	6941	Eb1b00427	Distal	6941	Eb1b00427	0.3593
chr1b	17895760	17896260	31.6693	0.621	0.544	3	IMC	Water2	7562	Eb1b00427	Distal	7562	Eb1b00427	0.3493
chr1b	17918548	17919048	3.27363	0.087	0.018	2	KC	Water1	920	Eb1b00430	Promoter	920	Eb1b00430	0.3972
chr1b	17919063	17919563	29.8678	0.75	0.675	3	KC	Water3	1435	Eb1b00430	Promoter	1435	Eb1b00430	0.3872
chr1b	17919665	17920165	14.7504	0.536	0.399	3	KC	Water1	2037	Eb1b00430	Distal	2037	Eb1b00430	0.3373
chr1b	17922112	17922612	20.234	0.676	0.581	3	KC	Water3	4484	Eb1b00430	Distal	4484	Eb1b00430	0.3752
chr1b	17973020	17973520	20.5763	0.608	0.493	3	KC	Water2	67	Eb1b00431	Promoter	67	Eb1b00431	0.4291
chr1b	18038847	18039347	15.7136	0.469	0.361	3	IMC	Water1	1597	Eb1b00432	Promoter	1597	Eb1b00432	0.4212
chr1b	18043012	18043512	19.0946	0.665	0.568	3	KC	Water3	5762	Eb1b00432	Distal	5762	Eb1b00432	0.3533
chr1b	18091882	18092382	22.1789	0.539	0.445	3	IMC	Water2	13599	Eb1b00433	Distal	13599	Eb1b00433	0.3413
chr1b	18105537	18106037	31.3107	0.7	0.613	3	KC	Water2	54	Eb1b00433	Promoter	54	Eb1b00433	0.3892
chr1b	18108996	18109496	17.7796	0.497	0.395	3	IMC	Water1	3513	Eb1b00433	Distal	3513	Eb1b00433	0.3952
chr1b	18125040	18125540	13.7278	0.519	0.388	3	KC	Water1	19557	Eb1b00433	Distal	19557	Eb1b00433	0.3174
chr1b	18143641	18144141	46.4965	0.702	0.636	3	IMC	Water1	38158	Eb1b00433	Distal	38158	Eb1b00433	0.3453
chr1b	18145179	18145679	5.69908	0.261	0.096	2	KC	Water2	38104	Eb1b00434	Distal	38104	Eb1b00434	0.3473
chr1b	18161442	18161942	52.6217	0.729	0.669	3	IMC	Water3	21841	Eb1b00434	Distal	21841	Eb1b00434	0.3293
chr1b	18168488	18168988	15.7757	0.626	0.517	3	KC	Water3	14795	Eb1b00434	Distal	14795	Eb1b00434	0.3473
chr1b	18170189	18170689	9.04545	0.347	0.222	2	IMC	Water1	13094	Eb1b00434	Distal	13094	Eb1b00434	0.3513
chr1b	18180142	18180642	40.897	0.753	0.68	3	KC	Water1	3141	Eb1b00434	Distal	3141	Eb1b00434	0.3194
chr1b	18180796	18181296	160.214	0.916	0.893	3	IMC	Water1	2487	Eb1b00434	Distal	2487	Eb1b00434	0.3293
chr1b	18183298	18183798	191.356	0.937	0.919	3	IMC	Water1	13	Eb1b00434	Promoter	13	Eb1b00434	0.3872
chr1b	18185131	18185631	38.7513	0.665	0.594	3	IMC	Water1	1846	Eb1b00434	Exonic	1846	Eb1b00434	0.3832
chr1b	18190418	18190918	13.7278	0.519	0.388	3	KC	Water1	4020	Eb1b00435	Exonic	4020	Eb1b00435	0.3373
chr1b	18191161	18191661	3.27363	0.087	0.018	2	KC	Water1	3277	Eb1b00435	Exonic	3277	Eb1b00435	0.501
chr1b	18193409	18193909	5.22025	0.346	0.172	3	KC	Water3	1029	Eb1b00435	Exonic	1029	Eb1b00435	0.4671
chr1b	18194633	18195133	669.031	1	1	3	IMC	Water3	193	Eb1b00435	Promoter	193	Eb1b00435	0.4571
chr1b	18195422	18195922	28.9621	0.602	0.519	3	IMC	Water1	982	Eb1b00435	Promoter	982	Eb1b00435	0.4371
chr1b	18196816	18197316	8.02429	0.38	0.207	2	KC	Water1	1675	Eb1b00436	Promoter	1675	Eb1b00436	0.4371
chr1b	18208342	18208842	5.7166	0.237	0.114	2	IMC	Water1	109	Eb1b00437	Exonic	109	Eb1b00437	0.4491
chr1b	18210752	18211252	123.827	0.924	0.898	3	KC	Water1	2299	Eb1b00437	Distal	2299	Eb1b00437	0.4052
chr1b	18271944	18272444	504.434	0.998	0.997	3	KC	Water1	63491	Eb1b00437	Distal	63491	Eb1b00437	0.4591
chr1b	18302977	18303477	9.93791	0.368	0.247	2	IMC	Water1	56710	Eb1b00438	Distal	56710	Eb1b00438	0.3593
chr1b	18303615	18304115	16.6896	0.473	0.368	3	IMC	Water2	56072	Eb1b00438	Distal	56072	Eb1b00438	0.2894
chr1b	18304872	18305372	8.02429	0.38	0.207	3	KC	Water1	54815	Eb1b00438	Distal	54815	Eb1b00438	0.2874
chr1b	18347776	18348276	13.6528	0.596	0.482	3	KC	Water3	11911	Eb1b00438	Distal	11911	Eb1b00438	0.3992
chr1b	18360009	18360509	261.72	0.981	0.973	3	KC	Water1	320	Eb1b00438	Promoter	320	Eb1b00438	0.4271
chr1b	18360635	18361135	5.22025	0.346	0.172	2	KC	Water3	946	Eb1b00438	Promoter	946	Eb1b00438	0.3513
chr1b	18374835	18375335	10.7774	0.459	0.3	3	KC	Water1	319	Eb1b00439	Promoter	319	Eb1b00439	0.3533
chr1b	18379107	18379607	4.14012	0.146	0.036	2	KC	Water2	4591	Eb1b00439	Distal	4591	Eb1b00439	0.4311
chr1b	18382295	18382795	20.6177	0.51	0.409	3	IMC	Water3	7779	Eb1b00439	Distal	7779	Eb1b00439	0.3852
chr1b	18396179	18396679	58.2687	0.754	0.699	3	IMC	Water2	152	Eb1b00440	Promoter	152	Eb1b00440	0.4112
chr1b	18396757	18397257	2.29219	0.063	0.008	2	KC	Water3	424	Eb1b00440	Intronic	424	Eb1b00440	0.4132
chr1b	18397373	18397873	1.98779	0.013	0.001	2	KC	Water1	1040	Eb1b00440	Exonic	1040	Eb1b00440	0.3593
chr1b	18397993	18398493	47.8175	0.708	0.643	3	IMC	Water1	1660	Eb1b00440	Exonic	1660	Eb1b00440	0.4172
chr1b	18400043	18400543	47.8175	0.708	0.643	3	IMC	Water1	158	Eb1b00441	Promoter	158	Eb1b00441	0.4311
chr1b	18473896	18474396	139.029	0.907	0.881	3	IMC	Water3	140	Eb1b00443	Exonic	140	Eb1b00443	0.4351
chr1b	18476842	18477342	4.9523	0.199	0.084	2	IMC	Water1	3086	Eb1b00443	Exonic	3086	Eb1b00443	0.4451
chr1b	18486481	18486981	2.9587	0.133	0.027	2	KC	Water3	11675	Eb1b00444	Distal	11675	Eb1b00444	0.501
chr1b	18492021	18492521	18.8361	0.51	0.409	3	IMC	Water1	6135	Eb1b00444	Distal	6135	Eb1b00444	0.3573
chr1b	18496126	18496626	24.6932	0.651	0.545	3	KC	Water1	2030	Eb1b00444	Intronic	2030	Eb1b00444	0.3074
chr1b	18497340	18497840	6.50982	0.27	0.142	3	IMC	Water1	816	Eb1b00444	Exonic	816	Eb1b00444	0.3852
chr1b	18498193	18498693	72.7523	0.8	0.753	3	IMC	Water2	35	Eb1b00444	Promoter	35	Eb1b00444	0.3932
chr1b	18499833	18500333	40.5653	0.676	0.606	3	IMC	Water2	1675	Eb1b00444	Promoter	1675	Eb1b00444	0.3473
chr1b	18507433	18507933	27.3792	0.734	0.654	3	KC	Water3	2493	Eb1b00445	Distal	2493	Eb1b00445	0.3673
chr1b	18509582	18510082	112.271	0.916	0.888	3	KC	Water2	344	Eb1b00445	Distal	344	Eb1b00445	0.4012
chr1b	18512270	18512770	37.6139	0.789	0.725	3	KC	Water3	2342	Eb1b00445	Distal	2342	Eb1b00445	0.3473
chr1b	18519433	18519933	31.6693	0.621	0.544	3	IMC	Water2	9505	Eb1b00445	Distal	9505	Eb1b00445	0.3693
chr1b	18528163	18528663	28.9621	0.602	0.519	3	IMC	Water1	18235	Eb1b00445	Distal	18235	Eb1b00445	0.3433
chr1b	18531524	18532024	70.4002	0.883	0.846	3	KC	Water3	21596	Eb1b00445	Distal	21596	Eb1b00445	0.4032
chr1b	18542976	18543476	9.93791	0.368	0.247	2	IMC	Water1	21287	Eb1b00446	Distal	21287	Eb1b00446	0.3513
chr1b	18546813	18547313	91.6196	0.887	0.851	3	KC	Water1	17450	Eb1b00446	Distal	17450	Eb1b00446	0.3613
chr1b	18548545	18549045	12.7411	0.423	0.305	3	IMC	Water1	15718	Eb1b00446	Distal	15718	Eb1b00446	0.3174
chr1b	18549735	18550235	13.7141	0.439	0.325	3	IMC	Water1	14528	Eb1b00446	Distal	14528	Eb1b00446	0.4052
chr1b	18564251	18564751	16.8647	0.64	0.532	3	KC	Water3	12	Eb1b00446	Promoter	12	Eb1b00446	0.3433
chr1b	18565193	18565693	85.1481	0.879	0.84	3	KC	Water2	928	Eb1b00446	Promoter	928	Eb1b00446	0.2954
chr1b	18565973	18566473	5.50511	0.263	0.107	2	KC	Water1	1708	Eb1b00446	Promoter	1708	Eb1b00446	0.3932
chr1b	18571128	18571628	4.219	0.156	0.055	2	IMC	Water1	6283	Eb1b00447	Intronic	6283	Eb1b00447	0.3752
chr1b	18577507	18578007	61.4431	0.866	0.824	3	KC	Water3	94	Eb1b00447	Promoter	94	Eb1b00447	0.3533
chr1b	18586996	18587496	121.327	0.887	0.858	3	IMC	Water2	9583	Eb1b00447	Distal	9583	Eb1b00447	0.3872
chr1b	18589260	18589760	156.82	0.913	0.89	3	IMC	Water1	11847	Eb1b00447	Distal	11847	Eb1b00447	0.3154
chr1b	18602531	18603031	23.2064	0.554	0.463	3	IMC	Water1	25118	Eb1b00447	Distal	25118	Eb1b00447	0.3473
chr1b	18638639	18639139	68.4609	0.846	0.798	3	KC	Water2	4337	Eb1b00448	Distal	4337	Eb1b00448	0.4631
chr1b	18643130	18643630	7.33015	0.298	0.17	3	IMC	Water1	152	Eb1b00448	Exonic	152	Eb1b00448	0.4152
chr1b	18645764	18646264	47.0836	0.703	0.639	3	IMC	Water3	1126	Eb1b00449	Promoter	1126	Eb1b00449	0.3553
chr1b	18646948	18647448	47.0836	0.703	0.639	3	IMC	Water3	56	Eb1b00449	Promoter	56	Eb1b00449	0.3593
chr1b	18666631	18667131	10.6625	0.367	0.237	3	IMC	Water2	210	Eb1b00450	Promoter	210	Eb1b00450	0.4032
chr1b	18685392	18685892	23.2064	0.554	0.463	3	IMC	Water1	1617	Eb1b00451	Intronic	1617	Eb1b00451	0.4192
chr1b	18686930	18687430	4.9158	0.145	0.038	2	IMC	Water3	840	Eb1b00452	Exonic	840	Eb1b00452	0.3892
chr1b	18695518	18696018	40.897	0.753	0.68	3	KC	Water1	7746	Eb1b00452	Distal	7746	Eb1b00452	0.4271
chr1b	18706134	18706634	7.38533	0.347	0.193	3	KC	Water2	507	Eb1b00453	Distal	507	Eb1b00453	0.475
chr1b	18712388	18712888	6.04751	0.393	0.227	2	KC	Water3	189	Eb1b00454	Exonic	189	Eb1b00454	0.4212
chr1b	18772876	18773376	9.83623	0.435	0.285	2	KC	Water1	8148	Eb1b00456	Exonic	8148	Eb1b00456	0.3433
chr1b	18792086	18792586	18.8361	0.51	0.409	2	IMC	Water1	110	Eb1b00457	Promoter	110	Eb1b00457	0.2914
chr1b	18837615	18838115	5.22025	0.346	0.172	2	KC	Water3	328	Eb1b00458	Promoter	328	Eb1b00458	0.4251
chr1b	18843613	18844113	2.9587	0.133	0.027	2	KC	Water3	6326	Eb1b00458	Distal	6326	Eb1b00458	0.3313
chr1b	18846519	18847019	19.0151	0.595	0.472	3	KC	Water1	9232	Eb1b00458	Distal	9232	Eb1b00458	0.3573
chr1b	18863136	18863636	39.5872	0.747	0.671	3	KC	Water1	5587	Eb1b00459	Distal	5587	Eb1b00459	0.3593
chr1b	18866279	18866779	13.6528	0.596	0.482	3	KC	Water3	4956	Eb1b00460	Distal	4956	Eb1b00460	0.3293
chr1b	18868224	18868724	49.919	0.836	0.785	3	KC	Water3	3011	Eb1b00460	Distal	3011	Eb1b00460	0.3733
chr1b	18882212	18882712	52.6747	0.734	0.675	3	IMC	Water2	10975	Eb1b00460	Distal	10975	Eb1b00460	0.3433
chr1b	18883115	18883615	84.6702	0.817	0.774	3	IMC	Water1	11878	Eb1b00460	Distal	11878	Eb1b00460	0.3154
chr1b	18891444	18891944	65.9247	0.838	0.787	3	KC	Water1	4916	Eb1b00461	Distal	4916	Eb1b00461	0.4132
chr1b	18895435	18895935	71.4175	0.786	0.737	3	IMC	Water1	925	Eb1b00461	Promoter	925	Eb1b00461	0.3633
chr1b	18898779	18899279	4.72586	0.209	0.064	2	KC	Water1	2417	Eb1b00461	Distal	2417	Eb1b00461	0.3433
chr1b	18900385	18900885	11.6186	0.387	0.261	3	IMC	Water2	4023	Eb1b00461	Distal	4023	Eb1b00461	0.3573
chr1b	18914732	18915232	85.1481	0.879	0.84	3	KC	Water2	18370	Eb1b00461	Distal	18370	Eb1b00461	0.4112
chr1b	18939423	18939923	231.999	0.963	0.951	3	IMC	Water2	42	Eb1b00462	Promoter	42	Eb1b00462	0.4731
chr1b	18943792	18944292	11.7867	0.406	0.288	3	IMC	Water1	165	Eb1b00463	Promoter	165	Eb1b00463	0.3633
chr1b	18954157	18954657	32.6079	0.619	0.539	3	IMC	Water3	8562	Eb1b00464	Distal	8562	Eb1b00464	0.3633
chr1b	18957017	18957517	13.7278	0.519	0.388	3	KC	Water1	5702	Eb1b00464	Distal	5702	Eb1b00464	0.3593
chr1b	18968321	18968821	43.0207	0.683	0.614	3	IMC	Water3	51	Eb1b00465	Promoter	51	Eb1b00465	0.4072
chr1b	18973859	18974359	2.9587	0.133	0.027	2	KC	Water3	988	Eb1b00466	Exonic	988	Eb1b00466	0.479
chr1b	18974932	18975432	381.582	0.987	0.982	3	IMC	Water1	83	Eb1b00466	Promoter	83	Eb1b00466	0.4571
chr1b	18983629	18984129	63.9802	0.774	0.721	3	IMC	Water2	8780	Eb1b00466	Distal	8780	Eb1b00466	0.3373
chr1b	18997689	18998189	27.7869	0.593	0.509	3	IMC	Water1	8906	Eb1b00467	Distal	8906	Eb1b00467	0.3593
chr1b	19005658	19006158	146.721	0.905	0.879	3	IMC	Water1	937	Eb1b00467	Promoter	937	Eb1b00467	0.3513
chr1b	19006402	19006902	22.1789	0.539	0.445	3	IMC	Water2	193	Eb1b00467	Promoter	193	Eb1b00467	0.3273
chr1b	19008678	19009178	59.7244	0.756	0.701	3	IMC	Water3	2081	Eb1b00467	Distal	2081	Eb1b00467	0.4192
chr1b	19009748	19010248	12.7411	0.423	0.305	3	IMC	Water1	3151	Eb1b00467	Distal	3151	Eb1b00467	0.3174
chr1b	19026442	19026942	9.65345	0.518	0.374	2	KC	Water3	19845	Eb1b00467	Distal	19845	Eb1b00467	0.3693
chr1b	19039593	19040093	6.04751	0.393	0.227	3	KC	Water3	12142	Eb1b00468	Distal	12142	Eb1b00468	0.3733
chr1b	19040371	19040871	132.928	0.901	0.875	3	IMC	Water2	11364	Eb1b00468	Distal	11364	Eb1b00468	0.3473
chr1b	19042798	19043298	40.3169	0.752	0.678	3	KC	Water2	8937	Eb1b00468	Distal	8937	Eb1b00468	0.4112
chr1b	19061227	19061727	14.7504	0.536	0.399	3	KC	Water1	907	Eb1b00469	Distal	907	Eb1b00469	0.3613
chr1b	19069656	19070156	13.7141	0.439	0.325	3	IMC	Water1	1406	Eb1b00470	Promoter	1406	Eb1b00470	0.3034
chr1b	19079385	19079885	7.1565	0.346	0.172	2	KC	Water1	1989	Eb1b00471	Distal	1989	Eb1b00471	0.4212
chr1b	19081910	19082410	170.653	0.969	0.957	3	KC	Water3	534	Eb1b00471	Promoter	534	Eb1b00471	0.4271
chr1b	19084479	19084979	49.9245	0.722	0.659	3	IMC	Water2	3103	Eb1b00471	Distal	3103	Eb1b00471	0.3653
chr1b	19091715	19092215	43.5449	0.765	0.694	3	KC	Water1	1175	Eb1b00472	Promoter	1175	Eb1b00472	0.3433
chr1b	19092893	19093393	5.22025	0.346	0.172	2	KC	Water3	1	Eb1b00472	Promoter	1	Eb1b00472	0.3174
chr1b	19093949	19094449	389.94	0.994	0.991	3	KC	Water1	1057	Eb1b00472	Intronic	1057	Eb1b00472	0.4691
chr1b	19095126	19095626	31.3534	0.609	0.526	3	IMC	Water3	2234	Eb1b00472	Intronic	2234	Eb1b00472	0.3593
chr1b	19097538	19098038	4.42724	0.288	0.123	2	KC	Water3	4646	Eb1b00472	Distal	4646	Eb1b00472	0.4232
chr1b	19104023	19104523	7.06689	0.265	0.131	2	IMC	Water2	1538	Eb1b00473	Promoter	1538	Eb1b00473	0.3333
chr1b	19111224	19111724	4.42724	0.288	0.123	2	KC	Water3	912	Eb1b00476	Promoter	912	Eb1b00476	0.475
chr1b	19118287	19118787	8.29873	0.285	0.152	3	IMC	Water3	1462	Eb1b00477	Distal	1462	Eb1b00477	0.4491
chr1b	19148115	19148615	4.14012	0.146	0.036	2	KC	Water2	13393	Eb1b00478	Distal	13393	Eb1b00478	0.2894
chr1b	19162173	19162673	9.72819	0.345	0.213	3	IMC	Water2	663	Eb1b00478	Distal	663	Eb1b00478	0.499
chr1b	19179866	19180366	74.9705	0.891	0.856	3	KC	Water3	14124	Eb1b00479	Distal	14124	Eb1b00479	0.3972
chr1b	19195176	19195676	22.5591	0.697	0.607	3	KC	Water3	400	Eb1b00480	Promoter	400	Eb1b00480	0.4731
chr1b	19221195	19221695	4.42724	0.288	0.123	3	KC	Water3	9205	Eb1b00481	Distal	9205	Eb1b00481	0.3593
chr1b	19230379	19230879	7.1565	0.346	0.172	2	KC	Water1	21	Eb1b00481	Promoter	21	Eb1b00481	0.4311
chr1b	19230945	19231445	27.0596	0.67	0.573	3	KC	Water1	543	Eb1b00481	Intronic	543	Eb1b00481	0.3832
chr1b	19241624	19242124	14.0791	0.518	0.374	3	KC	Water2	2627	Eb1b00482	Distal	2627	Eb1b00482	0.4451
chr1b	19252684	19253184	7.06689	0.265	0.131	3	IMC	Water2	13687	Eb1b00482	Distal	13687	Eb1b00482	0.3812
chr1b	19290904	19291404	11.1099	0.36	0.231	2	IMC	Water3	16214	Eb1b00484	Distal	16214	Eb1b00484	0.3353
chr1b	19307001	19307501	13.5914	0.424	0.312	2	IMC	Water2	117	Eb1b00484	Promoter	117	Eb1b00484	0.3752
chr1b	19386263	19386763	84.6702	0.817	0.774	3	IMC	Water1	6336	Eb1b00485	Distal	6336	Eb1b00485	0.3653
chr1b	19388490	19388990	25.2588	0.558	0.467	3	IMC	Water3	4109	Eb1b00485	Distal	4109	Eb1b00485	0.4052
chr1b	19393477	19393977	6.90668	0.432	0.264	2	KC	Water3	876	Eb1b00485	Exonic	876	Eb1b00485	0.3673
chr1b	19394347	19394847	65.89	0.875	0.835	3	KC	Water3	1746	Eb1b00485	Distal	1746	Eb1b00485	0.3493
chr1b	19396925	19397425	14.7047	0.612	0.5	3	KC	Water3	82	Eb1b00486	Promoter	82	Eb1b00486	0.4012
chr1b	19418553	19419053	32.5652	0.708	0.623	3	KC	Water2	18856	Eb1b00487	Distal	18856	Eb1b00487	0.3593
chr1b	19427056	19427556	36.243	0.651	0.576	3	IMC	Water1	23914	Eb1b00488	Distal	23914	Eb1b00488	0.3353
chr1b	19429968	19430468	118.859	0.884	0.854	3	IMC	Water3	21002	Eb1b00488	Distal	21002	Eb1b00488	0.4172
chr1b	19447044	19447544	6.04751	0.393	0.227	2	KC	Water3	3926	Eb1b00488	Distal	3926	Eb1b00488	0.3253
chr1b	19450902	19451402	14.7047	0.612	0.5	3	KC	Water3	68	Eb1b00488	Promoter	68	Eb1b00488	0.3812
chr1b	19454269	19454769	15.7136	0.469	0.361	3	IMC	Water1	3297	Eb1b00488	Intronic	3297	Eb1b00488	0.3034
chr1b	19458620	19459120	56.8263	0.815	0.758	3	KC	Water2	7648	Eb1b00488	Exonic	7648	Eb1b00488	0.3972
chr1b	19507308	19507808	110.101	0.934	0.912	3	KC	Water3	448	Eb1b00489	Promoter	448	Eb1b00489	0.3872
chr1b	19511829	19512329	15.6393	0.457	0.351	3	IMC	Water2	3865	Eb1b00490	Distal	3865	Eb1b00490	0.3593
chr1b	19512700	19513200	10.6625	0.367	0.237	2	IMC	Water2	2994	Eb1b00490	Exonic	2994	Eb1b00490	0.3174
chr1b	19515482	19515982	329.144	0.986	0.981	3	IMC	Water3	212	Eb1b00490	Exonic	212	Eb1b00490	0.4092
chr1b	19521776	19522276	54.5425	0.734	0.675	3	IMC	Water1	3102	Eb1b00491	Distal	3102	Eb1b00491	0.3453
chr1b	19522601	19523101	4.9523	0.199	0.084	3	IMC	Water1	2277	Eb1b00491	Distal	2277	Eb1b00491	0.3214
chr1b	19524898	19525398	112.339	0.913	0.884	3	KC	Water1	18	Eb1b00491	Promoter	18	Eb1b00491	0.487
chr1b	19536267	19536767	15.7757	0.626	0.517	3	KC	Water3	6612	Eb1b00493	Distal	6612	Eb1b00493	0.3792
chr1b	19543112	19543612	235.339	0.976	0.967	3	KC	Water1	231	Eb1b00493	Promoter	231	Eb1b00493	0.4232
chr1b	19549828	19550328	7.06689	0.265	0.131	2	IMC	Water2	5754	Eb1b00494	Distal	5754	Eb1b00494	0.3653
chr1b	19553393	19553893	30.1488	0.611	0.53	3	IMC	Water1	2189	Eb1b00494	Distal	2189	Eb1b00494	0.3513
chr1b	19569771	19570271	4.42724	0.288	0.123	2	KC	Water3	14187	Eb1b00494	Distal	14187	Eb1b00494	0.515
chr1b	19583842	19584342	7.33015	0.298	0.17	2	IMC	Water1	28258	Eb1b00494	Distal	28258	Eb1b00494	0.3373
chr1b	19595778	19596278	29.8678	0.75	0.675	3	KC	Water3	32601	Eb1b00495	Distal	32601	Eb1b00495	0.3533
chr1b	19596657	19597157	64.47	0.834	0.782	3	KC	Water1	31722	Eb1b00495	Distal	31722	Eb1b00495	0.3832
chr1b	19627577	19628077	12.6208	0.579	0.453	3	KC	Water3	802	Eb1b00495	Distal	802	Eb1b00495	0.4271
chr1b	19629195	19629695	8.7113	0.493	0.344	2	KC	Water3	814	Eb1b00495	Promoter	814	Eb1b00495	0.3932
chr1b	19634214	19634714	81.1534	0.901	0.869	3	KC	Water3	1953	Eb1b00496	Promoter	1953	Eb1b00496	0.4092
chr1b	19636246	19636746	37.6139	0.789	0.725	3	KC	Water3	77	Eb1b00496	Promoter	77	Eb1b00496	0.3393
chr1b	19637145	19637645	4.42724	0.288	0.123	2	KC	Water3	976	Eb1b00496	Exonic	976	Eb1b00496	0.3832
chr1b	19638067	19638567	9.65345	0.518	0.374	3	KC	Water3	1898	Eb1b00496	Exonic	1898	Eb1b00496	0.3453
chr1b	19638619	19639119	102.53	0.905	0.873	3	KC	Water2	2450	Eb1b00496	Distal	2450	Eb1b00496	0.3453
chr1b	19639121	19639621	54.1809	0.848	0.801	3	KC	Water3	2952	Eb1b00496	Distal	2952	Eb1b00496	0.3433
chr1b	19640024	19640524	29.2238	0.603	0.523	3	IMC	Water2	3855	Eb1b00496	Distal	3855	Eb1b00496	0.3453
chr1b	19647973	19648473	38.9426	0.795	0.732	3	KC	Water3	1688	Eb1b00497	Promoter	1688	Eb1b00497	0.3134
chr1b	19660726	19661226	47.5842	0.781	0.714	3	KC	Water1	14341	Eb1b00498	Distal	14341	Eb1b00498	0.3593
chr1b	19661565	19662065	9.04545	0.347	0.222	2	IMC	Water1	13502	Eb1b00498	Distal	13502	Eb1b00498	0.3812
chr1b	19674056	19674556	3.98102	0.148	0.045	3	KC	Water1	1011	Eb1b00498	Exonic	1011	Eb1b00498	0.495
chr1b	19685127	19685627	4.42724	0.288	0.123	2	KC	Water3	1431	Eb1b00499	Promoter	1431	Eb1b00499	0.4331
chr1b	19686454	19686954	19.0946	0.665	0.568	3	KC	Water3	104	Eb1b00499	Promoter	104	Eb1b00499	0.3433
chr1b	19694077	19694577	6.3161	0.308	0.145	2	KC	Water1	7517	Eb1b00499	Distal	7517	Eb1b00499	0.3313
chr1b	19695957	19696457	4.14815	0.099	0.017	2	IMC	Water3	9397	Eb1b00499	Distal	9397	Eb1b00499	0.3872
chr1b	19708973	19709473	55.4565	0.744	0.687	3	IMC	Water2	1	Eb1b00500	Promoter	1	Eb1b00500	0.4311
chr1b	19742698	19743198	11.6094	0.561	0.431	3	KC	Water3	6500	Eb1b00501	Distal	6500	Eb1b00501	0.3393
chr1b	19743440	19743940	4.90236	0.207	0.055	2	KC	Water2	5758	Eb1b00501	Distal	5758	Eb1b00501	0.3553
chr1b	19746071	19746571	22.0931	0.544	0.45	3	IMC	Water1	3127	Eb1b00501	Distal	3127	Eb1b00501	0.3094
chr1b	19747247	19747747	16.177	0.551	0.418	3	KC	Water2	1951	Eb1b00501	Promoter	1951	Eb1b00501	0.3832
chr1b	19749533	19750033	14.7504	0.536	0.399	3	KC	Water1	333	Eb1b00501	Exonic	333	Eb1b00501	0.4112
chr1b	19750661	19751161	6.52749	0.308	0.145	3	KC	Water2	1461	Eb1b00501	Exonic	1461	Eb1b00501	0.4471
chr1b	19751791	19752291	4.42724	0.288	0.123	3	KC	Water3	2591	Eb1b00501	Distal	2591	Eb1b00501	0.3074
chr1b	19752672	19753172	261.984	0.972	0.962	3	IMC	Water2	3472	Eb1b00501	Distal	3472	Eb1b00501	0.4132
chr1b	19753898	19754398	42.9888	0.812	0.755	3	KC	Water3	4698	Eb1b00501	Distal	4698	Eb1b00501	0.3633
chr1b	19755013	19755513	16.8492	0.567	0.445	3	KC	Water1	5813	Eb1b00501	Distal	5813	Eb1b00501	0.3733
chr1b	19772008	19772508	45.7203	0.697	0.632	3	IMC	Water3	22808	Eb1b00501	Distal	22808	Eb1b00501	0.3373
chr1b	19787575	19788075	81.7516	0.821	0.778	3	IMC	Water2	29329	Eb1b00502	Distal	29329	Eb1b00502	0.3513
chr1b	19789598	19790098	12.7411	0.423	0.305	3	IMC	Water1	27306	Eb1b00502	Distal	27306	Eb1b00502	0.3932
chr1b	19796768	19797268	41.2974	0.678	0.61	3	IMC	Water1	20136	Eb1b00502	Distal	20136	Eb1b00502	0.493
chr1b	19804559	19805059	11.7867	0.406	0.288	3	IMC	Water1	12345	Eb1b00502	Distal	12345	Eb1b00502	0.3573
chr1b	19818569	19819069	17.2918	0.468	0.355	3	IMC	Water3	1663	Eb1b00502	Intronic	1663	Eb1b00502	0.3912
chr1b	19821141	19821641	7.92903	0.294	0.16	2	IMC	Water2	4235	Eb1b00502	Distal	4235	Eb1b00502	0.3074
chr1b	19830264	19830764	9.93791	0.368	0.247	3	IMC	Water1	4596	Eb1b00503	Distal	4596	Eb1b00503	0.4291
chr1b	19831215	19831715	6.23198	0.232	0.102	2	IMC	Water2	5547	Eb1b00503	Distal	5547	Eb1b00503	0.4451
chr1b	19870242	19870742	116.759	0.94	0.919	3	KC	Water3	92	Eb1b00504	Promoter	92	Eb1b00504	0.3812
chr1b	19891056	19891556	133.94	0.935	0.913	3	KC	Water2	12604	Eb1b00505	Distal	12604	Eb1b00505	0.3912
chr1b	19903496	19903996	30.7016	0.697	0.607	3	KC	Water1	164	Eb1b00505	Exonic	164	Eb1b00505	0.3653
chr1b	19910884	19911384	2.9587	0.133	0.027	2	KC	Water3	3081	Eb1b00506	Distal	3081	Eb1b00506	0.2914
chr1b	19919362	19919862	39.5872	0.747	0.671	3	KC	Water1	11559	Eb1b00506	Distal	11559	Eb1b00506	0.3733
chr1b	19924554	19925054	4.90236	0.207	0.055	3	KC	Water2	15271	Eb1b00507	Distal	15271	Eb1b00507	0.3633
chr1b	19933109	19933609	26.6233	0.584	0.5	3	IMC	Water1	6716	Eb1b00507	Distal	6716	Eb1b00507	0.3253
chr1b	19944077	19944577	22.3792	0.631	0.523	3	KC	Water1	2110	Eb1b00508	Distal	2110	Eb1b00508	0.2834
chr1b	19947150	19947650	8.7113	0.493	0.344	3	KC	Water3	961	Eb1b00508	Intronic	961	Eb1b00508	0.3812
chr1b	19949461	19949961	100.935	0.857	0.821	3	IMC	Water3	3272	Eb1b00508	Distal	3272	Eb1b00508	0.3433
chr1b	19955728	19956228	58.2552	0.819	0.764	3	KC	Water2	9539	Eb1b00508	Distal	9539	Eb1b00508	0.3872
chr1b	19956901	19957401	3.67211	0.215	0.08	3	KC	Water3	10712	Eb1b00508	Distal	10712	Eb1b00508	0.3872
chr1b	19963787	19964287	15.119	0.535	0.394	2	KC	Water2	5968	Eb1b00509	Distal	5968	Eb1b00509	0.3693
chr1b	19990067	19990567	22.5591	0.697	0.607	3	KC	Water3	20310	Eb1b00509	Distal	20310	Eb1b00509	0.3413
chr1b	19991428	19991928	8.7113	0.493	0.344	2	KC	Water3	21671	Eb1b00509	Distal	21671	Eb1b00509	0.3852
chr1b	20009233	20009733	11.6094	0.561	0.431	3	KC	Water3	17544	Eb1b00510	Distal	17544	Eb1b00510	0.2754
chr1b	20016989	20017489	24.0353	0.643	0.542	3	KC	Water2	9788	Eb1b00510	Distal	9788	Eb1b00510	0.3333
chr1b	20026693	20027193	7.1565	0.346	0.172	2	KC	Water1	84	Eb1b00510	Promoter	84	Eb1b00510	0.3433
chr1b	20030850	20031350	3.67211	0.215	0.08	2	KC	Water3	4071	Eb1b00510	Distal	4071	Eb1b00510	0.3074
chr1b	20034995	20035495	10.6199	0.54	0.409	3	KC	Water3	8216	Eb1b00510	Distal	8216	Eb1b00510	0.3892
chr1b	20085458	20085958	21.715	0.62	0.511	3	KC	Water2	14711	Eb1b00511	Distal	14711	Eb1b00511	0.3553
chr1b	20100418	20100918	258.201	0.971	0.961	3	IMC	Water2	247	Eb1b00511	Promoter	247	Eb1b00511	0.4291
chr1b	20130990	20131490	6.52749	0.308	0.145	3	KC	Water2	2473	Eb1b00512	Exonic	2473	Eb1b00512	0.3353
chr1b	20135901	20136401	48.4182	0.786	0.721	3	KC	Water2	2436	Eb1b00512	Distal	2436	Eb1b00512	0.3194
chr1b	20154682	20155182	7.33015	0.298	0.17	2	IMC	Water1	10937	Eb1b00513	Distal	10937	Eb1b00513	0.3912
chr1b	20158475	20158975	31.9389	0.705	0.615	3	KC	Water1	7144	Eb1b00513	Distal	7144	Eb1b00513	0.3593
chr1b	20165763	20166263	20.1216	0.607	0.489	3	KC	Water1	142	Eb1b00513	Promoter	142	Eb1b00513	0.5749
chr1b	20166655	20167155	25.4718	0.574	0.488	3	IMC	Water1	1034	Eb1b00513	Promoter	1034	Eb1b00513	0.4611
chr1b	20167613	20168113	23.7435	0.707	0.619	3	KC	Water3	1992	Eb1b00513	Promoter	1992	Eb1b00513	0.3473
chr1b	20168919	20169419	10.6625	0.367	0.237	3	IMC	Water2	3298	Eb1b00513	Distal	3298	Eb1b00513	0.3733
chr1b	20171914	20172414	85.8539	0.908	0.877	3	KC	Water3	3036	Eb1b00514	Distal	3036	Eb1b00514	0.3513
chr1b	20172801	20173301	21.0512	0.527	0.431	3	IMC	Water2	2149	Eb1b00514	Distal	2149	Eb1b00514	0.3094
chr1b	20173325	20173825	54.5425	0.734	0.675	3	IMC	Water1	1625	Eb1b00514	Promoter	1625	Eb1b00514	0.3493
chr1b	20175109	20175609	9.04545	0.347	0.222	2	IMC	Water1	157	Eb1b00514	Exonic	157	Eb1b00514	0.3453
chr1b	20178197	20178697	15.7136	0.469	0.361	3	IMC	Water1	3245	Eb1b00514	Distal	3245	Eb1b00514	0.3832
chr1b	20187833	20188333	13.7278	0.519	0.388	2	KC	Water1	2501	Eb1b00515	Distal	2501	Eb1b00515	0.3373
chr1b	20188430	20188930	34.9876	0.777	0.711	3	KC	Water3	1904	Eb1b00515	Distal	1904	Eb1b00515	0.3533
chr1b	20253744	20254244	30.1488	0.611	0.53	3	IMC	Water1	7656	Eb1b00516	Distal	7656	Eb1b00516	0.3553
chr1b	20257936	20258436	5.7166	0.237	0.114	2	IMC	Water1	3464	Eb1b00516	Distal	3464	Eb1b00516	0.2974
chr1b	20288727	20289227	14.7047	0.612	0.5	3	KC	Water3	27325	Eb1b00516	Intronic	27325	Eb1b00516	0.3293
chr1b	20302588	20303088	6.04751	0.393	0.227	3	KC	Water3	41186	Eb1b00516	Intronic	41186	Eb1b00516	0.3892
chr1b	20415310	20415810	8.91809	0.409	0.246	2	KC	Water1	975	Eb1b00517	Intronic	975	Eb1b00517	0.481
chr1b	20416310	20416810	26.6233	0.584	0.5	3	IMC	Water1	1975	Eb1b00517	Distal	1975	Eb1b00517	0.3573
chr1b	20417355	20417855	51.2956	0.728	0.666	3	IMC	Water2	3020	Eb1b00517	Distal	3020	Eb1b00517	0.3353
chr1b	20417880	20418380	39.5872	0.747	0.671	3	KC	Water1	3545	Eb1b00517	Distal	3545	Eb1b00517	0.4391
chr1b	20418766	20419266	4.14815	0.099	0.017	2	IMC	Water3	4431	Eb1b00517	Distal	4431	Eb1b00517	0.4291
chr1b	20431727	20432227	5.50511	0.263	0.107	2	KC	Water1	17392	Eb1b00517	Distal	17392	Eb1b00517	0.4232
chr1b	20457877	20458377	13.7141	0.439	0.325	3	IMC	Water1	58	Eb1b00518	Promoter	58	Eb1b00518	0.3892
chr1b	20462919	20463419	32.9088	0.63	0.554	3	IMC	Water2	360	Eb1b00519	Distal	360	Eb1b00519	0.4072
chr1b	20525330	20525830	4.9158	0.145	0.038	2	IMC	Water3	50	Eb1b00523	Promoter	50	Eb1b00523	0.4411
chr1b	20555551	20556051	13.5914	0.424	0.312	3	IMC	Water2	30169	Eb1b00523	Distal	30169	Eb1b00523	0.3533
chr1b	20556396	20556896	26.4529	0.569	0.48	3	IMC	Water3	31014	Eb1b00523	Distal	31014	Eb1b00523	0.3832
chr1b	20557514	20558014	40.3579	0.669	0.598	3	IMC	Water3	30806	Eb1b00524	Distal	30806	Eb1b00524	0.3772
chr1b	20587360	20587860	37.6139	0.789	0.725	3	KC	Water3	960	Eb1b00524	Promoter	960	Eb1b00524	0.4431
chr1b	20588335	20588835	55.9104	0.739	0.68	3	IMC	Water1	13	Eb1b00524	Promoter	13	Eb1b00524	0.4291
chr1b	20605780	20606280	55.4565	0.744	0.687	3	IMC	Water2	76	Eb1b00525	Promoter	76	Eb1b00525	0.3693
chr1b	20606552	20607052	15.7136	0.469	0.361	2	IMC	Water1	694	Eb1b00525	Exonic	694	Eb1b00525	0.3693
chr1b	20608973	20609473	7.79521	0.465	0.313	2	KC	Water3	3115	Eb1b00525	Distal	3115	Eb1b00525	0.2754
chr1b	20609525	20610025	2.9587	0.133	0.027	3	KC	Water3	3397	Eb1b00526	Intronic	3397	Eb1b00526	0.3293
chr1b	20610228	20610728	42.2162	0.759	0.689	3	KC	Water1	2694	Eb1b00526	Intronic	2694	Eb1b00526	0.3493
chr1b	20611789	20612289	13.7141	0.439	0.325	3	IMC	Water1	1133	Eb1b00526	Intronic	1133	Eb1b00526	0.3373
chr1b	20613042	20613542	20.234	0.676	0.581	3	KC	Water3	118	Eb1b00526	Promoter	118	Eb1b00526	0.3293
chr1b	20613832	20614332	463.769	0.996	0.994	3	IMC	Water2	908	Eb1b00526	Promoter	908	Eb1b00526	0.3972
chr1b	20643333	20643833	63.9802	0.774	0.721	3	IMC	Water2	21089	Eb1b00527	Distal	21089	Eb1b00527	0.3433
chr1b	20656364	20656864	7.41057	0.257	0.124	3	IMC	Water3	8058	Eb1b00527	Distal	8058	Eb1b00527	0.3174
chr1b	20657707	20658207	11.7867	0.406	0.288	3	IMC	Water1	6715	Eb1b00527	Distal	6715	Eb1b00527	0.3633
chr1b	20659979	20660479	6.90668	0.432	0.264	2	KC	Water3	4443	Eb1b00527	Distal	4443	Eb1b00527	0.3234
chr1b	20660938	20661438	31.3107	0.7	0.613	3	KC	Water2	3484	Eb1b00527	Distal	3484	Eb1b00527	0.3253
chr1b	20661951	20662451	35.7165	0.727	0.647	3	KC	Water1	2471	Eb1b00527	Distal	2471	Eb1b00527	0.3313
chr1b	20681131	20681631	44.3567	0.817	0.761	3	KC	Water3	713	Eb1b00528	Exonic	713	Eb1b00528	0.3792
chr1b	20684411	20684911	85.1481	0.879	0.84	3	KC	Water2	93	Eb1b00529	Promoter	93	Eb1b00529	0.4351
chr1b	20685658	20686158	274.24	0.976	0.967	3	IMC	Water3	231	Eb1b00530	Promoter	231	Eb1b00530	0.4251
chr1b	20696763	20697263	2.85604	0.064	0.012	3	IMC	Water1	142	Eb1b00532	Exonic	142	Eb1b00532	0.3892
chr1b	20698234	20698734	8.17572	0.324	0.197	3	IMC	Water1	1327	Eb1b00532	Promoter	1327	Eb1b00532	0.3593
chr1b	20720509	20721009	47.2071	0.71	0.647	3	IMC	Water2	52	Eb1b00533	Promoter	52	Eb1b00533	0.3832
chr1b	20721941	20722441	30.1488	0.611	0.53	3	IMC	Water1	1378	Eb1b00533	Promoter	1378	Eb1b00533	0.3134
chr1b	20724382	20724882	32.9088	0.63	0.554	3	IMC	Water2	95	Eb1b00534	Promoter	95	Eb1b00534	0.3693
chr1b	20783047	20783547	16.8492	0.567	0.445	3	KC	Water1	11806	Eb1b00535	Distal	11806	Eb1b00535	0.3373
chr1b	20849223	20849723	17.9713	0.653	0.551	3	KC	Water3	65814	Eb1b00536	Distal	65814	Eb1b00536	0.4411
chr1b	20851858	20852358	10.852	0.388	0.27	3	IMC	Water1	63179	Eb1b00536	Distal	63179	Eb1b00536	0.5289
chr1b	20853543	20854043	17.9713	0.653	0.551	3	KC	Water3	61494	Eb1b00536	Distal	61494	Eb1b00536	0.3633
chr1b	20856451	20856951	6.52749	0.308	0.145	2	KC	Water2	58586	Eb1b00536	Distal	58586	Eb1b00536	0.3613
chr1b	20964911	20965411	15.7757	0.626	0.517	3	KC	Water3	32173	Eb1b00537	Distal	32173	Eb1b00537	0.501
chr1b	20965904	20966404	27.617	0.673	0.576	3	KC	Water2	33166	Eb1b00537	Distal	33166	Eb1b00537	0.3593
chr1b	20988847	20989347	3.90884	0.104	0.023	2	IMC	Water2	19181	Eb1b00538	Distal	19181	Eb1b00538	0.4531
chr1b	20991231	20991731	98.6382	0.923	0.897	3	KC	Water3	16797	Eb1b00538	Distal	16797	Eb1b00538	0.3633
chr1b	20994680	20995180	80.5466	0.815	0.772	3	IMC	Water3	13348	Eb1b00538	Distal	13348	Eb1b00538	0.3533
chr1b	21005106	21005606	10.6199	0.54	0.409	2	KC	Water3	2922	Eb1b00538	Distal	2922	Eb1b00538	0.3573
chr1b	21007436	21007936	95.6361	0.849	0.812	3	IMC	Water2	592	Eb1b00538	Promoter	592	Eb1b00538	0.3633
chr1b	21008524	21009024	6.52749	0.308	0.145	3	KC	Water2	494	Eb1b00538	Exonic	494	Eb1b00538	0.4132
chr1b	21014258	21014758	6.90668	0.432	0.264	2	KC	Water3	1214	Eb1b00539	Promoter	1214	Eb1b00539	0.3792
chr1b	21014817	21015317	22.5591	0.697	0.607	2	KC	Water3	655	Eb1b00539	Promoter	655	Eb1b00539	0.3174
chr1b	21015425	21015925	121.8	0.944	0.925	3	KC	Water3	47	Eb1b00539	Promoter	47	Eb1b00539	0.4112
chr1b	21025531	21026031	75.7278	0.807	0.761	3	IMC	Water2	787	Eb1b00540	Promoter	787	Eb1b00540	0.4331
chr1b	21030090	21030590	23.2064	0.554	0.463	3	IMC	Water1	726	Eb1b00542	Exonic	726	Eb1b00542	0.4311
chr1b	21031403	21031903	7.38533	0.347	0.193	3	KC	Water2	585	Eb1b00542	Promoter	585	Eb1b00542	0.3453
chr1b	21032005	21032505	12.6208	0.579	0.453	2	KC	Water3	1187	Eb1b00542	Promoter	1187	Eb1b00542	0.2774
chr1b	21033673	21034173	397.362	0.998	0.997	3	KC	Water3	99	Eb1b00543	Promoter	99	Eb1b00543	0.4391
chr1b	21041325	21041825	7.79521	0.465	0.313	3	KC	Water3	7551	Eb1b00543	Distal	7551	Eb1b00543	0.4731
chr1b	21043919	21044419	9.83623	0.435	0.285	3	KC	Water1	10145	Eb1b00543	Distal	10145	Eb1b00543	0.4511
chr1b	21051037	21051537	3.98102	0.148	0.045	2	KC	Water1	6027	Eb1b00544	Distal	6027	Eb1b00544	0.3613
chr1b	21053837	21054337	27.7869	0.593	0.509	3	IMC	Water1	3227	Eb1b00544	Distal	3227	Eb1b00544	0.3553
chr1b	21055850	21056350	15.7757	0.626	0.517	3	KC	Water3	1214	Eb1b00544	Distal	1214	Eb1b00544	0.3074
chr1b	21057134	21057634	11.1099	0.36	0.231	3	IMC	Water3	68	Eb1b00544	Promoter	68	Eb1b00544	0.4651
chr1b	21059966	21060466	48.5153	0.831	0.78	3	KC	Water3	1016	Eb1b00545	Intronic	1016	Eb1b00545	0.3932
chr1b	21076405	21076905	7.79521	0.465	0.313	3	KC	Water3	1322	Eb1b00547	Promoter	1322	Eb1b00547	0.3772
chr1b	21085163	21085663	27.3792	0.734	0.654	3	KC	Water3	10080	Eb1b00547	Distal	10080	Eb1b00547	0.479
chr1b	21090038	21090538	8.29873	0.285	0.152	2	IMC	Water3	14955	Eb1b00547	Distal	14955	Eb1b00547	0.4431
chr1b	21096420	21096920	4.9523	0.199	0.084	3	IMC	Water1	21337	Eb1b00547	Distal	21337	Eb1b00547	0.3912
chr1b	21114227	21114727	15.7136	0.469	0.361	3	IMC	Water1	39144	Eb1b00547	Distal	39144	Eb1b00547	0.4072
chr1b	21168519	21169019	5.22025	0.346	0.172	2	KC	Water3	680	Eb1b00548	Exonic	680	Eb1b00548	0.4271
chr1b	21222743	21223243	3.90884	0.104	0.023	2	IMC	Water2	25896	Eb1b00550	Distal	25896	Eb1b00550	0.4092
chr1b	21247995	21248495	18.8361	0.51	0.409	3	IMC	Water1	644	Eb1b00550	Promoter	644	Eb1b00550	0.3154
chr1b	21248637	21249137	12.7411	0.423	0.305	3	IMC	Water1	2	Eb1b00550	Promoter	2	Eb1b00550	0.479
chr1b	21255693	21256193	31.3107	0.7	0.613	3	KC	Water2	6151	Eb1b00551	Distal	6151	Eb1b00551	0.3613
chr1b	21261863	21262363	35.4202	0.646	0.573	3	IMC	Water2	17	Eb1b00551	Promoter	17	Eb1b00551	0.3433
chr1b	21262745	21263245	4.219	0.156	0.055	2	IMC	Water1	899	Eb1b00551	Promoter	899	Eb1b00551	0.3134
chr1b	21278422	21278922	10.1178	0.434	0.277	3	KC	Water2	1554	Eb1b00552	Distal	1554	Eb1b00552	0.3273
chr1b	21282620	21283120	9.65345	0.518	0.374	3	KC	Water3	2642	Eb1b00552	Distal	2642	Eb1b00552	0.3114
chr1b	21287206	21287706	54.1809	0.848	0.801	3	KC	Water3	3123	Eb1b00553	Distal	3123	Eb1b00553	0.3693
chr1b	21290091	21290591	8.17572	0.324	0.197	2	IMC	Water1	238	Eb1b00553	Exonic	238	Eb1b00553	0.479
chr1b	21291891	21292391	33.6906	0.771	0.703	3	KC	Water3	1560	Eb1b00553	Promoter	1560	Eb1b00553	0.3613
[truncated: 123,836 more rows]

## Sheet: S11
Supplementary Table 11: Differently expressed genes of terrestrial and submerged inner mesophyll cells (IMCs).
[truncated: 807 more rows]

[truncated: 15 more sheets: S12, S13, S14, S15, S16, S17, S18, S19, S20, S21, S22, S23, S24, Sheet7, Sheet1]
